# Supplementary material for: Electrostatics and domains in ferroelectric superlattices
Source: R Soc Open Sci. 2020 Nov 11;7(11):201270. doi: 10.1098/rsos.201270 (PMC7735331; doi:10.1098/rsos.201270)
Supplement: Mathematica Notebook [file rsos201270supp1.nb]

(* Content-type: application/vnd.wolfram.mathematica *)

(*** Wolfram Notebook File ***)
(* https://protect-us.mimecast.com/s/2mvWCo2PVPHrV8wlU1NluD?domain=wolfram.com *)

(* CreatedBy='Mathematica 11.3' *)

(*CacheID: 234*)
(* Internal cache information:
NotebookFileLineBreakTest
NotebookFileLineBreakTest
NotebookDataPosition[       158,          7]
NotebookDataLength[    581877,      12490]
NotebookOptionsPosition[    567887,      12259]
NotebookOutlinePosition[    568221,      12274]
CellTagsIndexPosition[    568178,      12271]
WindowFrame->Normal*)

(* Beginning of Notebook Content *)
Notebook[{

Cell[CellGroupData[{
Cell["Electrostatics", "Title",
 CellChangeTimes->{{3.765534577471507*^9, 3.76553458436485*^9}, {
  3.804240350587631*^9, 
  3.80424035325172*^9}},ExpressionUUID->"7c964d13-d5fb-4372-bdb1-\
c12f3a6afc58"],

Cell[CellGroupData[{

Cell["Initialising Some Variables", "Section",
 CellChangeTimes->{{3.784622401373295*^9, 
  3.784622413630411*^9}},ExpressionUUID->"57f0e648-c7dd-4ccd-b99d-\
a5c6156469b8"],

Cell[BoxData[
 RowBox[{
  RowBox[{"(*", "Constants", "*)"}], "\[IndentingNewLine]", 
  RowBox[{
   RowBox[{
    RowBox[{"nm", "=", "1*^-9"}], ";"}], " ", 
   RowBox[{"(*", 
    RowBox[{
    "to", " ", "change", " ", "from", " ", "meters", " ", "to", " ", 
     "nanomaters"}], "*)"}], "\[IndentingNewLine]", 
   RowBox[{
    RowBox[{"\[Epsilon]0", "=", 
     RowBox[{"8.854*^-12", 
      RowBox[{
       RowBox[{"(", "nm", ")"}], "/", "el"}]}]}], ";"}], " ", 
   RowBox[{"(*", " ", 
    RowBox[{"F", "/", "m"}], " ", "*)"}], "\[IndentingNewLine]", 
   RowBox[{
    RowBox[{"\[Epsilon]x", "=", "185"}], ";"}], "\[IndentingNewLine]", 
   RowBox[{
    RowBox[{"\[Epsilon]inf", "=", "7"}], ";"}], "\[IndentingNewLine]", 
   RowBox[{
    RowBox[{"\[Chi]", "=", "26"}], ";"}], "\[IndentingNewLine]", 
   RowBox[{
    RowBox[{"\[Epsilon]z", "=", 
     RowBox[{"\[Epsilon]inf", "+", "\[Chi]", "+", "1"}]}], ";"}], 
   "\[IndentingNewLine]", 
   RowBox[{
    RowBox[{"PS", "=", 
     RowBox[{"0.78", 
      RowBox[{
       RowBox[{"(", 
        SuperscriptBox["nm", "2"], ")"}], "/", "el"}]}]}], ";"}], " ", 
   RowBox[{"(*", " ", 
    RowBox[{
     RowBox[{"C", "/", 
      SuperscriptBox["m", "2"]}], " ", "\[Rule]", " ", 
     RowBox[{"e", "/", 
      SuperscriptBox["nm", "2"]}]}], "*)"}], "\[IndentingNewLine]", 
   "\[IndentingNewLine]", 
   RowBox[{
    RowBox[{"el", "=", "1.602*^-19"}], ";"}], "\[IndentingNewLine]", 
   RowBox[{
    RowBox[{"\[CapitalDelta]", "=", "3.6"}], ";"}], " ", 
   RowBox[{"(*", " ", 
    RowBox[{
     RowBox[{"eV", "/", "e"}], " ", "=", " ", "V"}], " ", "*)"}], 
   "\[IndentingNewLine]", 
   RowBox[{
    RowBox[{"ge", "=", 
     RowBox[{
      RowBox[{"(", "1.2*^+37", ")"}], 
      SuperscriptBox["el", "2"]}]}], ";"}], " ", 
   RowBox[{"(*", " ", 
    RowBox[{
     SuperscriptBox["m", 
      RowBox[{"-", "2"}]], 
     SuperscriptBox["J", 
      RowBox[{"-", "1"}]]}], " ", "*)"}], "\[IndentingNewLine]", 
   RowBox[{
    RowBox[{"gh", "=", 
     RowBox[{
      RowBox[{"(", "2.5*^+37", ")"}], " ", 
      SuperscriptBox["el", "2"]}]}], ";"}], "\[IndentingNewLine]", 
   "\[IndentingNewLine]", 
   RowBox[{
    RowBox[{"\[CapitalSigma]", "=", 
     RowBox[{"0.13", 
      RowBox[{
       RowBox[{"(", 
        SuperscriptBox["nm", "2"], ")"}], "/", "el"}]}]}], ";"}], " ", 
   RowBox[{"(*", " ", 
    RowBox[{"J", "/", 
     SuperscriptBox["m", "2"]}], " ", "*)"}], "\[IndentingNewLine]", 
   RowBox[{
    RowBox[{"ka", "=", "\[Epsilon]x"}], ";"}], " ", 
   RowBox[{"(*", 
    RowBox[{"Permitivity", " ", "Constants"}], "*)"}], "\[IndentingNewLine]", 
   
   RowBox[{
    RowBox[{"kc", "=", "\[Epsilon]z"}], ";"}], "\[IndentingNewLine]", 
   RowBox[{
    RowBox[{"g1", "=", 
     SqrtBox[
      RowBox[{"ka", " ", "kc"}]]}], ";"}], "\[IndentingNewLine]", 
   RowBox[{
    RowBox[{"c1", "=", 
     SqrtBox[
      FractionBox["ka", "kc"]]}], ";"}]}]}]], "Input",
 InitializationCell->True,
 CellChangeTimes->{{3.732002319139358*^9, 3.732002322581264*^9}, {
   3.732002486063079*^9, 3.7320024945849657`*^9}, {3.732002614243847*^9, 
   3.732002651158083*^9}, {3.7320031752595*^9, 3.7320031887753267`*^9}, {
   3.732003284470077*^9, 3.7320032898725357`*^9}, {3.732003341539412*^9, 
   3.7320034408473377`*^9}, {3.73200347873274*^9, 3.7320036357748747`*^9}, {
   3.732003668562499*^9, 3.73200379001682*^9}, {3.732004417473938*^9, 
   3.732004420450341*^9}, {3.732004601569057*^9, 3.73200463213358*^9}, {
   3.732257450304206*^9, 3.732257459858469*^9}, {3.7322581310539417`*^9, 
   3.732258131740032*^9}, {3.732259036203093*^9, 3.732259039434484*^9}, {
   3.732259883653475*^9, 3.732259890226226*^9}, 3.732427325317194*^9, {
   3.7328671272435637`*^9, 3.7328673384943647`*^9}, {3.732867385351123*^9, 
   3.73286738722078*^9}, {3.732867460321499*^9, 3.732867463422929*^9}, {
   3.732867498643118*^9, 3.732867504113648*^9}, {3.732867626145227*^9, 
   3.7328676770807867`*^9}, {3.732867791591208*^9, 3.732867849683831*^9}, {
   3.732867915762472*^9, 3.73286796282533*^9}, {3.7328680980313177`*^9, 
   3.732868103333211*^9}, {3.732869548334587*^9, 3.732869571588009*^9}, {
   3.732869709727303*^9, 3.732869710361103*^9}, {3.73303492855226*^9, 
   3.73303492876869*^9}, 3.734418990750656*^9, {3.734938959263976*^9, 
   3.734938975292685*^9}, {3.734939024396764*^9, 3.734939135132209*^9}, {
   3.734939173472644*^9, 3.734939329249856*^9}, {3.734939457287012*^9, 
   3.734939496891286*^9}, {3.734939569903347*^9, 3.7349395704357643`*^9}, {
   3.734939640886774*^9, 3.734939700276753*^9}, {3.734940453941174*^9, 
   3.734940454408511*^9}, {3.734955876053977*^9, 3.734956176480482*^9}, {
   3.7349567623634644`*^9, 3.734956762931891*^9}, {3.7349567959407597`*^9, 
   3.734956796651833*^9}, {3.748852706144121*^9, 3.74885270679109*^9}, {
   3.748852790967164*^9, 3.748852791531439*^9}, {3.750061877134416*^9, 
   3.75006187751826*^9}, {3.760609927822809*^9, 3.760609929319634*^9}, {
   3.765534606566325*^9, 3.765534606891068*^9}, {3.7655376786730843`*^9, 
   3.765537701116827*^9}, {3.765538986383511*^9, 3.76553901239139*^9}, {
   3.770362886536799*^9, 3.770362887335019*^9}},
 CellLabel->"In[1]:=",ExpressionUUID->"2118e4ec-0271-46d7-91bc-bf3996019e59"],

Cell[BoxData[
 RowBox[{
  RowBox[{"w", "[", "d_", "]"}], ":=", 
  FractionBox[
   SqrtBox[
    RowBox[{"lk", " ", "d"}]], 
   RowBox[{"1", "-", 
    RowBox[{"\[Beta]", " ", "kc", 
     SqrtBox[
      FractionBox["lk", "d"]]}]}]]}]], "Input",
 CellChangeTimes->{{3.7850483667199497`*^9, 3.785048398419867*^9}},
 CellLabel->"In[87]:=",ExpressionUUID->"1b8fb5a4-1179-46dd-983b-af5bd666b18d"],

Cell[CellGroupData[{

Cell[BoxData[
 RowBox[{"Plot", "[", 
  RowBox[{
   RowBox[{"w", "[", "d", "]"}], ",", 
   RowBox[{"{", 
    RowBox[{"d", ",", "0", ",", 
     RowBox[{"10", "lk"}]}], "}"}]}], "]"}]], "Input",
 CellChangeTimes->{{3.785048400308313*^9, 3.7850484134534616`*^9}},
 CellLabel->"In[88]:=",ExpressionUUID->"8bc32d03-b450-4a9e-a44a-ab1394f3c15b"],

Cell[BoxData[
 GraphicsBox[{{{{}, {}, 
     TagBox[
      {RGBColor[0.368417, 0.506779, 0.709798], AbsoluteThickness[1.6], 
       Opacity[1.], 
       LineBox[{{1.142591969087275*^-7, -4.982307255718961*^-7}, {
        0.001717221820752234, -0.009846482332260601}, {
        0.0034343293823075596`, -0.022674707713219937`}, {
        0.005151436943862885, -0.03848401781317715}, {
        0.006868544505418211, -0.057709081528276786`}, {
        0.008585652066973535, -0.0810374244583761}, {
        0.01030275962852886, -0.1094553983223585}, {
        0.012019867190084186`, -0.14436804037394546`}, {
        0.013736974751639512`, -0.18781262704137186`}, {
        0.015454082313194836`, -0.24283523905416257`}, {
        0.01717118987475016, -0.31418426344991973`}, {
        0.017940704329470477`, -0.3569783452665115}}], LineBox[CompressedData["
1:eJwVknk01XsXxg0ZIjPH1KWMRd1uGhB5vpIkRYXoVkSUoahcwzVkSBGRFEVR
QoPUPWRWMiSliyZd0vA7hsIxH5n9vOf9Y6+99lrP2vvz7PUsd/Xd687Hw8OT
wq3/93Ud1XyqY7exo/1ilYCBMMmO3rXRJiULCbzS3WvKaFx7MNrgHHAHo1pt
ro6LpxDfnLL/pEM24m7G1/PojCOcY8iOMMjBXef35wdzRuGn8C30smIu6mVO
P2HVDOPY5ijxOzO5mG/zZWtpD+KAq9btwo678F8lciRxBRs2MY1r657ew8vb
fjc0U/tglu9T9yHjPo7KSj6p29ML/XfS9t1nHqBNRMkyzOIndCdKfow756Ff
98DKbM8fUFU+ECRg+hD6mQfNwx/3QIYsLGao5UPmY8jDOfEeCLpn39Dif4TA
8D/N35/rxswFi9X63Y/gpz/4flq8G0OP2VUW9Y/RbL1jmf29LnR+uLTb8e4/
0Ng+anRyZxe85xRPFZkx4d2W5rVvrhM94gPlxkVM+DmXx/oVd8J5eRVfvUYB
fBP2dIQFdKJ9XZLVrpQCyEill7mbdMJ2m+vVVoFCzGma7LZc0okmx/VfDwUU
YruKgKf3dxYsvAW1fvwoxFlesm1VKQs1YW0+Pg5PoHi4TmPRFRaMkvJKJxqe
YG1FZe+Z0ywU3wnlCTcoQub4hkIDexbWFFtbCj0oguSRZWodm1h40LAs+ZJi
MR6szdJWVmdB/fPYZ/m4YqwOKdcvFWMhY+CF+u2ZYiTWR7T5z1CQX0g9vsK7
BJc0c300+ihclvIsZnaUICirDantFEQ1jGiDnaWwVXl7K/sNhXMbxSxqnpZC
brIMK59TWNj+/ZLl6jIIvKpJEyqi8PeBgrZ3GWVI9sjxU8ujwDlxdvmf4uVY
rqnx1+EsCici7L06z5Rje63Jq7w0Cj+TtZ94DZdj5i+f1oFkCi6507NjzhUo
FWqfkEmg0FH6ZmvI2wpcPJ9vJhFLwb4xI4HftBKaTYaHWs5SaPni+ym+oBKO
1zPMtkVQsBw2VZVVewq3nLk1x8Io3Lx/Pl3m5lOE/lz5di6YwojLGzkZxjNc
iO2dMPmbgpmy5GXppGcwvOOxZXkQhdSPdkukRaoQymxzux5IoT8hLUYqugqp
HgFC6dx5s8U3Pim6CnoxugVLufokHvUzkkHPwbmuz5Tn7usuPzYtMfYcjtkh
gme5924a7qsQ2liNxYJijg6hFMxTpwKF/Kqhm1rbkXCGwtBY+gYhZjUiHIN3
LYukcN1mM0dwsBqfXn5nCUdT2JL/nSmoU8PNV5TRlhgKA8JRPoLHaqDnJevS
EEcBtS/7BFg1uHCli32H+79eFc97Aiq14Hn0n/BoKoXkEFF3gQO1MN1aaRt8
g8KP9bupRa216Fx48faPXAoX77V/4n9dB2dlhYH2CgobF4Ve5Rd8ASld4RX5
1RS+H1bZy2/2AvFk9kj2Swp6Skea+J69wKCQd+PUewrtFwfqeAvqYSTYbyY2
SCGqLzGSd6ge4ubrQz5yKKzatha8ui+RN8nc84Sbt4gF/wqe3Jd47PLrv0Jh
FrROLzAXrjcgtk2xPU2TBT8H6cz5iNfwL7+119CVBTE1g6Dp3U3g2VlXat7J
AvNWscvQhSYY5XWJ9PWxYPfbOquu2ia0L7VzvDTKwk2F31Wa1jdji8uCaDdP
J3QkNF7cVmiB0PG4U/dVO6FOCwlrnHyLf3mVJIMOdQJsju0b/feI5Iuosm3v
RFD9G7ZiQysyUxKKhpq6MHzo3+CJmi9wf+r9zSq1B/MFIQrqOp0Qq/33yyPn
n8jaalaQUdgD2qV38jC7FxLit7++O9+HmNmaz7Uh/YiwzC3XtBxEhM+GpQUD
bFjseLzyqPsINFS/cM7rDWJdvB1h7ByDVEn0tX+ihjD84UOxr/Q4OqoOV5x+
PIx8e23+9pZfOFmWb7LfbQTNp82VVJ9MQjwn0vbx5AiqrxkniQdM43lZSpZF
6CjkHemWz06zyEo4fsVQaAy+e67+LDGZh577VW/j+DGk7uV3MqZpfPr17E09
HwfJgSo2Lad4CNPzYdJ/ERxUv76nYm/HS5RfNQ94cDjI8mTYvrbkI/cUiqxO
HB8Hn5avX/0mfkKmrXSsqXFYHV1vlqq8iDyda/OYtPwFi/FvgfYSAsQC2zUW
V/yCjuDEgb4xAXKckSYXvGwCiesndQXeC5LqEYv8qagJ5DK/HpZ4IUTOpEml
NLAnkM38w3woV5i0hi95Vm81CTvaI7EyfTHpjRV9PVIwiXMe8XWS8SJk5z0n
XT/ZKWTuU7q/yVuUNNqURbb4TMErOXF0r9MS0pqWvMuwZQq/7fXth6kYWZRi
fKZFexp7ft/UUqQqTuqDb4oeCZuGvmO/goKUBPFjPX/V1TYNAUEh6d1jEuRS
tKO16OoZ1EUsMjDykyTBG3WKFs7PILC6ssqgR5JcUQtWa2+fgbe4h9GMnRSp
LNSVFtGZhQF/TL9esxTxK28u6Q2fxbThwVF7SJMeBa940ZZZXJHP0RkplyZd
/PpfqtTn4MPP2m+tJ0Mqlltt/O4/h81rP1Kpd2QIx3rrqus1c+gR2JS+b6ks
GUyPG6uTnkfk0n0PeRJliVpwb2ThoXkcMj1W6DMvS/wzJl673p2HtBibbRsg
R5pNQjie4/OoVNIMU/8pRxLi3BoCjGluftZtVO6TI+Pa576WbKZBNZoOS7Pl
iMdoUM+ECQ3BECcXvmE5YpPAagwwpbG345o5a0KONPqx2f7baPTfEBG/Jcgg
oRPRsad201D8bSRTSYtBrmm9M3Byo7HKn3aQXsEgD9o5F2+60zBpWiIlosMg
EfKaHz4fpeEWtvLs9GoGMY6u2ODgSYP51fVY2wYGySTdtjY+NLZntq5JNWeQ
JYONv4yDaByY6OpNsGAQr2Gmd/DfNHysx7LOWTKI2+XaD6XBNK7S4rL+uxgk
ge0brBfG9eO0fcrWnkFyjmqqaUfR4JTsK7ByYJDwT+kr3c5y/Um4e5nt5/Lu
2KGeFc3lfR75Re8Qg5zwchpUiqEB+aQUHWcuf97LZw6xXP++mdZqLgyionAy
4uoFLn9DvpDSEQaRCj244V0cjUDVymopdwbxuJXwRewijf8Bt86BWQ==
        "]]},
      Annotation[#, 
       "Charting`Private`Tag$4888#1"]& ], {}}, {{}, {}, {}}}, {}, {}},
  AspectRatio->NCache[GoldenRatio^(-1), 0.6180339887498948],
  Axes->{True, True},
  AxesLabel->{None, None},
  AxesOrigin->{0, 0},
  DisplayFunction->Identity,
  Frame->{{False, False}, {False, False}},
  FrameLabel->{{None, None}, {None, None}},
  FrameTicks->{{Automatic, 
     Charting`ScaledFrameTicks[{Identity, Identity}]}, {Automatic, 
     Charting`ScaledFrameTicks[{Identity, Identity}]}},
  GridLines->{None, None},
  GridLinesStyle->Directive[
    GrayLevel[0.5, 0.4]],
  ImagePadding->All,
  Method->{
   "DefaultBoundaryStyle" -> Automatic, "DefaultMeshStyle" -> 
    AbsolutePointSize[6], "ScalingFunctions" -> None, 
    "CoordinatesToolOptions" -> {"DisplayFunction" -> ({
        (Identity[#]& )[
         Part[#, 1]], 
        (Identity[#]& )[
         Part[#, 2]]}& ), "CopiedValueFunction" -> ({
        (Identity[#]& )[
         Part[#, 1]], 
        (Identity[#]& )[
         Part[#, 2]]}& )}},
  PlotRange->{{0, 5.5987006485276485`}, {-0.3569783452665115, 
    3.0273547064527166`}},
  PlotRangeClipping->True,
  PlotRangePadding->{{
     Scaled[0.02], 
     Scaled[0.02]}, {
     Scaled[0.05], 
     Scaled[0.05]}},
  Ticks->{Automatic, Automatic}]], "Output",
 CellChangeTimes->{3.78504841395532*^9},
 CellLabel->"Out[88]=",ExpressionUUID->"e94ed26c-e829-44bd-8270-b22aef473987"]
}, Open  ]],

Cell[CellGroupData[{

Cell["Vacuum Case", "Subsection",
 CellChangeTimes->{{3.7655374477227163`*^9, 
  3.7655374500034237`*^9}},ExpressionUUID->"e7a3c0dc-b36e-4c14-9689-\
a8ec9d4d044f"],

Cell[BoxData[{
 RowBox[{
  RowBox[{
   RowBox[{"\[Beta]", "=", 
    RowBox[{
     FractionBox["16", 
      RowBox[{
       SuperscriptBox["\[Pi]", "3"], 
       RowBox[{"(", 
        RowBox[{"1", "+", 
         SqrtBox[
          RowBox[{"ka", " ", "kc"}]]}], ")"}]}]], 
     RowBox[{"N", "[", 
      RowBox[{"Limit", "[", 
       RowBox[{
        RowBox[{"Sum", "[", 
         RowBox[{
          FractionBox[
           SuperscriptBox[
            RowBox[{"Sin", "[", 
             FractionBox[
              RowBox[{"k", " ", "\[Pi]"}], "2"], "]"}], "2"], 
           SuperscriptBox["k", "3"]], ",", 
          RowBox[{"{", 
           RowBox[{"k", ",", "1", ",", "n"}], "}"}]}], "]"}], ",", 
        RowBox[{"n", "\[Rule]", "\[Infinity]"}]}], "]"}], "]"}]}]}], ";"}], 
  " ", 
  RowBox[{"(*", 
   RowBox[{"Constant", " ", "in", " ", "Kittel", " ", "Energy"}], 
   "*)"}]}], "\[IndentingNewLine]", 
 RowBox[{
  RowBox[{
   RowBox[{"\[Gamma]", "=", 
    RowBox[{
     FractionBox[
      SuperscriptBox["PS", "2"], 
      RowBox[{"2", "\[Epsilon]0"}]], "\[Beta]"}]}], ";"}], 
  "\[IndentingNewLine]"}], "\[IndentingNewLine]", 
 RowBox[{
  RowBox[{
   RowBox[{"lk", "=", 
    FractionBox["\[CapitalSigma]", "\[Gamma]"]}], ";"}], " ", 
  RowBox[{"(*", 
   RowBox[{"Kittel", " ", "length"}], "*)"}]}], "\[IndentingNewLine]", 
 RowBox[{
  RowBox[{"w", "[", "d_", "]"}], ":=", 
  SqrtBox[
   RowBox[{"lk", " ", "d"}]]}], "\n", 
 RowBox[{
  RowBox[{"UVacuum", "[", 
   RowBox[{"w_", ",", "d_", ",", "nmax_"}], "]"}], ":=", 
  RowBox[{
   FractionBox[
    RowBox[{"8", 
     SuperscriptBox["PS", "2"]}], 
    RowBox[{
     SuperscriptBox["\[Pi]", "3"], "\[Epsilon]0"}]], 
   FractionBox["w", "d"], 
   RowBox[{"Sum", "[", 
    RowBox[{
     RowBox[{
      FractionBox[
       SuperscriptBox[
        RowBox[{"(", 
         RowBox[{"Sin", "[", 
          FractionBox[
           RowBox[{"n", " ", "\[Pi]"}], "2"], "]"}], ")"}], "2"], 
       SuperscriptBox["n", "3"]], 
      FractionBox["1", 
       RowBox[{"1", "+", 
        RowBox[{"g1", " ", 
         RowBox[{"Coth", "[", 
          RowBox[{
           FractionBox[
            RowBox[{"n", " ", "\[Pi]"}], "2"], "c1", " ", 
           FractionBox["d", "w"]}], "]"}]}]}]]}], ",", 
     RowBox[{"{", 
      RowBox[{"n", ",", "nmax"}], "}"}]}], "]"}]}]}], "\n", 
 RowBox[{
  RowBox[{"EquationVacuum", "[", 
   RowBox[{"w_", ",", "d_", ",", "nmax_"}], "]"}], ":=", 
  RowBox[{"N", "[", 
   RowBox[{
    RowBox[{"D", "[", 
     RowBox[{
      RowBox[{"UVacuum", "[", 
       RowBox[{"tmpw", ",", "d", ",", "nmax"}], "]"}], ",", "tmpw"}], "]"}], "/.", 
    RowBox[{"tmpw", "\[Rule]", "w"}]}], "]"}]}]}], "Input",
 InitializationCell->True,
 CellChangeTimes->{{3.7655346339302807`*^9, 3.765534662970944*^9}, 
   3.7655374382267427`*^9, {3.765537672617996*^9, 3.765537673279993*^9}, {
   3.765538002561717*^9, 3.765538003637557*^9}, {3.765538095701537*^9, 
   3.765538101917597*^9}, {3.765538132246924*^9, 3.765538142393639*^9}, {
   3.765538768132575*^9, 3.765538786498807*^9}, {3.7655388454976892`*^9, 
   3.765538862596622*^9}, 3.7661386362775173`*^9, 3.7661387039292707`*^9, {
   3.7662077130824013`*^9, 3.766207713895261*^9}, 3.7703609127404747`*^9},
 CellLabel->"In[17]:=",ExpressionUUID->"1c1a65d4-5b42-4807-b288-b4ba22eda874"],

Cell[CellGroupData[{

Cell[BoxData[
 RowBox[{"Plot", "[", 
  RowBox[{
   RowBox[{"{", 
    RowBox[{"w", "[", "d", "]"}], "}"}], ",", 
   RowBox[{"{", 
    RowBox[{"d", ",", "0", ",", "10"}], "}"}], ",", 
   RowBox[{"Frame", "\[Rule]", "True"}], ",", 
   RowBox[{"ImageSize", "\[Rule]", "Large"}], ",", 
   RowBox[{"FrameStyle", "\[Rule]", " ", 
    RowBox[{"Directive", "[", 
     RowBox[{"Black", ",", "12"}], "]"}]}], ",", 
   RowBox[{"FrameLabel", "\[Rule]", 
    RowBox[{"{", 
     RowBox[{
      RowBox[{"{", 
       RowBox[{"\"\<w (nm)\>\"", ",", "\"\<\>\""}], "}"}], ",", 
      RowBox[{"{", 
       RowBox[{"\"\<d (nm)\>\"", ",", "\"\<Vacuum Domain Behaviour\>\""}], 
       "}"}]}], "}"}]}]}], "]"}]], "Input",
 CellChangeTimes->{{3.765534972899008*^9, 3.7655350650447702`*^9}, {
   3.765536577157699*^9, 3.765536633773405*^9}, {3.765537732052993*^9, 
   3.7655378083824463`*^9}, {3.765538005403028*^9, 3.765538006213471*^9}, {
   3.765538163514956*^9, 3.76553816511541*^9}, {3.7655387962426434`*^9, 
   3.765538813357637*^9}, {3.7655388771154222`*^9, 3.765538881704196*^9}, {
   3.765539042375136*^9, 3.7655390469384823`*^9}, {3.766138667876589*^9, 
   3.7661386868499928`*^9}, {3.766138721210514*^9, 3.766138764083035*^9}, 
   3.7662076992803993`*^9},
 CellLabel->"In[65]:=",ExpressionUUID->"cb9d31bb-2f09-42a7-b78e-5f4276da842a"],

Cell[BoxData[
 GraphicsBox[{{{}, {}, 
    TagBox[
     {RGBColor[0.368417, 0.506779, 0.709798], AbsoluteThickness[1.6], Opacity[
      1.], LineBox[CompressedData["
1:eJwVkHs41Ikexmd+Uu2QddlQieFnm0jhPMql+H5P2lNHVttKNl1EGElElKRD
UlKSW1bKTpQ6KIwoJOQaw5Bxy4jJsMpQxn0YHOeP93mfzz+f93lebVff390J
CoVydjn/79T/uK40drttlVq7NlSFsQOqeXRbR/ppiOIM5N8yzYCl2rJrdPol
6KOHXNxJzQGF+Fd5tK5wsN5zuKDcOR9SK+5oydKjQO2uLNXTtBAMvrvFLDHv
gs6w7P2QotfwSeGvRWlnPBjM9dxSkhaDt2Xg2Rmt+xDaIf2mQy2Dl22CJ5PW
D0Fjx4ETyrxymDtj2yNmsuAmm9f9uaYC9jTF/TzdmQ6El31eoXMl8OY9E8e0
MiGqP+KQs2kNXKjTNPrOzoIfKX7pkb01sD6hjTNq/RxqPcUNHWG14KqPMiJm
Lpz2FXcEFNVB0HO54vHOfDCq5QXSpPWwit/PGNUqhojPHxs1qFzoqngbOPKl
GF7btLeZBHEh62lylYhdAp9+iDwYPsoFO38752HrUrjjMHtPntcMST+UJA0x
y+FvwWONvpoWUH74nhB3VoLix4OGL51bIa2B5SfSqocYPTe946btMJlcqN8X
XQ8X+pxIA/d2+BeTI2yV1IN319Wu+/HtMCIz41DCawBSjuh3GmkHM0s7i6jI
Rhg4Ynwy70EHtORKCcb3ZnheanfsN1EnhDYY2Bg786D/Uot8xh/d8F/2603Z
93hQsU0pKulKN7Qm75b5uZEH2kmOdYfSu0GX+UepunkbOMmQLRaibmiQidhG
UWkH9urJ5spgPqha8pWbaztgqi0782RcD+TkRvG9t3WDB3P7kZlHvTCsPBxt
49INVuxMTmZZLzAu2FhtTuyGHiPbLOjphUe75NKEkm4o6NIeV1Xrg/j6aA+n
Gj7c8rloHXK7Dy4I74r3HvsE7W6+amxTAbDkONeUfhHAo2sm1bnKn4EJH+6P
+AvBwuTDvcysfvAZ1BMW5HyFuivOsr+fHwSadgSjz2wMamw3rl6l8QViFDn6
aScnwFGaZsw6Mgyu/EPlMo3TEGK+w/JJ4gj41US4+jLmgBqecUTw8Buwz8nb
q/97ATzHJt+c+scYpF0+M2zkSMFfeuMcDTXEEM6SHpwcoeJEF8WnQCQGCk+A
pcEy2G6o0OqZMw6bAjyCDunLYn5fk5rypQkYmPrzsNzblWhW+PI91XASbAa9
rsT7rUahb0mD1egk2A3EbtHUpKHeTG/Z07QpGK5yDXv/Qg4/tg3UvdszDduU
OjZaO69BpZzTsrfHpoEGUy49EwqYRZmlBkXPwN5RpxkdB0XcGruqb9FoFroq
3ahOBkoYWV34wIU7C4U3q0/Qp5TwPGWIU31cAh6ygQIuVxlvvLrqVTolgVP+
lwvlU1TQ+9a4MDpsDgyZW7i2Lj9hYYzc+e+y89CsbCAXaL4W1RlykvqEeXiT
E/7AQEYVg2uyjj1ZK4XLVP3fGj+pIi1Bi1/HkgKtJ3ifT4EaGvg3fvuiuwCD
T7UTWSHqmFmgyZf8tQCJm9etKHZYh2Mnumb0tRchNsWjzoW+Hi16qo6WJy+C
U+JxrvzQetxrWyIwl1+C2T0ZElbZBjyZxn6fGbkEwsHdQZWRGqjmEPErQ7IE
6ZbGG5pcNuKN9BQ7U3MKvrgeqMTcqomb7Z7Ny/tRMNLh1H6ZKU0UiQ3f/vSM
gtt70jIjm7QwhrwYOiKgYLLegxdN++mYqpdIM1OlYmjFneT9xXRktJxqgwNU
/HWDQ0aDrjbSthxeunmDiv/0qTuqFKWNWVcDNoQVU5Gl4arbOKWN52T7QrTG
qKhb9SzJ7qgOus3P8KJ0CIzdWqnfWqaD067nPvjaE+gxseJDvT6JXEaElSiS
QFf2OD3qLokl+mXhzkUEeofbS23iSAwy8Xu3o5jAQPuCTvkEEl+YB0+vKSHw
5lRgTGwSidleCdalbwjMMZfM/5lK4nzVSi/1cgIl75Y6nmaTqLhP5Su3Znm/
Vf5OdR2Jx9dWF5nwCEx5fNbzRj2JOSdeVdPaCHwcwLXexyFxXxGjTrDMr1Rj
5zhcEoeyo3OjOwjscVLx5LWTyBeHKwx8JJAhXGfdLyTRfdpiZZyAQKOCYM0n
gyQeCC8M9vhMoMV1vsR9aNm3q2pwZz+BtozUvK/DJDLMUll/Cwn0P0PXFItJ
dDLySd85RGDIrquS/AkSA3/M4Ch+IfD6mv62gCkSJxUviQaXOTn38e3ZWRLX
n1tQiB0mMD1sBbNkjsSYvXnK7iICsw+67w6Rkkhsl11jMUJggU7tRqvF5b8C
FhYURgksm9gkWVoi8frulEHhMv8PmfxJQQ==
       "]]},
     Annotation[#, "Charting`Private`Tag$114520#1"]& ]}, {}, {}},
  AspectRatio->NCache[GoldenRatio^(-1), 0.6180339887498948],
  Axes->{True, True},
  AxesLabel->{None, None},
  AxesOrigin->{0, 0},
  DisplayFunction->Identity,
  Frame->{{True, True}, {True, True}},
  FrameLabel->{{
     FormBox["\"w (nm)\"", TraditionalForm], 
     FormBox["\"\"", TraditionalForm]}, {
     FormBox["\"d (nm)\"", TraditionalForm], 
     FormBox["\"Vacuum Domain Behaviour\"", TraditionalForm]}},
  FrameStyle->Directive[
    GrayLevel[0], 12],
  FrameTicks->FrontEndValueCache[{{Automatic, 
      Charting`ScaledFrameTicks[{Identity, Identity}]}, {Automatic, 
      Charting`ScaledFrameTicks[{Identity, Identity}]}}, {{Automatic, {{0., 
        FormBox[
         TemplateBox[{0., 0.}, "Spacer2"], TraditionalForm], {0.01, 0.}, {
         AbsoluteThickness[0.1]}}, {0.5, 
        FormBox[
         TemplateBox[{0., 0.}, "Spacer2"], TraditionalForm], {0.01, 0.}, {
         AbsoluteThickness[0.1]}}, {1., 
        FormBox[
         TemplateBox[{0., 0.}, "Spacer2"], TraditionalForm], {0.01, 0.}, {
         AbsoluteThickness[0.1]}}, {1.5, 
        FormBox[
         TemplateBox[{0., 0.}, "Spacer2"], TraditionalForm], {0.01, 0.}, {
         AbsoluteThickness[0.1]}}, {2., 
        FormBox[
         TemplateBox[{0., 0.}, "Spacer2"], TraditionalForm], {0.01, 0.}, {
         AbsoluteThickness[0.1]}}, {-0.5, 
        FormBox[
         TemplateBox[{0., 0.}, "Spacer2"], TraditionalForm], {0.005, 0.}, {
         AbsoluteThickness[0.1]}}, {-0.4, 
        FormBox[
         TemplateBox[{0., 0.}, "Spacer2"], TraditionalForm], {0.005, 0.}, {
         AbsoluteThickness[0.1]}}, {-0.3, 
        FormBox[
         TemplateBox[{0., 0.}, "Spacer2"], TraditionalForm], {0.005, 0.}, {
         AbsoluteThickness[0.1]}}, {-0.2, 
        FormBox[
         TemplateBox[{0., 0.}, "Spacer2"], TraditionalForm], {0.005, 0.}, {
         AbsoluteThickness[0.1]}}, {-0.1, 
        FormBox[
         TemplateBox[{0., 0.}, "Spacer2"], TraditionalForm], {0.005, 0.}, {
         AbsoluteThickness[0.1]}}, {0.1, 
        FormBox[
         TemplateBox[{0., 0.}, "Spacer2"], TraditionalForm], {0.005, 0.}, {
         AbsoluteThickness[0.1]}}, {0.2, 
        FormBox[
         TemplateBox[{0., 0.}, "Spacer2"], TraditionalForm], {0.005, 0.}, {
         AbsoluteThickness[0.1]}}, {0.3, 
        FormBox[
         TemplateBox[{0., 0.}, "Spacer2"], TraditionalForm], {0.005, 0.}, {
         AbsoluteThickness[0.1]}}, {0.4, 
        FormBox[
         TemplateBox[{0., 0.}, "Spacer2"], TraditionalForm], {0.005, 0.}, {
         AbsoluteThickness[0.1]}}, {0.6, 
        FormBox[
         TemplateBox[{0., 0.}, "Spacer2"], TraditionalForm], {0.005, 0.}, {
         AbsoluteThickness[0.1]}}, {0.7, 
        FormBox[
         TemplateBox[{0., 0.}, "Spacer2"], TraditionalForm], {0.005, 0.}, {
         AbsoluteThickness[0.1]}}, {0.8, 
        FormBox[
         TemplateBox[{0., 0.}, "Spacer2"], TraditionalForm], {0.005, 0.}, {
         AbsoluteThickness[0.1]}}, {0.9, 
        FormBox[
         TemplateBox[{0., 0.}, "Spacer2"], TraditionalForm], {0.005, 0.}, {
         AbsoluteThickness[0.1]}}, {1.1, 
        FormBox[
         TemplateBox[{0., 0.}, "Spacer2"], TraditionalForm], {0.005, 0.}, {
         AbsoluteThickness[0.1]}}, {1.2, 
        FormBox[
         TemplateBox[{0., 0.}, "Spacer2"], TraditionalForm], {0.005, 0.}, {
         AbsoluteThickness[0.1]}}, {1.3, 
        FormBox[
         TemplateBox[{0., 0.}, "Spacer2"], TraditionalForm], {0.005, 0.}, {
         AbsoluteThickness[0.1]}}, {1.4, 
        FormBox[
         TemplateBox[{0., 0.}, "Spacer2"], TraditionalForm], {0.005, 0.}, {
         AbsoluteThickness[0.1]}}, {1.6, 
        FormBox[
         TemplateBox[{0., 0.}, "Spacer2"], TraditionalForm], {0.005, 0.}, {
         AbsoluteThickness[0.1]}}, {1.7, 
        FormBox[
         TemplateBox[{0., 0.}, "Spacer2"], TraditionalForm], {0.005, 0.}, {
         AbsoluteThickness[0.1]}}, {1.8, 
        FormBox[
         TemplateBox[{0., 0.}, "Spacer2"], TraditionalForm], {0.005, 0.}, {
         AbsoluteThickness[0.1]}}, {1.9, 
        FormBox[
         TemplateBox[{0., 0.}, "Spacer2"], TraditionalForm], {0.005, 0.}, {
         AbsoluteThickness[0.1]}}, {2.1, 
        FormBox[
         TemplateBox[{0., 0.}, "Spacer2"], TraditionalForm], {0.005, 0.}, {
         AbsoluteThickness[0.1]}}, {2.2, 
        FormBox[
         TemplateBox[{0., 0.}, "Spacer2"], TraditionalForm], {0.005, 0.}, {
         AbsoluteThickness[0.1]}}, {2.3, 
        FormBox[
         TemplateBox[{0., 0.}, "Spacer2"], TraditionalForm], {0.005, 0.}, {
         AbsoluteThickness[0.1]}}, {2.4, 
        FormBox[
         TemplateBox[{0., 0.}, "Spacer2"], TraditionalForm], {0.005, 0.}, {
         AbsoluteThickness[0.1]}}, {2.5, 
        FormBox[
         TemplateBox[{0., 0.}, "Spacer2"], TraditionalForm], {0.005, 0.}, {
         AbsoluteThickness[0.1]}}}}, {Automatic, {{0., 
        FormBox[
         TemplateBox[{0., 0.}, "Spacer2"], TraditionalForm], {0.01, 0.}, {
         AbsoluteThickness[0.1]}}, {2., 
        FormBox[
         TemplateBox[{0., 0.}, "Spacer2"], TraditionalForm], {0.01, 0.}, {
         AbsoluteThickness[0.1]}}, {4., 
        FormBox[
         TemplateBox[{0., 0.}, "Spacer2"], TraditionalForm], {0.01, 0.}, {
         AbsoluteThickness[0.1]}}, {6., 
        FormBox[
         TemplateBox[{0., 0.}, "Spacer2"], TraditionalForm], {0.01, 0.}, {
         AbsoluteThickness[0.1]}}, {8., 
        FormBox[
         TemplateBox[{0., 0.}, "Spacer2"], TraditionalForm], {0.01, 0.}, {
         AbsoluteThickness[0.1]}}, {10., 
        FormBox[
         TemplateBox[{0., 0.}, "Spacer2"], TraditionalForm], {0.01, 0.}, {
         AbsoluteThickness[0.1]}}, {-2., 
        FormBox[
         TemplateBox[{0., 0.}, "Spacer2"], TraditionalForm], {0.005, 0.}, {
         AbsoluteThickness[0.1]}}, {-1.5, 
        FormBox[
         TemplateBox[{0., 0.}, "Spacer2"], TraditionalForm], {0.005, 0.}, {
         AbsoluteThickness[0.1]}}, {-1., 
        FormBox[
         TemplateBox[{0., 0.}, "Spacer2"], TraditionalForm], {0.005, 0.}, {
         AbsoluteThickness[0.1]}}, {-0.5, 
        FormBox[
         TemplateBox[{0., 0.}, "Spacer2"], TraditionalForm], {0.005, 0.}, {
         AbsoluteThickness[0.1]}}, {0.5, 
        FormBox[
         TemplateBox[{0., 0.}, "Spacer2"], TraditionalForm], {0.005, 0.}, {
         AbsoluteThickness[0.1]}}, {1., 
        FormBox[
         TemplateBox[{0., 0.}, "Spacer2"], TraditionalForm], {0.005, 0.}, {
         AbsoluteThickness[0.1]}}, {1.5, 
        FormBox[
         TemplateBox[{0., 0.}, "Spacer2"], TraditionalForm], {0.005, 0.}, {
         AbsoluteThickness[0.1]}}, {2.5, 
        FormBox[
         TemplateBox[{0., 0.}, "Spacer2"], TraditionalForm], {0.005, 0.}, {
         AbsoluteThickness[0.1]}}, {3., 
        FormBox[
         TemplateBox[{0., 0.}, "Spacer2"], TraditionalForm], {0.005, 0.}, {
         AbsoluteThickness[0.1]}}, {3.5, 
        FormBox[
         TemplateBox[{0., 0.}, "Spacer2"], TraditionalForm], {0.005, 0.}, {
         AbsoluteThickness[0.1]}}, {4.5, 
        FormBox[
         TemplateBox[{0., 0.}, "Spacer2"], TraditionalForm], {0.005, 0.}, {
         AbsoluteThickness[0.1]}}, {5., 
        FormBox[
         TemplateBox[{0., 0.}, "Spacer2"], TraditionalForm], {0.005, 0.}, {
         AbsoluteThickness[0.1]}}, {5.5, 
        FormBox[
         TemplateBox[{0., 0.}, "Spacer2"], TraditionalForm], {0.005, 0.}, {
         AbsoluteThickness[0.1]}}, {6.5, 
        FormBox[
         TemplateBox[{0., 0.}, "Spacer2"], TraditionalForm], {0.005, 0.}, {
         AbsoluteThickness[0.1]}}, {7., 
        FormBox[
         TemplateBox[{0., 0.}, "Spacer2"], TraditionalForm], {0.005, 0.}, {
         AbsoluteThickness[0.1]}}, {7.5, 
        FormBox[
         TemplateBox[{0., 0.}, "Spacer2"], TraditionalForm], {0.005, 0.}, {
         AbsoluteThickness[0.1]}}, {8.5, 
        FormBox[
         TemplateBox[{0., 0.}, "Spacer2"], TraditionalForm], {0.005, 0.}, {
         AbsoluteThickness[0.1]}}, {9., 
        FormBox[
         TemplateBox[{0., 0.}, "Spacer2"], TraditionalForm], {0.005, 0.}, {
         AbsoluteThickness[0.1]}}, {9.5, 
        FormBox[
         TemplateBox[{0., 0.}, "Spacer2"], TraditionalForm], {0.005, 0.}, {
         AbsoluteThickness[0.1]}}, {10.5, 
        FormBox[
         TemplateBox[{0., 0.}, "Spacer2"], TraditionalForm], {0.005, 0.}, {
         AbsoluteThickness[0.1]}}, {11., 
        FormBox[
         TemplateBox[{0., 0.}, "Spacer2"], TraditionalForm], {0.005, 0.}, {
         AbsoluteThickness[0.1]}}, {11.5, 
        FormBox[
         TemplateBox[{0., 0.}, "Spacer2"], TraditionalForm], {0.005, 0.}, {
         AbsoluteThickness[0.1]}}, {12., 
        FormBox[
         TemplateBox[{0., 0.}, "Spacer2"], TraditionalForm], {0.005, 0.}, {
         AbsoluteThickness[0.1]}}}}}],
  GridLines->{None, None},
  GridLinesStyle->Directive[
    GrayLevel[0.5, 0.4]],
  ImagePadding->All,
  ImageSize->Large,
  Method->{
   "DefaultBoundaryStyle" -> Automatic, "DefaultMeshStyle" -> 
    AbsolutePointSize[6], "ScalingFunctions" -> None, 
    "CoordinatesToolOptions" -> {"DisplayFunction" -> ({
        (Identity[#]& )[
         Part[#, 1]], 
        (Identity[#]& )[
         Part[#, 2]]}& ), "CopiedValueFunction" -> ({
        (Identity[#]& )[
         Part[#, 1]], 
        (Identity[#]& )[
         Part[#, 2]]}& )}},
  PlotRange->{{0, 10}, {0., 2.3661573350621574`}},
  PlotRangeClipping->True,
  PlotRangePadding->{{
     Scaled[0.02], 
     Scaled[0.02]}, {
     Scaled[0.05], 
     Scaled[0.05]}},
  Ticks->{Automatic, Automatic}]], "Output",
 CellChangeTimes->{{3.765534985889436*^9, 3.765535065545746*^9}, {
   3.765536595955268*^9, 3.7655366346599607`*^9}, 3.765537706407324*^9, 
   3.765537744686203*^9, {3.765537795066908*^9, 3.765537809402224*^9}, 
   3.765538009418668*^9, 3.765538103975274*^9, {3.7655381449159393`*^9, 
   3.7655381666120043`*^9}, {3.765538791523896*^9, 3.7655388142345*^9}, 
   3.765538893649177*^9, {3.7655390396883307`*^9, 3.765539047670412*^9}, {
   3.766138674126667*^9, 3.7661387726562767`*^9}, {3.766207700499094*^9, 
   3.766207715977098*^9}},
 CellLabel->"Out[65]=",ExpressionUUID->"dcc541e4-3e74-4151-aed2-f1cf7c1c1b66"]
}, Closed]]
}, Open  ]],

Cell[CellGroupData[{

Cell["Substrate Case", "Subsection",
 CellChangeTimes->{{3.765537586217*^9, 
  3.765537590889202*^9}},ExpressionUUID->"f8fa43a6-3bb0-418d-b7a8-\
b1612e66aee6"],

Cell[BoxData[{
 RowBox[{
  RowBox[{"gamma", "[", 
   RowBox[{"w_", ",", "d_", ",", "k1_", ",", "k3_", ",", "n_"}], "]"}], ":=", 
  
  RowBox[{
   RowBox[{
    RowBox[{"(", 
     RowBox[{"k3", " ", "+", 
      SuperscriptBox["g1", "2"]}], ")"}], 
    RowBox[{"Sinh", "[", 
     RowBox[{"n", " ", "\[Pi]", " ", "c1", " ", 
      FractionBox["d", "w"]}], "]"}]}], "+", 
   RowBox[{"g1", 
    RowBox[{"(", 
     RowBox[{"1", "+", "k3"}], ")"}], 
    RowBox[{"Cosh", "[", 
     RowBox[{"n", " ", "\[Pi]", " ", "c1", " ", 
      FractionBox["d", "w"]}], "]"}]}]}]}], "\[IndentingNewLine]", 
 RowBox[{
  RowBox[{"beta1", "[", 
   RowBox[{"w_", ",", "d_", ",", "k1_", ",", "k3_", ",", "n_"}], "]"}], ":=", 
  
  RowBox[{
   RowBox[{"2", "g1", " ", 
    SuperscriptBox[
     RowBox[{"Sinh", "[", 
      RowBox[{
       FractionBox[
        RowBox[{"n", " ", "\[Pi]"}], "2"], " ", "c1", " ", 
       FractionBox["d", "w"]}], "]"}], "2"]}], "+", 
   RowBox[{"k3", " ", 
    RowBox[{"Sinh", "[", 
     RowBox[{"n", " ", "\[Pi]", " ", "c1", " ", 
      FractionBox["d", "w"]}], "]"}]}]}]}], "\[IndentingNewLine]", 
 RowBox[{
  RowBox[{"beta3", "[", 
   RowBox[{"w_", ",", "d_", ",", "k1_", ",", "k3_", ",", "n_"}], "]"}], ":=", 
  
  RowBox[{
   RowBox[{"2", "g1", " ", 
    SuperscriptBox[
     RowBox[{"Sinh", "[", 
      RowBox[{
       FractionBox[
        RowBox[{"n", " ", "\[Pi]"}], "2"], " ", "c1", " ", 
       FractionBox["d", "w"]}], "]"}], "2"]}], "+", " ", 
   RowBox[{"Sinh", "[", 
    RowBox[{"n", " ", "\[Pi]", " ", "c1", " ", 
     FractionBox["d", "w"]}], "]"}]}]}], "\[IndentingNewLine]", 
 RowBox[{
  RowBox[{
   RowBox[{"beta2", "[", 
    RowBox[{"w_", ",", "d_", ",", "k1_", ",", "k3_", ",", "n_"}], "]"}], ":=", 
   RowBox[{
    RowBox[{"Sinh", "[", 
     RowBox[{"n", " ", "\[Pi]", " ", "c1", " ", 
      FractionBox["d", "w"]}], "]"}], " ", 
    RowBox[{"(", 
     RowBox[{
      RowBox[{"2", 
       RowBox[{"(", 
        RowBox[{"k3", "-", " ", 
         SuperscriptBox["g1", "2"]}], ")"}]}], "+", 
      RowBox[{
       RowBox[{"(", 
        RowBox[{
         RowBox[{"2", " ", 
          SuperscriptBox["g1", "2"]}], "+", "1", "+", 
         SuperscriptBox["k3", "2"]}], ")"}], " ", 
       RowBox[{"Cosh", "[", 
        RowBox[{"n", " ", "\[Pi]", " ", "c1", " ", 
         FractionBox["d", "w"]}], "]"}]}], "+", 
      RowBox[{"2", " ", "g1", " ", 
       RowBox[{"(", 
        RowBox[{"1", "+", "k3"}], ")"}], " ", 
       RowBox[{"Sinh", "[", 
        RowBox[{"n", " ", "\[Pi]", " ", "c1", " ", 
         FractionBox["d", "w"]}], "]"}]}]}], ")"}]}]}], 
  "\n"}], "\[IndentingNewLine]", 
 RowBox[{
  RowBox[{"Utot", "[", 
   RowBox[{"w_", ",", "d_", ",", "k1_", ",", "k3_", ",", "nmax_"}], "]"}], ":=", 
  RowBox[{
   FractionBox[
    RowBox[{"4", 
     SuperscriptBox["PS", "2"]}], 
    RowBox[{
     SuperscriptBox["\[Pi]", "3"], "\[Epsilon]0"}]], 
   FractionBox["w", "d"], 
   RowBox[{"Sum", "[", 
    RowBox[{
     RowBox[{
      FractionBox[
       SuperscriptBox[
        RowBox[{"(", 
         RowBox[{"Sin", "[", 
          FractionBox[
           RowBox[{"n", " ", "\[Pi]"}], "2"], "]"}], ")"}], "2"], 
       SuperscriptBox["n", "3"]], 
      RowBox[{"(", 
       RowBox[{
        RowBox[{"(", 
         RowBox[{
          FractionBox["1", "2"], " ", 
          RowBox[{"(", 
           RowBox[{
            RowBox[{
             RowBox[{"(", 
              RowBox[{
               SuperscriptBox["g1", "2"], "-", "k3"}], ")"}], " ", 
             RowBox[{"(", 
              RowBox[{"1", "+", "k3"}], ")"}]}], "-", 
            RowBox[{"4", " ", 
             SuperscriptBox["g1", "2"], " ", 
             RowBox[{"(", 
              RowBox[{"1", "+", "k3"}], ")"}], " ", 
             RowBox[{"Cosh", "[", 
              FractionBox[
               RowBox[{"c1", " ", "d", " ", "n", " ", "\[Pi]"}], "w"], 
              "]"}]}], "+", 
            RowBox[{
             RowBox[{"(", 
              RowBox[{"1", "+", "k3"}], ")"}], " ", 
             RowBox[{"(", 
              RowBox[{
               RowBox[{"3", " ", 
                SuperscriptBox["g1", "2"]}], "+", "k3"}], ")"}], " ", 
             RowBox[{"Cosh", "[", 
              FractionBox[
               RowBox[{"2", " ", "c1", " ", "d", " ", "n", " ", "\[Pi]"}], 
               "w"], "]"}]}], "-", 
            RowBox[{"4", " ", "g1", " ", 
             RowBox[{"(", 
              RowBox[{
               SuperscriptBox["g1", "2"], "+", "k3"}], ")"}], " ", 
             RowBox[{"Sinh", "[", 
              FractionBox[
               RowBox[{"c1", " ", "d", " ", "n", " ", "\[Pi]"}], "w"], 
              "]"}]}], "+", 
            RowBox[{"g1", " ", 
             RowBox[{"(", 
              RowBox[{"1", "+", 
               RowBox[{"2", " ", 
                SuperscriptBox["g1", "2"]}], "+", 
               RowBox[{"k3", " ", 
                RowBox[{"(", 
                 RowBox[{"4", "+", "k3"}], ")"}]}]}], ")"}], " ", 
             RowBox[{"Sinh", "[", 
              FractionBox[
               RowBox[{"2", " ", "c1", " ", "d", " ", "n", " ", "\[Pi]"}], 
               "w"], "]"}]}]}], ")"}]}], ")"}], "/", 
        SuperscriptBox[
         RowBox[{"(", 
          RowBox[{
           RowBox[{
            RowBox[{"(", 
             RowBox[{"k3", " ", "+", 
              SuperscriptBox["g1", "2"]}], ")"}], 
            RowBox[{"Sinh", "[", 
             RowBox[{"n", " ", "\[Pi]", " ", "c1", " ", 
              FractionBox["d", "w"]}], "]"}]}], "+", 
           RowBox[{"g1", 
            RowBox[{"(", 
             RowBox[{"1", "+", "k3"}], ")"}], 
            RowBox[{"Cosh", "[", 
             RowBox[{"n", " ", "\[Pi]", " ", "c1", " ", 
              FractionBox["d", "w"]}], "]"}]}]}], ")"}], "2"]}], ")"}]}], ",", 
     RowBox[{"{", 
      RowBox[{"n", ",", "nmax"}], "}"}]}], "]"}]}]}]}], "Input",
 InitializationCell->True,
 CellChangeTimes->{{3.770095502735113*^9, 3.77009550449953*^9}, {
   3.7700955363076143`*^9, 3.770095595907999*^9}, {3.770095722536078*^9, 
   3.7700959046097813`*^9}, {3.7701193549518213`*^9, 3.770119363421233*^9}, {
   3.770119448665059*^9, 3.770119449547574*^9}, {3.770119485857608*^9, 
   3.77011959386098*^9}, {3.770119792652751*^9, 3.7701198451859293`*^9}, {
   3.770119882080759*^9, 3.770119918337574*^9}, {3.770360035486553*^9, 
   3.770360080509274*^9}, {3.7703602218647327`*^9, 3.770360229073464*^9}, {
   3.770362502978408*^9, 3.7703625188472977`*^9}, 3.770362952551544*^9, {
   3.7703765547860317`*^9, 3.7703765551306887`*^9}, {3.770376643210413*^9, 
   3.770376643362694*^9}, {3.770440615781042*^9, 3.7704406459644613`*^9}, {
   3.770440678917839*^9, 3.770440706050967*^9}, {3.770440919995283*^9, 
   3.770440929733029*^9}, {3.770440993477749*^9, 3.770441041669249*^9}, {
   3.77044118646517*^9, 3.770441186661953*^9}, {3.7704412410520763`*^9, 
   3.770441273534829*^9}},
 CellLabel->"In[23]:=",ExpressionUUID->"2116b21d-b6b6-498d-a14e-3862c0f36ca5"],

Cell[BoxData[{
 RowBox[{
  RowBox[{"\[Beta]s", "[", "ks_", "]"}], ":=", 
  RowBox[{
   FractionBox["8", 
    SuperscriptBox["\[Pi]", "3"]], 
   RowBox[{"(", 
    FractionBox[
     RowBox[{"1", "+", 
      RowBox[{"2", "g1"}], "+", "ks"}], 
     RowBox[{
      RowBox[{"(", 
       RowBox[{"1", "+", "g1"}], ")"}], 
      RowBox[{"(", 
       RowBox[{"g1", "+", "ks"}], ")"}]}]], ")"}], 
   RowBox[{"N", "[", 
    RowBox[{"Limit", "[", 
     RowBox[{
      RowBox[{"Sum", "[", 
       RowBox[{
        FractionBox[
         SuperscriptBox[
          RowBox[{"Sin", "[", 
           FractionBox[
            RowBox[{"k", " ", "\[Pi]"}], "2"], "]"}], "2"], 
         SuperscriptBox["k", "3"]], ",", 
        RowBox[{"{", 
         RowBox[{"k", ",", "1", ",", "n"}], "}"}]}], "]"}], ",", 
      RowBox[{"n", "\[Rule]", "\[Infinity]"}]}], "]"}], 
    "]"}]}]}], "\[IndentingNewLine]", 
 RowBox[{
  RowBox[{
   RowBox[{"\[Gamma]s", "[", "ks_", "]"}], ":=", 
   RowBox[{
    FractionBox[
     SuperscriptBox["PS", "2"], 
     RowBox[{"2", "\[Epsilon]0"}]], 
    RowBox[{"\[Beta]s", "[", "ks", "]"}]}]}], ";"}], "\[IndentingNewLine]", 
 RowBox[{
  RowBox[{
   RowBox[{"lkSub", "[", "ks_", "]"}], ":=", 
   FractionBox["\[CapitalSigma]", 
    RowBox[{"\[Gamma]s", "[", "ks", "]"}]]}], ";"}], "\[IndentingNewLine]", 
 RowBox[{
  RowBox[{"wSub", "[", 
   RowBox[{"d_", ",", "ks_"}], "]"}], ":=", 
  SqrtBox[
   RowBox[{
    RowBox[{"lkSub", "[", "ks", "]"}], " ", "d"}]]}], "\[IndentingNewLine]", 
 RowBox[{
  RowBox[{"KittelSub", "[", 
   RowBox[{"d_", ",", "ks_"}], "]"}], ":=", 
  FractionBox[
   RowBox[{"wSub", "[", 
    RowBox[{
     RowBox[{
      RowBox[{"lkSub", "[", "ks", "]"}], "d"}], ",", "ks"}], "]"}], 
   RowBox[{"lkSub", "[", "ks", "]"}]]}], "\n", 
 RowBox[{
  RowBox[{"USub5", "[", 
   RowBox[{"w_", ",", "d_", ",", "ks_", ",", "nmax_"}], "]"}], ":=", 
  RowBox[{
   FractionBox["\[CapitalSigma]", "w"], "+", 
   RowBox[{"Utot", "[", 
    RowBox[{"w", ",", "d", ",", "1", ",", "ks", ",", "nmax"}], 
    "]"}]}]}], "\[IndentingNewLine]", 
 RowBox[{
  RowBox[{"EquationSub2", "[", 
   RowBox[{"w_", ",", "d_", ",", "ks_", ",", "nmax_"}], "]"}], ":=", 
  RowBox[{"N", "[", 
   RowBox[{
    RowBox[{"D", "[", 
     RowBox[{
      RowBox[{"USub5", "[", 
       RowBox[{"tmpw", ",", "d", ",", "ks", ",", "nmax"}], "]"}], ",", 
      "tmpw"}], "]"}], "/.", 
    RowBox[{"tmpw", "\[Rule]", "w"}]}], "]"}]}], "\[IndentingNewLine]", 
 RowBox[{
  RowBox[{"wSubfull", "[", 
   RowBox[{"d_", ",", "ks_", ",", "nmax_"}], "]"}], ":=", 
  RowBox[{"w", "/.", 
   RowBox[{"Quiet", "[", 
    RowBox[{"FindRoot", "[", 
     RowBox[{
      RowBox[{
       RowBox[{"EquationSub2", "[", 
        RowBox[{"w", ",", "d", ",", "ks", ",", "nmax"}], "]"}], "\[Equal]", 
       "0"}], ",", 
      RowBox[{"{", 
       RowBox[{"w", ",", 
        SqrtBox[
         RowBox[{
          RowBox[{"lkSub", "[", "ks", "]"}], "d"}]]}], "}"}]}], "]"}], 
    "]"}]}]}], "\[IndentingNewLine]", 
 RowBox[{
  RowBox[{"wSubscale", "[", 
   RowBox[{"d_", ",", "ks_", ",", "nmax_"}], "]"}], ":=", 
  RowBox[{"Piecewise", "[", 
   RowBox[{
    RowBox[{"{", 
     RowBox[{"{", 
      RowBox[{"0", ",", 
       RowBox[{
        RowBox[{"Abs", "[", 
         FractionBox[
          RowBox[{"wSubfull", "[", 
           RowBox[{
            RowBox[{
             RowBox[{"lkSub", "[", "ks", "]"}], "d"}], ",", "ks", ",", 
            "nmax"}], "]"}], 
          RowBox[{"lkSub", "[", "ks", "]"}]], "]"}], ">", "10"}]}], "}"}], 
     "}"}], ",", 
    FractionBox[
     RowBox[{"wSubfull", "[", 
      RowBox[{
       RowBox[{
        RowBox[{"lkSub", "[", "ks", "]"}], "d"}], ",", "ks", ",", "nmax"}], 
      "]"}], 
     RowBox[{"lkSub", "[", "ks", "]"}]]}], "]"}]}]}], "Input",
 InitializationCell->True,
 CellChangeTimes->{{3.7655346339302807`*^9, 3.765534662970944*^9}, 
   3.7655374382267427`*^9, {3.765537605280262*^9, 3.765537659772398*^9}, {
   3.7655379970274076`*^9, 3.7655380823625097`*^9}, {3.76553811509072*^9, 
   3.765538123074892*^9}, {3.765538181570711*^9, 3.765538214209742*^9}, {
   3.765538615520363*^9, 3.765538618919578*^9}, {3.765538670260043*^9, 
   3.7655386808306513`*^9}, {3.765539542905611*^9, 3.765539546888692*^9}, {
   3.7661379634103727`*^9, 3.76613810941397*^9}, {3.766138167788024*^9, 
   3.766138257338909*^9}, {3.7661382947071333`*^9, 3.7661383032000647`*^9}, {
   3.766138454364191*^9, 3.766138481507338*^9}, 3.766138582763588*^9, {
   3.766138628428739*^9, 3.7661386450954227`*^9}, {3.766207595495488*^9, 
   3.766207595680009*^9}, {3.7662942281829653`*^9, 3.766294255107366*^9}, {
   3.766294294360856*^9, 3.7662943176543493`*^9}, {3.7662943549879637`*^9, 
   3.766294356398946*^9}, {3.766294570656869*^9, 3.7662946503410673`*^9}, 
   3.766294707623415*^9, {3.766747520266634*^9, 3.766747592990724*^9}, {
   3.770362984423369*^9, 3.770363027122158*^9}, {3.770381021318453*^9, 
   3.770381021603997*^9}, {3.770440843510789*^9, 3.770440843943214*^9}, {
   3.770442300816126*^9, 3.770442324059791*^9}, {3.784623300965445*^9, 
   3.7846233133859253`*^9}, {3.7849580078803053`*^9, 3.784958029962788*^9}},
 CellLabel->"In[28]:=",ExpressionUUID->"c31b6d3a-9eb1-4ed0-846d-1c1b531bcff2"]
}, Open  ]],

Cell[CellGroupData[{

Cell["Superlattice", "Subsection",
 CellChangeTimes->{{3.784622145524345*^9, 
  3.784622152891302*^9}},ExpressionUUID->"f1cb02d0-4670-4541-9f7e-\
5c54822c573b"],

Cell[BoxData[{
 RowBox[{
  RowBox[{
   RowBox[{"\[Beta]SL", "[", 
    RowBox[{"ks_", ",", "\[Alpha]_"}], "]"}], ":=", 
   RowBox[{
    FractionBox["16", 
     RowBox[{
      SuperscriptBox["\[Pi]", "3"], 
      RowBox[{"(", 
       RowBox[{"g1", "+", "ks"}], ")"}]}]], 
    RowBox[{"N", "[", 
     RowBox[{"Limit", "[", 
      RowBox[{
       RowBox[{"Sum", "[", 
        RowBox[{
         FractionBox[
          SuperscriptBox[
           RowBox[{"Sin", "[", 
            FractionBox[
             RowBox[{"k", " ", "\[Pi]"}], "2"], "]"}], "2"], 
          SuperscriptBox["k", "3"]], ",", 
         RowBox[{"{", 
          RowBox[{"k", ",", "1", ",", "n"}], "}"}]}], "]"}], ",", 
       RowBox[{"n", "\[Rule]", "\[Infinity]"}]}], "]"}], "]"}]}]}], 
  " "}], "\[IndentingNewLine]", 
 RowBox[{
  RowBox[{
   RowBox[{"\[Gamma]SL", "[", 
    RowBox[{"ks_", ",", "\[Alpha]_"}], "]"}], ":=", 
   RowBox[{
    FractionBox[
     SuperscriptBox["PS", "2"], 
     RowBox[{"2", "\[Epsilon]0"}]], 
    RowBox[{"\[Beta]SL", "[", 
     RowBox[{"ks", ",", "\[Alpha]"}], "]"}]}]}], ";"}], "\[IndentingNewLine]", 
 RowBox[{
  RowBox[{
   RowBox[{"lkSL", "[", 
    RowBox[{"ks_", ",", "\[Alpha]_"}], "]"}], ":=", 
   FractionBox["\[CapitalSigma]", 
    RowBox[{"\[Gamma]SL", "[", 
     RowBox[{"ks", ",", "\[Alpha]"}], "]"}]]}], 
  ";"}], "\[IndentingNewLine]", 
 RowBox[{
  RowBox[{"wSL", "[", 
   RowBox[{"d_", ",", "ks_", ",", "\[Alpha]_"}], "]"}], ":=", 
  SqrtBox[
   RowBox[{
    RowBox[{"lkSL", "[", 
     RowBox[{"ks", ",", "\[Alpha]"}], "]"}], 
    "d"}]]}], "\[IndentingNewLine]", 
 RowBox[{
  RowBox[{"KittelSL", "[", 
   RowBox[{"d_", ",", "ks_", ",", "\[Alpha]_"}], "]"}], ":=", 
  FractionBox[
   RowBox[{"wSL", "[", 
    RowBox[{
     RowBox[{
      RowBox[{"lkSL", "[", 
       RowBox[{"ks", ",", "\[Alpha]"}], "]"}], "d"}], ",", "ks", ",", 
     "\[Alpha]"}], "]"}], 
   RowBox[{"lkSL", "[", 
    RowBox[{"ks", ",", "\[Alpha]"}], "]"}]]}], "\[IndentingNewLine]", 
 RowBox[{
  RowBox[{"USL", "[", 
   RowBox[{"w_", ",", "d_", ",", "ks_", ",", "\[Alpha]_", ",", "nmax_"}], 
   "]"}], ":=", 
  RowBox[{
   FractionBox["\[CapitalSigma]", "w"], "+", 
   RowBox[{
    FractionBox[
     RowBox[{"8", 
      SuperscriptBox["PS", "2"]}], 
     RowBox[{
      SuperscriptBox["\[Pi]", "3"], "\[Epsilon]0"}]], 
    FractionBox["w", "d"], 
    RowBox[{"Sum", "[", 
     RowBox[{
      RowBox[{
       FractionBox[
        SuperscriptBox[
         RowBox[{"(", 
          RowBox[{"Sin", "[", 
           FractionBox[
            RowBox[{"n", " ", "\[Pi]"}], "2"], "]"}], ")"}], "2"], 
        SuperscriptBox["n", "3"]], 
       FractionBox["1", 
        RowBox[{
         RowBox[{"ks", " ", 
          RowBox[{"Coth", "[", 
           RowBox[{
            FractionBox[
             RowBox[{"n", " ", "\[Pi]"}], "2"], "\[Alpha]", " ", 
            FractionBox["d", "w"]}], "]"}]}], "+", 
         RowBox[{
          SqrtBox[
           RowBox[{"ka", " ", "kc"}]], 
          RowBox[{"Coth", "[", 
           RowBox[{
            FractionBox[
             RowBox[{"n", " ", "\[Pi]"}], "2"], 
            SqrtBox[
             FractionBox["ka", "kc"]], " ", 
            FractionBox["d", "w"]}], "]"}]}]}]]}], ",", 
      RowBox[{"{", 
       RowBox[{"n", ",", "nmax"}], "}"}]}], 
     "]"}]}]}]}], "\[IndentingNewLine]", 
 RowBox[{
  RowBox[{"EquationSL", "[", 
   RowBox[{"w_", ",", "d_", ",", "ks_", ",", "\[Alpha]_", ",", "nmax_"}], 
   "]"}], ":=", 
  RowBox[{"N", "[", 
   RowBox[{
    RowBox[{"D", "[", 
     RowBox[{
      RowBox[{"USL", "[", 
       RowBox[{"tmpw", ",", "d", ",", "ks", ",", "\[Alpha]", ",", "nmax"}], 
       "]"}], ",", "tmpw"}], "]"}], "/.", 
    RowBox[{"tmpw", "\[Rule]", "w"}]}], "]"}]}], "\[IndentingNewLine]", 
 RowBox[{
  RowBox[{"wSLfull", "[", 
   RowBox[{"d_", ",", "ks_", ",", "\[Alpha]_", ",", "nmax_"}], "]"}], ":=", 
  RowBox[{"w", "/.", 
   RowBox[{"Quiet", "[", 
    RowBox[{"FindRoot", "[", 
     RowBox[{
      RowBox[{
       RowBox[{"EquationSL", "[", 
        RowBox[{"w", ",", "d", ",", "ks", ",", "\[Alpha]", ",", "nmax"}], 
        "]"}], "\[Equal]", "0"}], ",", 
      RowBox[{"{", 
       RowBox[{"w", ",", 
        SqrtBox[
         RowBox[{
          RowBox[{"lkSL", "[", 
           RowBox[{"ks", ",", "\[Alpha]"}], "]"}], "d"}]]}], "}"}]}], "]"}], 
    "]"}]}]}], "\[IndentingNewLine]", 
 RowBox[{
  RowBox[{"wSLscale", "[", 
   RowBox[{"d_", ",", "ks_", ",", "\[Alpha]_", ",", "nmax_"}], "]"}], ":=", 
  RowBox[{"Piecewise", "[", 
   RowBox[{
    RowBox[{"{", 
     RowBox[{"{", 
      RowBox[{"0", ",", 
       RowBox[{
        RowBox[{"Abs", "[", 
         FractionBox[
          RowBox[{"wSLfull", "[", 
           RowBox[{
            RowBox[{
             RowBox[{"lkSL", "[", 
              RowBox[{"ks", ",", "\[Alpha]"}], "]"}], "d"}], ",", "ks", ",", 
            "\[Alpha]", ",", "nmax"}], "]"}], 
          RowBox[{"lkSL", "[", 
           RowBox[{"ks", ",", "\[Alpha]"}], "]"}]], "]"}], ">", "10"}]}], 
      "}"}], "}"}], ",", 
    FractionBox[
     RowBox[{"wSLfull", "[", 
      RowBox[{
       RowBox[{
        RowBox[{"lkSL", "[", 
         RowBox[{"ks", ",", "\[Alpha]"}], "]"}], "d"}], ",", "ks", ",", 
       "\[Alpha]", ",", "nmax"}], "]"}], 
     RowBox[{"lkSL", "[", 
      RowBox[{"ks", ",", "\[Alpha]"}], "]"}]]}], "]"}]}]}], "Input",
 InitializationCell->True,
 CellChangeTimes->{{3.760346288766294*^9, 3.760346302563408*^9}, 
   3.7603463326954517`*^9, {3.760346754454206*^9, 3.760346756347519*^9}, {
   3.760352866799765*^9, 3.76035290505197*^9}, {3.760352982646079*^9, 
   3.760353040996327*^9}, {3.760353086345235*^9, 3.760353091399461*^9}, {
   3.760353141822605*^9, 3.760353199997573*^9}, {3.760353755780603*^9, 
   3.7603538213745193`*^9}, {3.760683634708642*^9, 3.7606836364587593`*^9}, {
   3.76072325414185*^9, 3.7607233165817204`*^9}, {3.760723349586752*^9, 
   3.760723411317688*^9}, {3.760724034042252*^9, 3.760724034908071*^9}, {
   3.760724075724444*^9, 3.760724083559718*^9}, {3.765539361405006*^9, 
   3.765539425066965*^9}, {3.765539460068802*^9, 3.765539524596916*^9}, {
   3.766210592080926*^9, 3.7662106242415123`*^9}, {3.766294954177391*^9, 
   3.766294973936466*^9}, {3.766295487531147*^9, 3.7662955569168262`*^9}, {
   3.766295622926955*^9, 3.766295636050536*^9}, {3.766747787909547*^9, 
   3.7667478016997623`*^9}},
 CellLabel->"In[37]:=",ExpressionUUID->"2e340aea-a3ca-4266-8a91-dd1ad0dd58f5"]
}, Open  ]],

Cell[CellGroupData[{

Cell["Dielectric", "Subsection",
 CellChangeTimes->{{3.7846221565821323`*^9, 
  3.784622166846431*^9}},ExpressionUUID->"7b9bf7cd-57a1-466e-bdb4-\
dedf59af92e6"],

Cell[BoxData[{
 RowBox[{
  RowBox[{
   RowBox[{"\[Beta]D", "[", "ks_", "]"}], ":=", 
   RowBox[{
    FractionBox["16", 
     RowBox[{
      SuperscriptBox["\[Pi]", "3"], 
      RowBox[{"(", 
       RowBox[{"g1", "+", "ks"}], ")"}]}]], 
    RowBox[{"N", "[", 
     RowBox[{"Limit", "[", 
      RowBox[{
       RowBox[{"Sum", "[", 
        RowBox[{
         FractionBox[
          SuperscriptBox[
           RowBox[{"Sin", "[", 
            FractionBox[
             RowBox[{"k", " ", "\[Pi]"}], "2"], "]"}], "2"], 
          SuperscriptBox["k", "3"]], ",", 
         RowBox[{"{", 
          RowBox[{"k", ",", "1", ",", "n"}], "}"}]}], "]"}], ",", 
       RowBox[{"n", "\[Rule]", "\[Infinity]"}]}], "]"}], "]"}]}]}], 
  " "}], "\[IndentingNewLine]", 
 RowBox[{
  RowBox[{
   RowBox[{"\[Gamma]D", "[", "ks_", "]"}], ":=", 
   RowBox[{
    FractionBox[
     SuperscriptBox["PS", "2"], 
     RowBox[{"2", "\[Epsilon]0"}]], 
    RowBox[{"\[Beta]D", "[", "ks", "]"}]}]}], ";"}], "\[IndentingNewLine]", 
 RowBox[{
  RowBox[{
   RowBox[{"lkD", "[", "ks_", "]"}], ":=", 
   FractionBox["\[CapitalSigma]", 
    RowBox[{"\[Gamma]D", "[", "ks", "]"}]]}], ";"}], "\[IndentingNewLine]", 
 RowBox[{
  RowBox[{"wD", "[", 
   RowBox[{"d_", ",", "ks_"}], "]"}], ":=", 
  SqrtBox[
   RowBox[{
    RowBox[{"lkD", "[", "ks", "]"}], "d"}]]}], "\[IndentingNewLine]", 
 RowBox[{
  RowBox[{"KittelDielectric", "[", 
   RowBox[{"d_", ",", "ks_"}], "]"}], ":=", 
  FractionBox[
   RowBox[{"wD", "[", 
    RowBox[{
     RowBox[{
      RowBox[{"lkD", "[", "ks", "]"}], "d"}], ",", "ks"}], "]"}], 
   RowBox[{"lkD", "[", "ks", "]"}]]}], "\[IndentingNewLine]", 
 RowBox[{
  RowBox[{"UD", "[", 
   RowBox[{"w_", ",", "d_", ",", "ks_", ",", "nmax_"}], "]"}], ":=", 
  RowBox[{
   FractionBox["\[CapitalSigma]", "w"], "+", 
   RowBox[{
    FractionBox[
     RowBox[{"8", 
      SuperscriptBox["PS", "2"]}], 
     RowBox[{
      SuperscriptBox["\[Pi]", "3"], "\[Epsilon]0"}]], 
    FractionBox["w", "d"], 
    RowBox[{"Sum", "[", 
     RowBox[{
      RowBox[{
       FractionBox[
        SuperscriptBox[
         RowBox[{"(", 
          RowBox[{"Sin", "[", 
           FractionBox[
            RowBox[{"n", " ", "\[Pi]"}], "2"], "]"}], ")"}], "2"], 
        SuperscriptBox["n", "3"]], 
       FractionBox["1", 
        RowBox[{"ks", " ", "+", 
         RowBox[{
          SqrtBox[
           RowBox[{"ka", " ", "kc"}]], 
          RowBox[{"Coth", "[", 
           RowBox[{
            FractionBox[
             RowBox[{"n", " ", "\[Pi]"}], "2"], 
            SqrtBox[
             FractionBox["ka", "kc"]], " ", 
            FractionBox["d", "w"]}], "]"}]}]}]]}], ",", 
      RowBox[{"{", 
       RowBox[{"n", ",", "nmax"}], "}"}]}], 
     "]"}]}]}]}], "\[IndentingNewLine]", 
 RowBox[{
  RowBox[{"EquationD", "[", 
   RowBox[{"w_", ",", "d_", ",", "ks_", ",", "nmax_"}], "]"}], ":=", 
  RowBox[{"N", "[", 
   RowBox[{
    RowBox[{"D", "[", 
     RowBox[{
      RowBox[{"UD", "[", 
       RowBox[{"tmpw", ",", "d", ",", "ks", ",", "nmax"}], "]"}], ",", 
      "tmpw"}], "]"}], "/.", 
    RowBox[{"tmpw", "\[Rule]", "w"}]}], "]"}]}], "\[IndentingNewLine]", 
 RowBox[{
  RowBox[{"wDfull", "[", 
   RowBox[{"d_", ",", "ks_", ",", "nmax_"}], "]"}], ":=", 
  RowBox[{"w", "/.", 
   RowBox[{"Quiet", "[", 
    RowBox[{"FindRoot", "[", 
     RowBox[{
      RowBox[{
       RowBox[{"EquationD", "[", 
        RowBox[{"w", ",", "d", ",", "ks", ",", "nmax"}], "]"}], "\[Equal]", 
       "0"}], ",", 
      RowBox[{"{", 
       RowBox[{"w", ",", 
        SqrtBox[
         RowBox[{
          RowBox[{"lkD", "[", "ks", "]"}], "d"}]]}], "}"}]}], "]"}], 
    "]"}]}]}], "\[IndentingNewLine]", 
 RowBox[{
  RowBox[{"wDscale", "[", 
   RowBox[{"d_", ",", "ks_", ",", "nmax_"}], "]"}], ":=", 
  RowBox[{"Piecewise", "[", 
   RowBox[{
    RowBox[{"{", 
     RowBox[{"{", 
      RowBox[{"0", ",", 
       RowBox[{
        RowBox[{"Abs", "[", 
         FractionBox[
          RowBox[{"wDfull", "[", 
           RowBox[{
            RowBox[{
             RowBox[{"lkD", "[", "ks", "]"}], "d"}], ",", "ks", ",", "nmax"}],
            "]"}], 
          RowBox[{"lkD", "[", "ks", "]"}]], "]"}], ">", "10"}]}], "}"}], 
     "}"}], ",", 
    FractionBox[
     RowBox[{"wDfull", "[", 
      RowBox[{
       RowBox[{
        RowBox[{"lkD", "[", "ks", "]"}], "d"}], ",", "ks", ",", "nmax"}], 
      "]"}], 
     RowBox[{"lkD", "[", "ks", "]"}]]}], "]"}]}]}], "Input",
 InitializationCell->True,
 CellChangeTimes->{{3.760346288766294*^9, 3.760346302563408*^9}, 
   3.7603463326954517`*^9, {3.760346754454206*^9, 3.760346756347519*^9}, {
   3.760352866799765*^9, 3.76035290505197*^9}, {3.760352982646079*^9, 
   3.760353040996327*^9}, {3.760353086345235*^9, 3.760353091399461*^9}, {
   3.760353141822605*^9, 3.760353199997573*^9}, {3.760353755780603*^9, 
   3.7603538213745193`*^9}, {3.760683634708642*^9, 3.7606836364587593`*^9}, {
   3.76072325414185*^9, 3.7607233165817204`*^9}, {3.760723349586752*^9, 
   3.760723411317688*^9}, {3.760724034042252*^9, 3.760724034908071*^9}, {
   3.760724075724444*^9, 3.760724083559718*^9}, {3.765539361405006*^9, 
   3.765539425066965*^9}, {3.765539460068802*^9, 3.765539524596916*^9}, {
   3.766210592080926*^9, 3.7662106242415123`*^9}, {3.7662161792169733`*^9, 
   3.766216179704214*^9}, {3.7662162184820127`*^9, 3.7662162560186443`*^9}, {
   3.766216345746262*^9, 3.766216380196268*^9}, {3.766216461542506*^9, 
   3.766216473396167*^9}, {3.7662949206006413`*^9, 3.766294938827489*^9}, {
   3.766294978062331*^9, 3.7662949906634827`*^9}, {3.766295115466897*^9, 
   3.7662951156916018`*^9}, {3.766747807745583*^9, 3.766747818556781*^9}, 
   3.7700963075043783`*^9, {3.784622638212968*^9, 3.784622638635023*^9}, {
   3.784622891990468*^9, 3.784622892227282*^9}, 3.784623458975515*^9, {
   3.784623506087215*^9, 3.784623506329217*^9}},
 CellLabel->"In[46]:=",ExpressionUUID->"fe57fda7-7694-4460-b59f-58ac0cea3ac5"],

Cell[CellGroupData[{

Cell[BoxData[
 RowBox[{"Plot", "[", 
  RowBox[{
   RowBox[{"{", 
    RowBox[{
     SqrtBox["d"], ",", 
     RowBox[{"wSLscale", "[", 
      RowBox[{"d", ",", "1", ",", "1", ",", "5"}], "]"}]}], "}"}], ",", 
   RowBox[{"{", 
    RowBox[{"d", ",", "0", ",", "2"}], "}"}]}], "]"}]], "Input",
 CellChangeTimes->{{3.78523440002879*^9, 3.78523440472751*^9}, {
  3.7852345140948544`*^9, 3.7852345259391117`*^9}, {3.7852345693821163`*^9, 
  3.785234589665361*^9}},
 CellLabel->"In[78]:=",ExpressionUUID->"4311ee1b-4e27-4fa3-acfd-3f21577c36bb"],

Cell[BoxData[
 GraphicsBox[{{{}, {}, 
    TagBox[
     {RGBColor[0.368417, 0.506779, 0.709798], AbsoluteThickness[1.6], Opacity[
      1.], LineBox[CompressedData["
1:eJwV0fk/1IkDx3EZx4RGtMuSI8Wo2ZKKalO9t/RNEesqW02SoxVW2HKERMam
XG1T7vsoLEMM0oik8VDKGSlhJXeOMT6O8Nn9/vB6PP+Al4b9ZUsnURERkd//
6/8aOw231Iw4HUSL20cxfwbEDJU9epWOgPFZ+xuHGY9dqXFJJUrW6OkJcxFM
pGNARTPYh26L2i/HNbhENkzedD5OVnKE1FVaSBgzF5oRqtmk+iXQzk+rfjjz
N5aMHWIv0N0Rfv/csTxZDmwc56r+UroC52f8ms8TxagzVC5/keQNE6dxtfPi
JdDddKBIqO6Hwssuu+pkSkHtD8k4Rb8OfdaZzbkEF5+2/2kYqRSK4htVmwKY
T8BO/aFG6ywLAllG7gnNShjL5u1/lhQGSb5XlMVgJcomGvUn1cOhSu3qbD7D
Q1SB/GYLehTu0tVb0mWrkfb9L2G3ldgo77BW6Jt4Dv83sXWnKtlY2jF9jLa7
FqdYfaKbzt5Hro6iKyOgFjKznkFPkx5AWpGed1b8BXzb2b7j6vHIdZcer5Gp
g8W9Dy5m9BSIP1Jl5BAvEUwt0Q5XyoJMwuYIP2YDGEZ3bz32yIJegFeswb0G
tLIuj3ysz0JJjdq58IYGaFK25ut4Z8Pc9DWzTe8V+MtZOu2tORiS+x/FReI1
ZGYe6KtH5GLDvi8zibGNiPt0zZC7Uohqd/qg1fUmHFI5ndVzkoPQ6lNygXlN
GD2zR5xawIHrxyffnDuaoDbu51CwrQiEOSWAr9CMy5d2a4l0F8HeLPVltFsz
5B05j7L3PkaAuJicwroW/Ho6nTM1XQodz4NtLmatmPxoLZWhzIVl3Hwhw64V
YbZUJytDLhLWaHt3ebaixOGychmbCxs+L1zsfito7gdY/nvKEPXWZvj+h1a8
DOk6IxFYjhzKgbHX9m3Y+bechAq1Es3eus73nNshTQYzjdSqITHRXnXIvANa
FhPDL+7U4Xmqi7xWVhd83v6EOGEDUlt2LHW0dEOxVK5n1aompG3OH7ke1Iuy
fsPGpv2t8JalXVv9/T+odUlef3q8HQevb1mzYNKPWfoB2YLfO+Go/8HuKvMz
RBfy167X+gDJjV7UiT8GsJu0K7Mq7IaCQ6DEiusXNIbqveUzesGONL7Asx6E
eszYQu5EH/weeEYtHx3C2FxvzzvdfpTvR7LvhmFkjT59RYv6jHa/Dr0+ygho
qg8nBwYG0Hc8bCXs4wgiLnEvpmkOwjVfKj4oZRTEz/kDzkFDCJDyj3zvOoYr
O+tKFV4MQ7fvF8p++jh6C+vutGiM4qKTfdjQ6Di+ubQnbrk2hmbW+uerH37F
j4ckVy4+Hcdt8wwrD8sJGGVo/FasOIGUdwKPH6iT8FE9v/Ef5iQO+ySyJQsn
sXX8pHSn6RTkBqzSefQprJOdotYtTkHyrto+lv8UxKoTOZuSplFT0PJIo2EK
rnpPu1abCEDhu3cWr59G/nH7tGeEADcrDO4Yuk5jdkx57eCDGXTr59zcWzoN
rpURhX1ECJXE+/VUUQGCjrFSSweFqKyimAUfF0Djk/H7TNYstM3bT4VFCbBv
TyhbaSeB/HxlBdP3AjDVmhZWtRF4MG04qKEyg9lXkf0ewXMQozyyTXGcQZyY
7RVLzXm88aXEMB/OYF0PN0O0bh4VpnaxgqEZiAcGW//kuYDpLgtTxW1CiOTa
cvrlF+GrvfJro5sQXgmcSPnaRfgT4lfni4So+vEWVc79G/j2X4poM0LIGXtt
DaEtQdfpz/rF7bPo3tbc5sdbgkPFBtpRz1kUpUBzwHYZwvpjveEFszjH2S2n
urKMTPNun+WhWdxgpQd3562AqVPGe0InUDCsmkg7QSKm6ohjth2BW8ksux4z
EjnlBkU5Fwg4Wn7VKrQgkXQye+qhPQEVHq/I1IZEArfDLM+RwO3os/wIexLR
gZ9uFDoTcN4dPy3lR8Ko/h2v1IPAxtDvjknmkLi0uCu14gaBlb0Bazofkfjy
c0BARTCBrq+fW3PySTw56mxWEUIgxqbk3NFiEmuTdzSXhxIgGZZ/sHgkdCtL
TMpuEehuiU6htJFgveZvKo4hUBE259D2jkRBC2lSdJcA2+D8lsz3JKQyhc6c
vwiYZOuUHu4hwU9RDC5gE6j0fdMQPELiYr4bIzfuv4/b9KMtxklwnxXMP4wn
4NmfZK0xScLtZtnTnAQCm0+49dYISQjXaG3ISiIgtqo9K2aOhFND5POMZAJ9
XAMXu0USQRp1NukpBHgumdt1l0kcjmnoT00lEKsuPUuSJE5Hp9qnpBH4F8S4
cM8=
       "]]},
     Annotation[#, "Charting`Private`Tag$2752492#1"]& ], 
    TagBox[
     {RGBColor[0.880722, 0.611041, 0.142051], AbsoluteThickness[1.6], Opacity[
      1.], LineBox[CompressedData["
1:eJxF1gk0VP3/B3CyJIpU1GSJUlokqYdUekuWbC1a0CIRiqyp6HlUhBZEJako
Wx7ZKpK9CFkGY4ZJWUt3BtnD2Mr87nPO/2/uOffc8zr33Hvu5/t53+/3q2jr
Zm4/h4+Pj0ue/12N7bvpxT32u/j+7xDcs9y9g6KH//eW51HRWZTDszapbcqM
oZyZtcWZ8aL7FK9Zt226uSeUEjDrWKn9QXcoEbP2E8lSvk1JnLWlVdyroeG3
sxbj+p0wlP8w66hzFtYqBjwrNarYSLryvOtlk11LEc95LyOzc1SLZ91/qK/Q
pI7nI8mPqBcWfJx19El/UwdFnjsXudRa/sWzm68uTfskz7fN+xlz03ku+q3b
/NS0dNarDw50lwaXzXr5NcPtjnE8L0yPDRbN4XlK5JDqwU6e64tzLrRvK5/1
FTW/mQkWz27Wzfujp3k+E7IlDpKfZr2/m7UnaCfPSrHGtxc/4LlOYskSVZ2K
WZdqu9jTj/Cc6/zpnZczzwkV3lYFkTx7X2t7trefZ5d0jaHeOZWztm0J2x22
jGczTV2CuYfnlYNJ6+ye8LxUju9v4dc8zzexqnlZzvN4kpjb0BDPfY1nih8I
V/H6Nee9pKYsz01qS+2aN/NcY+3+1teQ548hVUKKJ6tQn7LAtn1mCDn5Ky3K
PKsws+03Q6ZqAGndfyc73qqC3NHHO9KD+xEvzZwUfVaF1twHsVNZfXikp2qS
kVUFqdQwfY0FfQjxvBl9sKoK5TVppjYBvfCP/dY/2l6F5ovL/CkLe3G5TgtR
o1XwkYgWHU/5CXHVbFaVSDX4bms3qFj8RGKoWsi0bDXi2fSo52I/sb0/VX3j
5mokBBh3sT71gG6q/NVavxoKHyOfDtzswdm0+GvhVtVwO6KXwzLrwYyY/JqP
LtUY+ewqumpZDzZQl1xYHVmNCk9BmXM53fi4PpxikVINj/lvgl8Ed8Pyjljx
rffVqDzqMhxo241AozkL+tjV4O99+Fx9aTdkX/pmyU1X484Tr/KI0S5kikxa
7ZeggnnDLLC0oQsdFYNJmZpUKGVOjo1GduGSsrMZYULFtOdWpbwrXZh/kz0i
ZUNFwsqQFOqpLmgZtOn43KKCL/my2/WNXah/YdmVEk1FGTcxcUqqCw5CjaGt
r6l4Yxkb7Mll40FZdTO+UrHFnnJcnsnGeiUDP49+KoSCKCKaJWwU3yhRTuCv
QXPhxQTpDDb6dXO9hNfXoLWkIJ97mw3DkhfitVdqUG0UQvM2YqNdQTF75m4N
NjDNTUq2s+F1Pfq4WkINWkL5loWqsBGHB8kPqDXY0dAu+UiSjW3PxfeXd9TA
YOCoY7UgG3Uzt8c4IzWYGFu1z3mChemi67rHZGthE6Ef9+MbC/flfncHq9XC
V7knLpPJwlrfy2FFerXYHDR0sL2ahSM7XVsVXGoREjTPTfsdC6/yj1/qKqqF
TG16V3E4CwbLm2QpjFq0DicvW36LhVYf81Jjdi1Ew+u/5FxjYZ6W0cIM8Trw
C+S8yXFjITaq7F3HyjoYxXo5Sp1lQWMCJyU162DdQu3MsGHBLkcjxetUHRg/
3vmEmrMwJZ15IOlCHQyKLo/WmbAQfmnjeNPNOpj03RvS02eh6C8lvR2v66Ac
ICdYuY2FpW8l2/n5aVA5/MSVfyULJ0KmDxPSNDzv2K+/T5aF+DMs6icVGsz+
1b9OlWZBRSovL9iShidd244enM+CZ3+8mqsrDZe2WG22mMtCTnnIvwcCaHi0
wWLw5hwWdC/ZPJR6TcPZbSYq9pMEbu0znj9RTsMSfrujEmMEatdsvdHcQsPU
fMvcjiECab03cmkC9eg5Lj420E1AI9oiKWJTPeae9NiY1kzA6lbN98Dt5P1J
+cTzTQT+8dotd1m/HlfdM1gmjQRKTDdEWB2vR4H8zXS7OgLEtliasUM9lndz
3j2hEhBeLSW206MeuyYmw/srCZj+mfGTv1mPgzED/EQpAdeeC0US9+vxta7c
NKiEwD1m9wRfTD38aq7Sdn8g8Dmd4fYjsx7pMcrycwoITD42TG0sqscdge5P
QnkEZIMK2eWV9ZAL/mSjkEPgtHXSyeT2euh+MzKPyiIQYCzz+HFPPT5nHn05
+oZAkkZ4453ReqRc5Q7avybQJ37FxEWUjrQiN6/AdALi0wNB1lJ0aNwTp6mn
EdjcZfdxvwIdA+FvzUdSCFz6YKalrkGHy0aopyUTeJz60WvVbjooPzeWJfxL
oPCR5uslpnQ0rebrTUsi0H4jrVfIgg75zrd7K14Q4HdXVB4/Tce3i11+vxIJ
KJ2ItO0+T8fnvBxtVdIGe8Wefb1Mhw+yVl9JIHBu6/Wv1f50CAd+YDHjCYQo
jC0pDKXjPEVIZTfpjPlOB9Kj6BBLbEkuiCNAn2gPfpZA1lP2Tlyf9ChxqCIs
g46K4sWL2mIJSNMr5/jl0SE16njuBmmtIu1dnmV0+E5J1GqSPvEy08eORgf1
DsYnnxO4+lA5+3AzHV0TwwlVpOP8oof0WXToWLaEJ5Euc5FU0Rwi36dxzDec
NNsqyHHtNB0zxLn1N0nPM5iOpwgzYG3+8Ngd0irq7u2ikgxUnfpJf0x6nzyL
8luGgZK8/iPZpD1Ejx3pX8NA0Jqw9FbSEZy68PbNDKgZysdJkN/3rnNPDW0n
Ay3lmDIj/Xmv33CoIWkhrcWRpDkZ76VNzRnYZa9Y1v1fvVK/d4ieZGA8Q6Lt
v/HQ/FvrdKUjAzo7tmxKJ235/VJQkCcDq0uoIfLkeHobvk3V82Wg3VOx6jHp
3MWbOMX3GVBYs1ItnezHF5/zMtdiGNCk6gnrk/2a6Hipo53MgBFHaBGb9LY0
peC8IgYcl1pt2EP233KR7evLlQwUS4b0zpD29n7O/KuBAZurDwxKybzk6S1X
yOxmgG/y6A77lwSaUyz03UcY+LFf5q4umbephQ+dVGcYuL4sv185lcD2Nons
lMUNWDj4zEyUzGv+RSHjhF0NmLpfOn89me/mFl2300YNqLOd0NbLJJ/ffT1i
xeEG/Hx62s+e/B92iE+3Pz3XgPynarWF2WRek4YuREQ0wJRm+k9BPoHW+aqP
zZ83ILjo9i6xQgK/PZ3fL0xpQLvUa+3TRQS0wRYJ/dAAw4ln91YUE3jf1BIT
+LMBe6wz+H+UE/ggUlFxSacRXtavhjwYBL65CvZvNWnE9acXBWTI+YKPuXvR
yJFGuH/umKlkEtCJKzzh5tyIJGdbxy1fCRRrZQ47Rjai1aNPWucbgY9OMTJW
fY3Y/0ghYf0ggaweZ2drTiMuhhWMTpDzV+LZ7QV2fEzYFm/KqP5FINCh6Zjr
EiYetP3Z4M0hsNdW8smNnUy0pUopTf0hQLMKXJYRwoR7lu+iewvI9WCvi5TA
xs/I3Lwit1qVhbE12hLpLk0QdWJGUi+zsKtTt+KOdxMYtSki9ldYCIrZe+3s
jSa4WsQf4PNlQXrJ4cFVj5swfPyGyU5/cr3gd6Y9KWtCX5iGWVUIC94tUWG3
ZL4gSjPig3o8C7/DRiXOVH1B6Ehmi0IdC3MmUxfKrG7GAiGBUwHr2NDg2rw7
lNGKuwX7bA+0slETsLXu0/oOqGfmt3WFd2FFeO/ky4Fv2HXXTI15tBu94x3t
TLVOHP6o/c5YogeJPwuqxe/+QD9xYXkSswficv8OEgSB7/HfS/88/ImQc9kO
sUpsNPt/P/DFoBccnVTi7LUuvNekKKUL9MFLveytdGk3mN/9WoTf9KEjoyyY
rvgTDha9eWnn+jHt1Ph03ZVelJe6hJXIDGDD7rkzDgV9mLAPPrv4wwAM4xUd
3ywdwFil9RVll0Fclju18vuJQfg2cOg+wkNQ6Tsi1mQ2BB1ZMbvwQ0NYLDEk
UjY1BIeDibu+vhiC4Ienr1ZFD4OSFpPnNDwE560FX+eZ/IItwzZwnu4wUo1s
Y99zfkFkQujeYNgwxnqXL2RHjqCl9Et0QNMwsg8ZCkTojUI2Q5opoPQL1/YG
Pn/LHsUerx4HB6dfUGwz/pIQOAYFcZPVPhm/sF0zIIKizkF8qUnl0fFfOCFP
m+Rv4CB9nxTdafsIxqpDO939xsEQl1iq6j+CKEFrL3OlCazLl113qGwEi9uz
4+eUTUD5x9YHdoKjEPL1O6zlMQlidyx9rtEo+F5av+pcNAVBorzM/NYoPJ+8
Cl30cQrNUuLmlJpRFG24JSLpOo2o3FVTTQvGIGnsqeIv/htJzFbJf4zH0Lqx
vsGn8Dfy0yPL/YPH8PoZlAjrPzA/sTPqbsUYTr7SkJSb+QOtUh0pBj8H1wPj
/FpTZrD2jKbwaR2yjm65p+KmXKgcOaq59goHt2ICbdr3cTGw3qNv7d8cnDHv
X51xkIty2TOR6/7hQLaw8LWZBRdER1Pl+qsc3Ak7/inElgvnBLlkFX8Ozmo8
Hhb14SJqp8VB1TscrAxYsnduEhfRJXKW655wyH3+Pwuakrm4G8ROWfuUg6/9
PxhJqVzs08n6pRzNQbhF1kmDN1zQpk+eXvOMA+568wuBhVyYOMoXrIznoJUe
9kyggYvCFu/TlBQOcoPG7RqYXPwuXSm0LJWDiB2n1iV84cJ1HTtGOo0Dkxeq
b3XbuVhc/j5jcQYH+d61VX49XEzFtpotyOQgcuNfYQf7uDD6fPmJWBYHHp3R
hxUHuXDfqtk67y0Ha03PdxSPcmFWqAzhdxwI8jcmho9z0R563EYwh4Nv2Tuc
bKa4EPySe2lOLgeFTgmb1P5wIT6g48+Xx8GjFWJjXC4X81aN+c+Q/h8cXn/8

       "]]},
     Annotation[#, "Charting`Private`Tag$2752492#2"]& ]}, {}, {}},
  AspectRatio->NCache[GoldenRatio^(-1), 0.6180339887498948],
  Axes->{True, True},
  AxesLabel->{None, None},
  AxesOrigin->{0, 0},
  DisplayFunction->Identity,
  Frame->{{False, False}, {False, False}},
  FrameLabel->{{None, None}, {None, None}},
  FrameTicks->{{Automatic, 
     Charting`ScaledFrameTicks[{Identity, Identity}]}, {Automatic, 
     Charting`ScaledFrameTicks[{Identity, Identity}]}},
  GridLines->{None, None},
  GridLinesStyle->Directive[
    GrayLevel[0.5, 0.4]],
  ImagePadding->All,
  Method->{
   "DefaultBoundaryStyle" -> Automatic, "DefaultMeshStyle" -> 
    AbsolutePointSize[6], "ScalingFunctions" -> None, 
    "CoordinatesToolOptions" -> {"DisplayFunction" -> ({
        (Identity[#]& )[
         Part[#, 1]], 
        (Identity[#]& )[
         Part[#, 2]]}& ), "CopiedValueFunction" -> ({
        (Identity[#]& )[
         Part[#, 1]], 
        (Identity[#]& )[
         Part[#, 2]]}& )}},
  PlotRange->{{0, 2}, {0., 1.4204087367563167`}},
  PlotRangeClipping->True,
  PlotRangePadding->{{
     Scaled[0.02], 
     Scaled[0.02]}, {
     Scaled[0.05], 
     Scaled[0.05]}},
  Ticks->{Automatic, Automatic}]], "Output",
 CellChangeTimes->{{3.785234573024173*^9, 3.785234599741823*^9}},
 CellLabel->"Out[78]=",ExpressionUUID->"06cd9bf4-d0d2-4ce8-8053-4c6509cc6f6d"]
}, Open  ]]
}, Open  ]]
}, Closed]],

Cell[CellGroupData[{

Cell["Plotting Domain Behaviour", "Section",
 CellChangeTimes->{{3.7846223486067142`*^9, 3.784622349504745*^9}, {
  3.7846223878889313`*^9, 
  3.7846223924654427`*^9}},ExpressionUUID->"0a8d8836-22ee-4d21-abd1-\
0b584cc80ee1"],

Cell[CellGroupData[{

Cell[BoxData[
 RowBox[{"Plot", "[", 
  RowBox[{
   RowBox[{"{", 
    RowBox[{
     RowBox[{"KittelSub", "[", 
      RowBox[{"d", ",", "10"}], "]"}], ",", 
     RowBox[{"wscale", "[", 
      RowBox[{"d", ",", "1", ",", "10"}], "]"}], ",", 
     RowBox[{"wscale", "[", 
      RowBox[{"d", ",", "10", ",", "10"}], "]"}], ",", 
     RowBox[{"wscale", "[", 
      RowBox[{"d", ",", "50", ",", "10"}], "]"}], ",", 
     RowBox[{"wscale", "[", 
      RowBox[{"d", ",", "100", ",", "10"}], "]"}], ",", 
     RowBox[{"wscale", "[", 
      RowBox[{"d", ",", "300", ",", "10"}], "]"}]}], "}"}], ",", 
   RowBox[{"{", 
    RowBox[{"d", ",", "0", ",", "1"}], "}"}], ",", 
   RowBox[{"Frame", "\[Rule]", "True"}], ",", 
   RowBox[{"ImageSize", "\[Rule]", "Large"}], ",", 
   RowBox[{"FrameStyle", "\[Rule]", " ", 
    RowBox[{"Directive", "[", 
     RowBox[{"Black", ",", "12"}], "]"}]}], ",", 
   RowBox[{"FrameLabel", "\[Rule]", 
    RowBox[{"{", 
     RowBox[{
      RowBox[{"{", 
       RowBox[{"\"\<w (nm)\>\"", ",", "\"\<\>\""}], "}"}], ",", 
      RowBox[{"{", 
       RowBox[{"\"\<d (nm)\>\"", ",", "\"\<Dielectric Domain Behaviour\>\""}],
        "}"}]}], "}"}]}], ",", 
   RowBox[{"PlotLegends", "->", "\"\<Expressions\>\""}]}], "]"}]], "Input",
 CellChangeTimes->{{3.770375326187334*^9, 3.770375387106421*^9}, {
   3.770376191219191*^9, 3.7703762108831453`*^9}, {3.7703809862556047`*^9, 
   3.770381004873665*^9}, 3.77038104751606*^9, {3.7704407874208603`*^9, 
   3.770440828188148*^9}, {3.770440879809704*^9, 3.770440892304624*^9}, {
   3.770440969026453*^9, 3.770440969757895*^9}, {3.770442335137261*^9, 
   3.770442351604066*^9}, {3.77044261292345*^9, 3.770442637111062*^9}},
 CellLabel->
  "In[166]:=",ExpressionUUID->"e7b3a0b9-7fc3-4a8b-a69a-2fec5407b07a"],

Cell[BoxData[
 TemplateBox[{GraphicsBox[{{{{}, {}, 
       TagBox[{
         Directive[
          Opacity[1.], 
          RGBColor[0.368417, 0.506779, 0.709798], 
          AbsoluteThickness[1.6]], 
         LineBox[CompressedData["
1:eJwVk3k41Ikfxx0Vu8TStu3I8TgrR2xbbLV6V9pYknUlRyiykXL8EJW1YkKF
aIoy7hm5JrfWLfe5NBRyj3PMjG+28ETxm/74PO/neT/v1/vzfP74KF7ysrgs
JCAgcI0/X9X48vzrerb1sWirC2HBFUrYYiDjPU46iEkXv9WtRBx+Tk2klpBO
QSNQ3pri8BTTsiqhN9TOIiteKL5MMhUm3QPFySQrHJcXpc0vpkPlgRx9U8EW
797Hx7eJ0/DZ2CXhopojtjkJqDFW6LBxXa2JJ7lCPC0sMcQhB00GMi8bqW6o
/DG112o2FzrK+oUfFdxR1qtL9NnlQ5R1J+Oc2nVoR0dl0iQLMKodYRBN8kNC
jKrZ5GIRKKk/1qva+6Nr5uEzjdvFMJbM/bWWGoBsnvRrh60lKF/sOkQoBOFx
3xvhBvFSxDCk95qr/YUCi4h9z1fKkLbT7O49Uji6DOzcbzpU4FZ3QtO5ynD+
vqRglVcVOEeeEFK2JyNO9/O6sUolxJd9Qqqod9Ee4MAzm61EYD8lkKsQhQBh
9TM9dtUwf/TO46xaDOjv2H+mSdYhVLRkTxSJgnZfbtD44iuoG8ZFFntTkKOx
XJmwswFMshd7uJUC9hy56cvRBqgIa+btD3gMLa7TvuGIBrR8oe3vZz4BQ+N+
pYRsI8Q/PDmk8OApYrcldtbqNSFx9KZB2UYKzP6w0eWdasEJWVvamHUqAn8K
0tzj2oIFO72tooxUyLQ9Yx4Ka4E8N8iFoZWGC8PWH/rqW+DlrqsqMJKGzZKy
WdUjrZB2Lcim/5KBFjGOfpZqG87bphe8X6LhP4adceJUO4hhq28zZOg4p9d2
uvhzO+46il62NKCDKx+yu3RnB0pcvGTKKXT0h9pf9DbsgMR1ffItvSyksIfT
mTkdaL4zZLct+DmaV3xO+3l04kC+1DZZ0Vz8p/Tqdu5IF8Q2Qx0M5QtQ4sge
tY3pgar54nzj/VJcTUhWilZk4sa/h5H4sQI26qXZHOd+7CqVGhMUrMPwaSq9
/re3KGcZdPX82gBXj8awK3sH0eCRvNuW24Tkye1/KE8MYVlNX5JxrRV+EsLZ
wReHIfQp77vdqh2g5jTvqOCOQHfTudzyRRdGn/UbRZmMoSv84L8t6j3g+Vz2
L6CMQ+Eh51POYi/2ft/+F81/ApzV8bE3OkzU5beVekpOgrZQ1SER04eeoJTz
hwsnISH3nJie7kePaLF3uRELD9zL3NJU3uI8dfv6IyYLK8fzpq+EDCBYyG6w
1WUKfgeaSn9oHETI49+bH81NYfxF0/3Xiu8Q7n/zLc13Guse/Un7bg4j/ONJ
Rv7qNDROiGy4VY2gucwkbNx7BoYZin8W7RpDTczhKYulGdyQc1KadBiHrEiv
ZrbbLDS51mIDphNYrZLPcBuYxQ7J96JNaxNwtouKMzWbw5a6pAJl6iQoFM8W
yZo5XD1YNfSNCQvzni+HmD/NI+/3S2m1KywsNZUs22bMY5kj893skymodh/X
jviGjTJLQ2HKqWlkXc0vir/BRogRObV0dhqdOlZT9BE2FEeNBzPJM3iz/gPj
xLEFHNELp5AOzKLl5Ye4hKwFOMj3fBLsm4WFylsF8jYOljuiWd6hc6hVLiJE
rnGQuMXRz0JlHrz9xwKudnKwY6wsQ6hpHjX872hQ42JrcKjVYR82KHXDRfci
uRDIcSxgSS/ghLWURiaLC99nBdHSDQsg5VO1xA14qNGIFJW6zkEdOUrzThoP
Usa+mnckuNA6me+Uu8LDiFZvX1A1FzLFCzaClosoTIHKtCMPJJJp/NHsRVwo
0JWS2+ChO7/CeGZtEX+T00NHchdh1am+lGxJgDEvlyRxhsD5sHD3CDqByGSy
89hZAi6bLKMPWQRcLXiqL8wJdKlwdjllE5Ctri40tSHQqCdI1s0jcC/WvuXB
JQJ6q6FJ04UErug+Xfo2iICuSH2VfjUBpfDvjUT4PVu03QanmAQ2frm9fYDf
Q/j+XGTaT2CIN8XM4vcsM4mgl28IPLQpuXC6iICX/7Hhe4MENtUt/kfm99iI
e43qjBEYeR2bItxHQEtvbTKITeCfu6sufXwunf1PJWuBAOWo075MPjdfERlm
wiVgQt9fepLPcZRdZ2QJApWB3e2hfG5px28LtR8JPNE6FGvOz5m9aDXYs0LA
h0W1UuTn/I94RseuEth7xnO8np87G6W85LTGv0Own/aQ7/vfOiLWtk5gouyo
hzPfN6q9tVPnC4Fqj0ztr2p/hS2ZuEEgQUFseXOTQGcsee2r/h/lWoAT
          "]]}, 
        Annotation[#, "Charting`Private`Tag$287569#1"]& ], 
       TagBox[{
         Directive[
          Opacity[1.], 
          RGBColor[0.880722, 0.611041, 0.142051], 
          AbsoluteThickness[1.6]], 
         LineBox[CompressedData["
1:eJxF13lYjG/UB/CytquQSlESpc2SkqUvbVLaJdFCIiKlyFKkiKgU0qJSCClE
CT9S/RIzbbO0KFrVM9PeTKgfod77va73beafuT7XnOd6zjP3Oee+H1Uvf8d9
U4SEhAyFhYT+99tqXw+7tNfZWOj/PtNMFQPaFfTx/16VkZxWoGA2aeuaxvx0
hW2TdvH+7911Be9Jt+pdMo1VODbpzLl2F68oXJh0uEjB0ssKCZPe4Xonjz+c
NWnxiXC3zQvyJq3uMNTzPvrFpE8wjJD8459Jz3sh0yYsXDLpl52m1cz1ZZP+
ZBk+HLtZ4NGnxXJbHQU2DDHaQ/cR+PVsvdHS6wL/Y6aokt8jcNEDflBCwvtJ
t0jopjhmCPwn8FCxdI7AG8AViS0RuLixOT2yT+ASERoteGP5pMt80+e7Dghc
0HvokMeowFkH1r7dK/Rh0pH7G3cemSOwpZfMrfPrBWa6Rso/jRG4tMnpQEGi
wM9cFr1+nSnwdecSl/cvBN7u8CuxqUXgFku/uVN1Pk66hrZun4ihwMUWYoWS
mwTOMHu4Td5ZYK+NX2/onBHYqSSva+Ulgc2Mz65ac01g9fXz60zuC9xj6Cy7
o0bgzy/VvNwbBa5c/e2511eBc1fFOfiNCJyW734ncELgmBXawydEaZM+olcR
H6EssOfTpI5LSwW219m/PHaFwJse65+7vk7glVpTWUnmAqvlsBem2wk8RzPT
/66rwNOyj5Q83CvwyJINs5740cA8U8wKv/cdxp0mtCsnafCkyV3yix7GxXTL
sAPnadCs0minFfPB2GFraHGVhtMiWbef6/MhN2cbTy2FhiN71eweJPDgwXR9
KJxFQ5J5RPYR7hAeXPH0bH9Kw4IZuqfCHYcwZL5v3rt/aOjMz57XwB6EgfAh
5q1yGqRfNL8c9hzE2aKASyeZJP5MZyLj1wA+ngjG9i80/KsrfWNT+gCkVoX+
t4pDg5NvrMozywG4DIXnyfBpiHkS2Nox1o/MR5d8eGM0+IuNPmvL70ePd+zC
mul0FF77OZXr34+TzclxUfPpkLHKUcsf7UNp4u3N+5fQEVPduuRSSR9EHLMm
TFfQ0SZUoB0S3YcUep7/hAUd09I+aV/X6kPn+cKlrQ50nJzV885wohfL8Lb9
jRsdpaeu9f+t78Wbwo92wYF0WB7WP4OLvZhytHrmtjN0bHhs3hmwpxdW2rUl
K6LouG+gH6hj3Ivmu616g+l0nDXh/G3+3YM/cT9meVfQYeszJTErsgdm1mO0
TfV0HNnOfvnEtwcxM4TOLWynY7e3/ec79j1QPiPO//KDju7bVSflF/bA2HcR
y0GlAlefLj4s/aEbF9U1ovS0KmB26FHM2mfdYHTobJQ0qMB2y4ffJ1K74eFi
9IxuXQGpIeemjce7EWZmH48TFchIck3h63SDPuFsqRxRgQ++Wi0Wyt2QfrtL
6HdMBZaPb/0jJtmNzBU+AS/vVkAk1XZm9SAXpQvO2uswKuChf2gWvYALkS/n
RcQ/VyA4hqO+6AEX9jcvl/Z0VSCxZQ2zJpmLr+I3l2f9qsA3DcMBqTAupvzK
lZ6vXolXUfEd32y5mF9j8h16lZj6IOamoxkX+nc+N3gbVWKb5inlXiMu9m2Z
mfrUphJRO40uvFDngp7ipW4SXIn5Z43npE9w8NXv10yfc5Uodv62NXqUg7FN
8X3RVyqx2nzk8v1BDrT73uU13K6EvppikmsLB3FrFdYepFUievx62923HGRL
PVO6yibX14lW1hVwUNppMZHfXIk5b2aXaDzm4NuVY+V/eJXgrB8+sC6dg+3N
TNt4+SpYBla8HDzHgVLoxb2vDlZh46IpE702HKy2V7ZoCapC3KvinKmWHNgu
fqEhfLYKg0tUMg1MOAir/jpodb0Kq7ec8OQacNCptOFk25sqnFyoWeqpysFv
ft3OqR+qcGVvkbaBEgdzPvhu0GBWYQXNTHvRPA4s/JKnBHZV4UhMqJmRJAeP
3n2PmS5RDZvyAFnXMQpl1674L5OrxuJ1jLXsEQpf9qk62qlUY0G83NiuYQoS
UnbzUvSrEW3sOPCwh0KAR84dbfdqNIdVfZFuomAwsful09NqlCy1ZnL/obDV
pjTC/HU1FExnegS/pLA3daGdYVk1DrMUL80uoBBv2Nat+Kkau0wPMo8/ptDr
v0uh8281/habRNdnUBAqfsOpm1mDNXcTDarSKMhJKOZ/kKnBumm3u2tSKJhk
N1k9Uq+B4X29rNEbFNI6nEMDbGqwc9V4ESuKQr5uoaWXSw3Cc6+XL7pIgR46
Z+62PTVoufwnJOw8hRH5uieGx2tgEQzPHWcp2DrYt4+n1WBEdajr/DEKwmVW
JrEDNRBqmxt7z4uCvHSOVNhoDXYnhDfH7aag6yHaHCDEgFlyTNEFDwo7x2hB
2+YwwBFRKr+0k8KLleb3569noGv1HYrnSKHyXNZRSQsG+uaWlSg7UOhgTDWe
sGOAkR7m7GRHQfJQ2afOvQy0dd20abCmsP8eRHKiGfh0ay57hTmF0OHb9ak3
GZgI7Wi7ZUrhBsYzYzMYyH4Y3C9mQqG0ucjoaAEDuu4BORPGFBTmrD20ppmB
uSU4bmREofqCPuPjMib8VDsmWnQprJ1VNeXaaibOOWn1XtehkJ2yx3DXRiZk
7uffsdOmcP7p1UyeMxN9eWparZokvqknUD6cCY2Hde4W6iTeK+xhZzQT0QGP
Q5cvJuszOLflcSITjm4/6CpqFIaFTc03PWYics30jNmqJF4rfZ5vIxNKEhIW
G5VJ/MtVW/U7mWD9nVXnqkThwsbKc+MDTHB3eU2cnE/hWc7vY1uEWRCulvhB
U6AQXaLR1irHwrdjelcfyJF6nXbsp4kSC3UN57f1z6Xwc0uJbLYqC+/DCtev
Jt5f77w5UJuFK+aea5pmk3rpjXg2w4SFKcej7F1lKJzSZVQe2syCd+5Q0gdp
cr8gBQ5rKwvbbcavGRAvGM9TSHVhoXXA3HfJLArOpr9XCbmzUFwipndfikJM
lIXtPi8WinrjgzSIf8m2Ruj5sdDO+2a1XpLC8h0a6QmBLDB/fPhQLUHySQ96
9esEi+w/m+P3ENcvFRt4H8GCjJIcN0mcgrif8wzNKBbuiT7eaURskp+pcjWW
BdvjZ4fbxEh+6w2ddySzMHZaaacBcXd4hP+7dBbGAw/K9YiSfGk1lxfdY6HW
9kdFOrGzhELWpWwWhCx2+roQxzh4Fw88YcHrsNvgHOL3iXlNDgUshM9ut/wk
QmGseezby9cszNLrDUwlPrD/2tLw9yzST67iK4gzcls2cekslPcc2y9M/Im/
1M2awUJmdMTBhpmkfg2Cgp/VsVB6Q0f8CbFZSHH83M8sJL/ZaBJFHFIqmnu6
jYXRoPvTfYjzpzt/aO9iIevw3q1biHusMtvNelnIEcmU1CNeGN//69EQCyWc
9I3yxMV7wh7lfyf/31Km5Axij1WzXd/+ZCHokWn16AwKf6c9FCn/y8K74MXH
+4jTPq19XT2FDRevPOGvxOuyGT4NM9kQfWVw6Avxl1Ne89ok2KjsVsn9RHzK
evQjV4aNF5t63jQQyytfCebJsZGVqZjQSPxqSHnJz/lsVKu5Lm8h3l76vEFI
lQ1hyuVyF/HoNfNI0SVsTH3cmjxIfHPvZ31ZLfL78/c7xoj1V/tRisvZuGUz
UiZK8q+fIZygtpqN3Hf+7PnEQU0Jptpr2ZD8sunscmLZHI3v+mAjoin6/Wbi
5yFFdzeYseEpGpa6h9jext7RYgsbVLK70Fli/gJK2M6WjXD70wNpxHH8E89d
nNhguK7ZWUysWya+Z/cONjjC4madxIwbGdIH3dlIO3s8S4Ssp4Qhzf+0DxtS
vw8XuBHniuxaeP4wG2H9Ni5XiK2+DDGij7IxQ/WI2xviqDNyuukhbJRmvz6u
Suppevm+gZI4Nv59lb9dnNRn1s1fqfQENjS99gRbE5v5xFqzU9g4dmAHM5Y4
Qqwwp/MeWZ/TSxUVSL2P2087OP01G3Zcx2tbSH+kL0qWl3rHxi467+ct4vU/
tOhyZWzklOoeHyIOSXJaqlHNxlYjjVuppN9+tt7lWHWwsSLl/gIp0q9JeQY3
nThs2LilFvgTG4RXmrn1sSFTHbmujvj44m/3/H6w4Vu+ck4m6fdvvpu84kVq
8fivaIi9LIX+/9rbGpbXYp+bE0uEzJuXPnFlVga1MDeZcvE68blG4wcl62qh
7XQTC+aRefYq3e+RRS3SfaSfrJMn/Ru860+oG4mvjBiLVaRw68cnhcVRtXj0
yqomZiGFfd4X/ybH1sJYxYOlr0LmRf3qr5I3ahGaOJ7YRvyxICH7v/RaHP+4
drfhIjJPAx0Nqwpq4dHw98xfMm8th2u2BbbXQu2yW3vTMgqz95xZ002R+1fK
BqdqUWhjaSu59dUikvUmxZPM82PPorvMR2qhSXmGDJB5n+G/JVBBvA7+EdqO
8itI/Q6Wx5Ua1KFux+1XhYZk/freVkpdrUOvg4viD7L/HEmyU/O9UYcE9toD
bRYUDM26Qj4k10H1xuyvFZvJ/pYuphN6rw7u8pRV1haSr71rXO/rOrQKMcv2
21AwfjXqVN5Vh8R/qo6qOFP4fH5F6ymjely+YaHuuo+ClPJDHkXVY2aV7bEw
sn/HHCzcn7n4E9T/nP2ZxSb5bcylDoQ1gq++u5CnwcGxleUv5N434X1jpVVA
GAftT8uj2apfEJygmcvqIOch3/pUzdPN4Oz1vNxowoXWppnj+9+2oPfj7+WP
MrjYfFfV5/m8NjiIatzXmt6NE8qei766tWNZ9zWGq3c3tAecxRttOki/frAv
/bcbs2fxRcrHOrCv2tubt6QH00pS89TSvuKQdZOpFDmPH9J/+1nUuhNfT/5b
n9jXg9wtXpnFo53okGnMfmLTi5F+RWluYheE5nWrnHvUi0KnzVMTzMhcX1Yn
6y7RhzDLyIwXXApi3TpDfJ8+qLZaNd2L5JDzmPvv6f/2Ya3hhQSFlVwkKeVq
Uir9cFvA/CVcx8WYi65Kwql+jFTGdgaEd+OS3sp7nU39SJ7mccxxcQ80N9i8
mLdiALPbCu9OKe9B3ktfNFwcwPQz4duMjvYiZFjIa2rXAIQeeeR1yvZBL58b
tHnNIAJv5cXKlvXh5JPDA59vDOKdVpSIzJF+MNfEbRgcGCTvSYHaEVIDCFEZ
XmKFIbTosOpOFQ2A47Ayn5k0hGe3sZjyGMTIJuc7b3qH4J5nIKM8Pgj+iF+H
uxEP5yLvhLfkDGG6l7GaSBwPT3qUU6W28kBrjEnd0sZDVHrk7jZbHsasgmfk
tPPg7Tio/tSBB5tX57zFvvKgVFT0zMaFhz9Bf35VdvFwJW7Xxxgvcv2W3CvW
vTwcMEgZFjvFg0RluanVDx4WXZhjOfMBD24mg5ILp/MxviZUsjGbh81VPsEM
4s+DXbUPcnngF0Q0nZnBR7xLgbvFcx5+ZqZebpnJx8Qyx6DIIh5SWT4ZKWJ8
tLDjbk+t4yG7qClFVpqP1xf/21vXwENaQ0Lav8QJ6zw17zXxyAT/lRwgw4f1
fd0XJuS5LKa9O8uQ5ePNyZqKcJJn9Urj8ctz+UjUWR3nMMDD+bdWjDVyfBzt
TNumyuOhMnZqcjexxtbD7aXkOd6Kh8qby/MxTbg+K/4/HtYVrmd+J+4oXOe7
e4yH3KzcsLsKfBT53tNb/peHih0Vmg6KfCQtFB+ZmOChxj6xZoL4fwAHitg6

          "]]}, Annotation[#, "Charting`Private`Tag$287569#2"]& ], 
       TagBox[{
         Directive[
          Opacity[1.], 
          RGBColor[0.560181, 0.691569, 0.194885], 
          AbsoluteThickness[1.6]], 
         LineBox[CompressedData["
1:eJxN13k4FX3YB3A7j6JUhPaePNVTkmwp+ZYkobKmUpJkjSSVyhOKkiUqSbKF
JLIWKaJwzrGdRRSyZo5jdw6S0uKdrut9nXf+metz/WZ+c/9m7vuemRX2p81P
CgkICOgJCgj82Rud7Kt/22+lK/C/m8hORc9OBXX8n9USY+KeK+jP2JjelB+v
YDlja4fJN3cUHGbcrnJjZ7iC94yTZPdfD1EInHGAxPPVNxWiZnzw0KMc3mjq
jGdNBxzZvTRnxkpmI30VoS9mfIGhjZgvr2a88IVMh6Bg2YyPhP2wZMvxnezQ
U0tdz/d62VevQg/yrXfe7p5sLt+acdZpUSpvZ3zcNu1oegffgUaLHjzo5ztN
M7Ix5AvfQ9KXjN0l3834fNle7U2afIctn1hQEs53YffOOqZO+Yw/GgaMhu/m
+2t2qZyJOd9al7WPVznxXTRf5evbO3y/0ldcnt/H96cM612e43xPzb3nuuE3
31va5xRkzK+Y8etzokYpunyXpPHORkXx3TZ7wwPzRL5/ermVzs3gexs4EuFl
fJc2tcYHDfDdsU2hYucE379TDvQJClTOWNezftMVWb7LJGi089v57vIQGVY3
5lvgw45541Z8b39UcuS0G9924lMByuf59nfXejLoz/db7fxRp+j/N38iV+6f
R/9vfjFlHXYm38tPuR5PLqyEq8TO1W6FU9jx/sl1u3eVmG3lOMoSn4T95p7M
pXWVSG6QHhpKn8DVhJX1bR8rUSa/MGBr1hcki9h9jf1cCe5YY9C2nnGUu8Yv
OjRUib6Ky73ndMfxvN/NzfZrJYyaW2Kti8aQ6ryl+IQABcH3optk9MYQ1Ssx
y0WSgkG1dQI+zaMIcmw67LGAgtvbOo/sujiK8z2PM84upaDEWm1O9cpRODp4
T/msoUA5zKGloIEHQ3uZ2Gs6FNQGuxl+3s2D9ufO/mADCipsjvyT8BcP/9pl
a98ypeDX7LuvrRK5WNTpe/PuYfL4E3Jqi9W4mG1r3BLjQEFIXn3eO/oIfrUp
rE3woMCsV5x2z2MEIzZ9Pik+FLxcI68qIDsC5qEg+ewwCtS8BG/f9xzG22YL
5+fRFPDy6vcPrhpGrvXKoqIkCprmxK5b2j6EO1Zl1hUvKEi/pndz0HoI1xrD
n1SVUhAeavdmWmEI3hZHJulVFGgOKO9kdwzigNn36OY2Cr5OCVse8BzEbhaN
086h4NnjOy9CdQaxeX+0JsGjYNXEt/FOyUEo7FX7OCxCRU7u2vNHswbQZugu
K6xMhTOstSPEBkCnbT0poUWFuOLnyKCufpQaSBZI7aAi6hLHqqa4H4n6Tyzl
raiYevzj/vdz/YisOJe65BgVKQ3ZTpWW/fDX0/+y0oWKsvvCMgnq/bDf/vmu
8n9UXEsantwz2QeLshxi0w0qnt0+bivyqQ/6ulfUNt+mwqk6oTb+TR+UdBY1
6D2mwjc1TtTgRh/6tKzmHaRTcTCEmXD+7z60FP5tf7SJCpNzXb0bZvehRmMs
z/4zFb1njfICJ3qRqRZh5j5BxaltXQa86l54qFRHXl1CAyXb4p3yxV4cy77f
dWM1DY1lApkajr0wVXbcGK5KQ5CSd1GeRS82rRNm3d9Fg265idZXlV5M/LNt
TpY7Dewr94aMhjnQ7dajhfjQMKtGJEenjYPr8YZ+ztdoyF+xwTS6lgO5BZbc
vx/QQE9S3Xk2kwNNQTdmbCUNYsy72pdPc3ClxPOGD5OG51feTpod54B64TwO
fKJBfbtqiI8FB9YjATkyPBqYJ1SvZ27mwKc1JiJ4URVynBsYrmIcvI1O2O34
TxXmHA0+GDDVAwnz1OmdqlW4P/6L9XGkBw+qck5PG1Th0ObHSVrNPXhdQN1/
3os8XruhMSWrBz8jvsxxqK7CpFRP+vDxHugbT9F2NFbhzNGfpTsO9SBMTMB/
WWcV3EW6zMtMe7Dkv1m8T1+qED+2bJ7a9h7ouq5kmS2vhu8mfx9ieQ+uK60J
VllXjdcBdtUuCj1gdClvl9KsxkFOX/S8eT2wtdbOrTKuhjSPnlYl3AM/fdNI
XKiG0MRNRn4fG1XTVoZLrlbDYRRS2t1szC22EfgRVo1Do3Mt2lrZSFJ18ixM
rkb3DanoC0w23i69YqrMqMZa+lyz0ZdsCH3PnLtIqQYaVuNh/uFsLKLrjUOl
BsLvdH8OBLOh/qjlg4N2DWx27+I6BbJxco/4w+y9NWgxDVsWc5m8/gN7Jb3z
Nbg93GxY7crGZ/fv4k7+Nbhj0uVU5sjG1I7IgdCQGtjLvyuk2LOxfuBNzoeE
Gtws3tQiaMNGxBaFLS60GnQtZ2momrCRLp27+FZ9DdjtqfRHhmS83QbT+a01
EDgimrp8FxtjId6VP7k1MAzxXG+oy8aBVua+SPlabPjVXLdZlY3FvtdPvHSp
RYZWL8NbgQ0N0yUGbWdrsfbSmf15cmzsW/VijeCVWogPK0l8n8+GX93nYaM7
tUgXOez/VJqN7sXbfDpe18J7ItsoRISNH7yGw8KUWnz4cWfXYiE2FlBct61h
1sKO5WtYNE3AwD1GyIuohdj1K61SPwg8fTMeJjq7DuH1y8LXjREovx1y+l+5
Ovx0dlSU5BH4dHKF+f7ldWhMrH06OkxgtvT+hQ/U6yAWShxo7SfgaZvxaP3R
OsSJSpbJdhPQnLYrtMiug7m1pcicRgIme99e3VVUh+aHAiU+7wmceLhsv1Z5
HYqEDQP7WQQitTp6FT/W4dBgCq+TTqD/tI1C9686lIe4jy6pIiBQ+rqnQZyO
T+TNfkMlIDdbMZ8iQ0dh4SF9BwoBvfRmo6dKdKyN2y5QWU4grsvK13MvHR35
i0/S3xDI31BgaG9NR3rwhjcJJQSqfBfIWh6nozx2x9i5YgIT8g1ZWufoyFZ3
ydV4RWCfmWnn7zg68pf6Fnx7QcAhMSeTl0ZH5Mpr6yefE7g8LO3TnUsHc3ed
wI98Auk36XOplXQUeCcFzcsjIFhupBc+RMdY1S03vywC8nMzpP2+0jHeZKn5
5BmBDbZ/tXoKMDCs9WqoIZPA4SnaWcsFDHSOGfduzSDwYtOux4t0GHjndSJD
/wmBGv/UM1IGDBgWhzndSSPQxRDWnd7PwMOotgz2YwJSbuUfu08wQGzxjopO
JeCYAomMUAZuPhPP3ZBMwHc0ofHhPQY0TpceSnxE4C5+J4UnMqB+M2/DAtJv
W0u0zzxnYPuVTBXJJAIf1y4WO/GGAQXjYoPQRAJDFy6/t6QxULhM/thc0goL
trhtbmVARNHQ7Z8EAhvtH2j928PA5wRN45fxZH7lfhNezGXAnPlExIS0l8nL
uGkhJrqzstr94wgEx8q5jM5mQs3PdmA56cS+cxqEHBNLtlVnVD4kUBeozqD+
y8TCBvOVC0lvmVMrdFuDiSKKvnhZLHm/HxzXstnOhNgKymI30teybyVxrZjQ
jt6SxXxAgLdZ6cMrOyZw/+y8YNK2FcV/BboxERfwzlef9JbmPi/5ACbM4os0
q2PI+ez9nnSHMnGmt+rMbdJyw7Jtz6KZOLuoOPgo6cALz+ZeeMRE0kjMGWXS
o4I7d+14xsRgYPhKQdK2YS0XZ71k4tFn9u3m+2T8cp7ZH94x0XFkVuFz0lse
iRGJdUwYK4YH3SGdvi5+oWsTEzbXZCe9ScsVqpmod5PxVHoI2pAO3F7j/3uI
ibXGAQ/1SY/V2BVUTTLxfY9FiSrp3Iwf3nsEWbDcKmGzknQv1yAiW4yFKecu
DznSSzXuPJ0/mwXNc5u5UqQtL7VX+MiwcJcT3CBBOrRsTUe7HAvjBSfni5Mu
F/H+preYBdGO/9L+jH/bUzYvfQULy0diA/+crxIhqSy1mgXlhKTHsqQdG612
e61nIfdkmOAK0vEKj443qbJQMv9cpArpRtuhyzpaLGS4hBjtID0rVSv6kQ4L
6S8XrDlAWq//aq6YHgsXL3mv8CB9cQOjxm03C3t+rlC5+Wd9ZxV6WCYsTE88
2/Pkz/qKHKY1zMn41Upcqv6s73eOwkNrFpI3SwUPkbba+UNN4CgLDX1n4+eT
zyMs2GDfSXsW/lL5lLyN9Pd57VdV3FmosHh1PJb0xoNr4qO8WOjTPCNFJ+0Y
f/bl9wssNMmmhQuR+dG4WnKo4ioL25J6eedIz3K3ElsbzIJRwUfqc9J6+UnL
b4WzUCsobv2FdK6OltXBGBYUcihh/5H52Btw9fSbeHK+YywlKumlNPrNlSnk
em0W2MmQ+Rxm5lA6lMWCupJkUg5pZ8fbqwMqWDD70PhEkqyXxMy2HZwqFn7I
m6U6kf7IW33EmMFCaI/JfBpp/culkbItLHSzkjeFk/W3LHLw+9ORP+dbdmqQ
9Vt63O9p/jgLiu7XdyeQtlWbf6j4GwvvW/Y/kyDrPe7jlqI6oXrkMdRsCNLy
S0LOc+Xq4eR/sD0nhcC8jDXj6qiHGXFKKpnsP3mXS5K36dfjjXSq45p0AqZ7
Tc0N9tTDbZ26Xy7pCN6FPGuLeui12HRRnpLvBy3a6UtO9WiaihESJfudaOXJ
obKIeuw3Ke+qzyWQeu/7w6qoehzjpsR5kf1S3yncuP5BPXQ87xELyH56VbIg
ozulHi3/pYnZkv32t6mIi2hRPe5fEN8vVEjmZ3tyj1FXPSw9U9wiyf49ONnZ
8WHjeyyLb9LJpREodIooN9J8j1Picw1vke8P/ybdtLKt77H6V9db92qy3l7G
uz81eA+jVDZ3Yy35PM/b/PQ98h6i2xZN0BgEYr98VFgV/B4/VVWg+ZGA4Sjd
0qvzPaSc6euEOGT8A8U10rcaQJn9mtYqwYbH/f1/u95tQCXnn9m//mJDS5+4
TIlpQNZIyb/LZrFREy+p7JvSAFUNA95JKTZGTQ9F9Bc1QP7SU69fMmzovvxq
UUk0QELotpTFIjZarqm2X9RuxLl82++3NrAhveQJl81uhJPH0TERazbCXAoc
k1Z9xLCc30v5dDa+bs9kO/s1YdCr3H5QtAfemypfyFU0Q/DNT7/15PdeZ3Zl
aP2KTygamnqZTu3BD9fGh2svtUKluMRgbB0H63aI/3YsbkOWBGPHnlAOdiev
cMpb2AHppx/mLxzn4MKSYys/H+lE1nJTQznLXqwfsprVtLcLExqTX0Sf92L+
HJ5E5VQXNFUnTdIU+iBS9jDn77jPeOG8/NSoTx/c1Itb/jLuxrTH8L77nX3I
3GOfVPq1G4aL+3RTd/ZjYlBxLieawIcot/t6Sf0osNgtHKVPflcdvFrKFh6A
n2FQ4gsOG9cDSmyX2A1gRbtRc0pQD1zMBFH5agBbtAKjFDZxcMNynrmq4iCO
LGV+F2zgYHZb1/dDZwcxURPe7RnQC9WkwzrLGgYRI2Lrbb6qD9INv5RerRvC
/I6CZKHKPlx5xVWvDxiC6H8Bltpn+vH4eb7KoY4hCDy1zemeN4CxC6OKA2rD
8IrNCZ9XTjr+mFh1xDDerAuWkPEYRDbdRXVF/zBkjLzWX5Um/+Nkjlm/2jqC
NmVWw8WSIbhTpdQuRY0gNwGr2LbDYN5TNI/hjOBojqbMkt/DqPsUpOyqyYV/
0KOAtowR3I3QOrozjIusviUPpU24OPKt60pWKxfB8UF2Hfu4cI3rjZFu58LB
fFgp24yLrybNj093cLG4pCR3rzUXMct8Y1Q/cxESYUMNs+eiKXmw6wWHC2fN
B6OSF7nwKDg8XTTKxcrABYbiaVwMCP0uaRXm4fdmX6mmdC7Y1s8uhorw0DJM
vE/L5ALtXSpbRXmItH5+1CCPi7XxHcGxYjxM/2t+NqiEi+PDW4cPkv/TbfUR
CcINXJyMnfBrlOah6PrkiYYPXJxS2v3h2hweorYeW5vSzEWVx+pVanN5MH68
4YUeGXfAsejs2zI8vPahVwf0c6GYqXN+3wIeopU1IsyGuEhfND/mF+kz3XGW
K7hcPInwff5Mloc1Jqc6334h40+RbJJcyIOIYGNq5CQXS602dr4i3VWw1dVu
iotn6wa7nOV5KHFNUdn4ixzP3dq2UIGH+8tmTUxPc1HmurKeSvp/AJJtex0=

          "]]}, Annotation[#, "Charting`Private`Tag$287569#3"]& ], 
       TagBox[{
         Directive[
          Opacity[1.], 
          RGBColor[0.922526, 0.385626, 0.209179], 
          AbsoluteThickness[1.6]], 
         LineBox[CompressedData["
1:eJxF1nk4VVvcB3A0uZmSIUpUlKSikin5qkwZUiS5pJIpUopLc0miZEgyRSkl
1UVXxhwcx3DOMUaKjJ19DMd4SIqId7/P877sf/bzefba6/mt4fdba63jOUtn
Ph4eHiVeHp7/fZs4c+qpfda6PP/3LNy30qtTWg3/7x1PYxPeS+vP2bSmKTNR
+vCcbZx+FUZKO825XSVoX6i0z5yTJCzu3JO+PWd//veKd6Wj5nzU9lnGyOiL
OQvM+tsbyWbMef2hYU5pSNacV94w0nZ9Nu9laUkhS3Pn/ZvfaushYt4fqbne
HZrZc76s6j8z0T3vWhFx8a16uXMu3e3pXG897zyPihwfj3kn0y/aFkTP++KN
9ifGQ/Nex01ROhWfN2e/Wi3E/sifs/DW7G4m/4c5vwhVvT8lM+96M8WvDgbz
Vq4S914fPW/apghpmzfzPnpPgBpcNO/A/XxCgz3zlnl97f3qqXln8k/aWogU
zNnYzYfHX37enXRuSqbGvH0VPcy7TAuwrsLwVo7pbwgG9YxJnChAat1OwQCD
X3jeczLeyKcAyUuv8GmMjkPLsF3vUnAB3P8WlRFZPI6PL4/2vkkogPk1v9xi
sx9wWdQY2vauALpKBTI8mWOYdrJQEy4vwLbntx87bh7Dw7LKFnwtwEuPB099
c75jk4Kh//khsr9ImnKp2XdQA0oUk3kpWBDQtY8zOIojbJ3aRgkKYv5qzlF9
NIqhvXk+izdRsDjUmG2tP4rbz3es0tSlQCDg/n77yRGs5MsoOW1JAc+9mMvX
3o/AqOSlcM1lCqZnDyqmq42gY83a7JkwCthrPIwSxrnwuZlgp5pMwVEp7ys6
wVw8w8PUh1UUyLcWxBgUDUPzqbBFeScFSnk2TtknhlE7c3f85xgFZfsLx0OW
DGOq8Obev2UKIf5T7oDEySFErp7mhKgWwqdTR0VNbAgbr/mFF+oXQjOGoxzO
GIS1ztm2NZ6F2PEgpUFOZxAZH+x8ewsLYRxnfZO+ZwCGK5tkpBsK8VBDTSqb
fwBtlyxLTXoKUXbo6PG4+n78pbV/WbpwEUajGna0u/UjKbYsp3NdES7Gpu0R
0uiH+gSOiWoUwXZBYULj4n6cylV/43O8CHviDb60vunDb8nMgyneRVCX6TKY
uN6HCN8tv5qCinDG4nKf0+E+FO5U0N/1rggBuocGxvj6sCJLtIOXtxgGgy9W
XPPkwP7+1OEuyWIoWAnbM4w4eO7UXVWxuRh0e21nZXkONkvk54ccLQbngD51
aXsv9vqeeCTxrhhHmOsDROx7EXzARHCivBgagaygH7t7UbNBLaCltRh3RO4b
vljTi38HAvLqFlCxIJvjbcjpgXqCTUqUChWGcltaWm70wDa4mhWoTcXm/AGh
o649uOqzZ7WfARU6dubBnhY9KDFTjrK1oyKHu8jefG0PzP7M+MsGUWG15XPZ
iapunO3zLhSJpKKg2DlbNrcbDz5zJngSqVioKaZtmdyNL2kN59iZVPi+pg0L
XOvGSYeUY6kdVCTd0911bmc3bpusiovro8K53Z9zTaEbKeoRjfd+UBHCdnTu
E+vGoPBlU8+lJTD/h/ageqwLvsXmWtvVS5BO89jun9uFuLc0H/k9pGMd5Xa8
7gIlRuOduFkJNAMHU1Qed4HXa63ir5MlGNLzYPHc7ML9NePilNASRKZlijeY
dSFd0P1gWmwJFmbSXFL0ulA/0RHyJLkE4c2vE3PVuiBZz+Dzzy/BokBm973V
XXjmnzBi0F2C3MNB8bWjbOQQ+6rrdGhQvCQ6np/Mxhdj/9FQIxqCWnyEhuLZ
+JleJGlmSUPazYYy40g2NK5onWS40lBnZ5Du689GnpjKT2okDSXGMwuiT7LR
fOnMqhuJNBjkiN/4ZcvGROdrvd2pNMhfH3K5YsmG5r8KIfmFNBx30yvv3cdG
vv7KNZkcGnikJjL0NrLR8sbGwGuMhkGncMfktWz8XvbIfesM+V142S35VWxo
t4tkvxErhVTM3YZLwmx8+GeRSbJuKaYHKhd6/SRASRnxjooqhY9C5p4VVQTa
BLfGWT4thfD57eskKghMX/AoWvamFBrFl2Y2lhDYjR7+0OJSZFnFKD3IJVDU
1JoY2F8K9W2Zu2xfEujYLV26b7wUIedHW6eTCMwkH+Hw8pThfN/42/cJBHS9
6rdflygDAuLjbKMIFPPT6b56ZRhXfKV7/TaBb2cXDqmZlkEqPoSdeZMAz+c9
y8esy+B3JfP4xFUCes8o9uc8ypDV/L426x8CVK3MUdfoMvTEc90HXQnQ3BNX
2Q6WIXxJYedaCwLv+zw8HH6WIcycE+tnRuCFm3bBKZ5yfNs1Wdm8n0CgS9Pf
Z8XLsSSYO0nRJ2DsKBofoFOOuOhjpvy7CGixOvuCDctxOenfsGxNAptOpGuF
HSwHXa5PxlOdgKCD6ddYp3JMBbmF/95GoM42UCr9fjmszMTWhSiR8TVbub2P
LkdWFq9wkCKBdzbr8vKSypHRr6t7fz2BSOtim9KscnxY8eT7f2sJHDk0Gd3c
Vo4XB338XFeS62HsKbFgSwVusba0OgoRqKHvcubXqMCmRKGmbgFy/g2XZgvt
qQCvkZWb11ICT/VfHZayroDTTNHQ4yUEHPVYD7dcq0D99qGlJnwErIoz2NuD
KlDYvkl9CS8Bfd3rOzQfVED8mZFB1SwL63VWfdr7sgI6EmkU1z8scDSslx+t
qcDd3fjGnWDha46847GmClz4x3iC9YuFyp3f/3NkVeCAgKxNy08W3u4IP+Q5
XgG7luVJ7T9YOKvCjLi1mo6lAapnN4+ycDw95luQIh1NTTnMAyMsHNziohq6
jY4PrNBvvlwWtisv+BhjQMfjJ3KzTUMsjG/YLZLmSYc4tA3a+lnQJfbS712k
w/6vz3wypO8kGt9wC6Dj2YxS/8k+FiTFD3Pl4+iQ9Fw5ONvLgkOd7SveF3Q0
1F0gbEin3Dt+vDOdjpnQ6fzsHhbUeT3q4svoUFETpN/qZuE6xSvoYh0ds6bu
LaNdLFT4+eJICx30nFf3XEjbDPtniI7Q8eu00s0TbBaSXge5cn/T8TVB+2U3
Qc6XU6hczSIGEkppG7xIX2yNDQ9exYCClC3vIxYL1OgnRi4bGLiSvEhHhTS/
5YvZfdsYWP/1VHTtN3I+hN7krtVhIGxrNa836ThGxrlZQwYE9KvPyZAmArIV
2w8xwDe+vqGyk4VNKOj8YM9AgGftyuukP2RXWPheYCAlrlVxrIMFvvPVSw5f
Y0BLR74+i7TJ5obibcEM/Km7tukK6cjeJj+RhwwYTn/aYEi69Xm7ylAiA9IJ
OvkSpBUc2L2VqQxs+DHV2NfOwhnpvqep7xk4PHjLk0Y6q3HY5k4R+b/5Wd+n
pKfDf4g4Mcl4+e6wb5LWN/1N39PIQO4xSqoL6fuLeW7KdZJ22vLhIOnGkkWa
f/oYcJSWFQTp1dcERlp+MDBRPRW5jbSLpmhq3iwDUd52+zaSTh+TPBG9lIni
qQlRedI/02WkfCSY6ErNGVtLWtd93cdDa5hQvpDQrkD6zvqNwSrKTIw7NpUp
k679tkVPSJ2JvTz5T9RJSybsmOjXY8IxI+eEAWkHG613DFMm2tec5jlKOmU5
3FKOMPGpMMT7LOnhGv01t0+S/UtNZwSTVr9r0nzyDBP0Y/lvU0jf0D8YAT8m
BGrZ9gzSjFlr49W3mAjcTskfIr2swI5n6j4TX2yT8yTJ+T3qezKvOYaJvx9J
H9xHOmmbq1fOcyZUtYp8vUlzBs9sjEpjIkLWQv4VadXUC9/O5zEhqJRq1kGa
Knv94JZacvzx2aNHyPXnbwngF/jKxCz9vV0s6YOP7lI5bCbeFwnKtZNmCTxS
fTHJRNnKmHAvcj/xTb5dtmp9JdpDTm8tIvfjqpq9Y1CpxNPzVhZi5P5Ve/b1
s5NWJV41xqzzIO28f8njdPNKTLVzK9aR+58R57h+r28lzt8T+/s/Mj9YnpNL
XG9WYk1CwIlVZD793hPRH3KvEn/GEjlBpDf3F2Z8flIJqgjVxY3Mv3Btae3T
9ErQM6qvGnJYSBV+JxNWX4lkP+XvpaSphOFsZmslvvx4R9lH5vf3ez5l09xK
KJUv1zEh8/9Ia92BCKkqbBZ7aHVhkAWZq3dO5Z6uAu8pk7BNZL3ZeXC1YZt3
FQz3105Wkj6gkLWR93oV3iw1PuP5nVyvataQSWQVavqtDueNkfkls/tix4cq
qKV15jiT9ex14dj9RYLVqIr1WLVqmlzv2RM5VunV2P95o9pnfgJm5tRbBnnV
CEtTOfXmLwKnHstZaNCqUTZ1V8SfrMcRGh29K79UYyOxonG7IIG+c3bSxJ9q
iMiY5L8SIZDwzfqql3kNhoZSvRolCfDSTPaGDtZAJO3hxw0bCFTfVqut2FSH
G+0LF282JqAtUsX3YGcdWh//q+hMnl+pcSc17PTq4Fr00+6pCYGA9LAkrnUd
fFuyxyTNyfbNnAtS/nWoZ9YnL7ck2ysnrnBvqoNt04+d2vYE9vbderd470c8
kNcO0TlPQC5iYPL18Efw55RYpicSGPjV2fFZtQHSwYqndX+R52d/QaVw2Cfs
3PNE/rsDG8KrX3G7uhrx1Oj3px4GG/dPZ7skKXzBxx5r0ZEtXfip97bL7UYT
aCnxUe0JXfDZXpYlWdqMSEW/wd8Lu9GZXhZSv7YFDudbbdn/dGPKvfGx0uVW
aAq5Tnl3dUN5z5IZl4I2VNp4ya407YHR87Wu/63ogFPdv/lv8nvgt/r4OpZ9
Jy4+TM1eQd5/Nw9aCzSZf8PylAUa/wb0QkxkhL/s9zfkSrkvzh7uxcLixxny
CSw8DE1ze3KIAw+1gq9/mZL3jAdCfQUFHLzd75hURN6LykeqnavX9WF8YOWy
nmg2siWmZIf9+5BtZbQgSr8LlX+cDvBx+nDDOPBpVk8XhhdY1Rsb9mNtu0lz
cmA3RjdomJQ+64e2xu0o6e09ENr4OmJ6wQDsZesmeT/1YKP7witvHQYwXhlK
ePn3QpfjKPu9eACxCx18LBU4IMzPuDdKD0KsI/s5XxkHLcvCJMXPD2LRNf/D
Wuf7cOrDUwta7SB4XjtkEMv7oWR6LcJi/RAuxGeELqf1I1o4ZuWmW0MoVA7m
Fz07gMJmbRfntiGImlzYfEt4EG3+j2xLVIbRtuXjp0uUQZTURj0zvDuMd0+g
0OUwhGfZ18OE24ZxLENddPXMEGTl5A2vbObiZuAz/7Y3w9gueTt25BYXaZzV
j4XNuDD6ariTaOAiODHwRMcBLpIEN8QYNHLhZDm0Pv0QF0ecdw2kfuZChkJ5
Z27DxeVOIfdzzVzcC7eruO/IRbadH42sKXBTjxtdeokLg3VBnaJ9XKy7LW68
JIUL8Su9n3bMcjGjeVWoKZVsVx5ebMIzgq9D7IaUt1wUydqHTZGOsHl/zPA/
LiLcglcc4xvB7CZL70AKF/8x9jTLLRpBW334kwWfyH4nK8VeLB1B3p1fpz6R
cUUuKrh6WGAEUbuOKyWTcWn1dHcsFByB6cutWXs7uPhQMhzmLDSCDxdrmP5k
XMdUOxM3LBtB9Jad4YcGudDfnPfxC+nzRMLhtVwuXNTrp++IjmCj2ZlO6g8u
JpdV6PUuH8FC3sYXEb+4WKaSfDRGbATfsne5n/jNRfRP2mkj8RFQ3JNVVP9w
sVt4g88v0jFyAuOz5LiTZGr8XkmM4H8Ac932EQ==
          "]]}, 
        Annotation[#, "Charting`Private`Tag$287569#4"]& ], 
       TagBox[{
         Directive[
          Opacity[1.], 
          RGBColor[0.528488, 0.470624, 0.701351], 
          AbsoluteThickness[1.6]], 
         LineBox[CompressedData["
1:eJxF13k0VXvYB3BKkTJG0SCErijeBlLqawqhyXAlkfFWpIiiwZUbEqKkUlGk
RDJcxTGcgzMYypQiJcM+xyycU5IpvPuu9b6cf/b6rHXO+j37+T37u39HweWs
pfsCPj4+MX4+vv+uZu59DWX9Nnv4/u8jYLjKu0N2G/7fW5/EJ7yWNZqzeW1z
bqKs9Zxt3cZosbJuc27TuG54U9ZvzknSB8MiZEPmHCz0esMN2bg5H7FLzuZ9
fzbnpbPBx0zksuccf8rWUd143kqN6k4SZ+a9J73Z9Stt3oXp9/Iom3PmPGQ1
SDWvm7dN2v1qX5HcOSc4/GPxl8K8OZJetUe2z/tsoEH9bod537Ac+iCYOW/a
b4OWRxav5yyQu8k+2mneZidkWq/6zbu5YajNPWHe31Pj2RqD81Y+PNzHjHwz
51VBJjtPJM9bPDMpUpgy70khq82HOfPmab0K+jk27263RQ33RfLm/L6M4tu+
Y97lw+LlwQfmXbTGY4Wy27xzzJgnqi7mwdKixWR79gieB6wp9IzJgyf/3azR
pO94mHpeWOx5Hq7IrZkOTubhVmOdfW5RHow4QhF8n7gIXfBHps37PKyz/5lT
nDeMS5rBM+PdeRDhzF52qhjCWceWgwlTecjxC3riOzEIt6ityZDIR87CBsED
xoM4WhT1g6OSD5dHk85mL77hYF+3YZhuPmS9cjsDZb7BaAXuqlrmQ+lU2GXx
+wPYaRTfU3MiH9Y2p4vb5QeglGR2Y/mdfDyZ+qe1/2A/ZOtSWvLT8iHh5nb0
3Y8+iP7+rXa0JB/TijSpxQl9ENj4Z+D0x3xs3GVY1W3Whwnb7Lqk/nyMLraK
qZ/pxXCokLzRbD6SDY2a9Si96Hrt7NMrRUH8ZaGmt769qBOTktqsR8Fg9/r4
zLEeMHd7uTfYUFCxSELas6QHBZ4V+X6eFGi72/Xyh/cgpTLArvgeBeLs49va
FHsQP9rw0vEVBZ+m3b3pI92IXq/2m59BgW2gVxu1ohsBQW2PTYco8DO8q+xx
rhtemVq8bwsKEE5Vbmo164bL1xj9GJkCePMHRPcqdWO/tkFXk2EBUl8PPnZt
64IiN1XV9WEBDrEsGvIdurByLd/lxTkF6EosmIrX68Iyc7ua9PICqM4Gel5R
6sJY6tKzPF4BtDYYqEhxOzHY6FZ2Z3EhTv9O/ePfpk5wFpRIaK8pxPEJd4o8
rRM1jt5vAk0KUcgfPXkouhOMqLeLFBwKoRcs9mvWvxOUIkVb1rlCXLv1/IeD
SyeermiaEH5cCOuJNI0lOp3wr9NB/M9CbLvtMeA6xIHo5rzut0JFEF89Nvur
lYNnNzWjptYUIXpHfPZYDQcNFhu+OO4tgmTD8utbsjhQq5byVb5XBD/aoUL1
8xwwNt6StX1ZhFMKBm/fnuDgSMTSsvCSIjQWLVlddJSD0H0LRAZ7ijDWdlkw
Qp+Djkpuaq52MQY9s8pSJDm4sMFzf5d5MfTU2JR7ghwsu94zIu1UDOq/61Pf
/WZDx7hN72J4Mb54UUaGetm4w3rXgi/FyNhave5HGRsblYyDfYaK8aDitDCV
wkbZNfqGFH4qer+dYRRmsTFkUOC3eCMVokpn15snsmFCfy5ae4mKO513pZ5e
YaNdXiFvJpqKp77Wfj1+bPhdTbDXTKHCKXEf29qLjWTcSbtTTcVl7R0VGY5s
TNGuGhxdQ8Mm16r3KoZsxK793RepSQNFvN0zSZeNPwL9Y2hGNIxXi2bparFh
o3umVd6LBjmbuJkvqmxkF9lf6KXRcP7KkUV3JNkwXtW8RvYDDT77W9qXibDR
etGSadZDg7wl9VmKIBtLdPaJZ4mWwOuJxBXlaQKuFK2XfsdLcKfehM+jn8DK
NxLt/PylyDQ4n3a1gsCxqCnrrhWlyNH+YLWVQeCpW3d1hXopUiS3u8zQCKhL
FxZGHinF1JIXz77mETC44HRXOqcUNks8PZ+nEgg/YLZsvLwU0oXGpSIpBGpV
tl1r+VoKwR0OFRFPCLz6dq2gfmEZeN9xiB5PQCvBNjVOowz3XOlx0lEE7MJr
2KE7yyBHrMiRuUHgip/+Wv+9ZRDeXhmyKYwA3UItzs6+DFdmri2JvErAYnom
WO56GZK79tGWXSBwpt+XJhZbhhSN6vdxvgRuN/WN8yWWQV19j4a6D4FPmR/O
duaWofy8RMH10wScHVMd0trLYCM8XTrgSiDEbPWDB/1lEM+83t3tTCBV61Zj
xE+yvtty1sPHCQyKXjL3EqZjxV4/FZVjBC6U7tfZokVH8Fv1BDUbAg8yGH7r
9enw4vBPR1gRoN7XzpGyoEOuOnJy9DABfm+FDWPOdGw6vWjp8AECUfKjUtSb
dDD66/2c9xHIWuZxKDOeDqemkVQZUwIN4+2Rj1PoKLHJF2kxJrCioWpBcCEd
22MtPl0yIqBD273nHIuONQ7VfXaG5P6l5150radDWWzbbQMDAsnBCby93XRI
KxaLaOoRYHlJqGvz6BiQz43fBgI9dmEn/piio7F45waDPeT+bvFuF5Zg4EhX
IMtfl0A+x7CmXpeBrkPO9vt0yP6ZBn+/acJA1b+BiXd3EPiVVbLCwpIB3vj5
u/3aBLQv6zhXnWDgaPNzrTQtAkfYF8LCzjHwz8LpNEnSASZvMowCGdBQO+Ua
sp1AwXKNX2WxDNxuVzUN3Ebg88XTq4MSGVj7KggCpMc70vV2pzFw7UavTOxW
AjLGve5TuQyYhC+gqpDe8UopspDGgLM/Ic7YQq4n6ZLjX8WA3+npWVfSAQFP
mrZ/ZIB2DOeWkS40WiWf28eAi09tqPf/EGh5abvXe4SBkxs5k2qkJ8Xvemye
YaA8Pe3hkCaBVf4fYgaFmLD2/XUwj/TONrG8l8uZiK+ZXnSN9FHD/S0n5ZhI
LTVP+5P0pfSIWRVVJi5trFDUJP1QrEqpeysT8q3pzmKki84vMkvZw4QoLfzw
Tw1y/a8GZ533MbFgkWlHO+lJ/atx66yZ6L0kN15HelUarbDNkYmT9NgbLNK7
RKfaH51igp15MbiU9DG/HQJH/ZgQfPmz9j9faTmvKhPEhIK8t0M56QS91wc+
3WCim5cs9540NZXnGxfHBGXkOh9BunXZ5geWT5iIDPrrx3/1/D7nWSL+komR
6YpOUbLeNV/SOuveMGEedoG1ifRu9AjdLGWCFxwScpi04/P1m83fMTFxRF/q
Eum/lzpbLWliolplt9sL0o99HgdUdpD372/s/oV0SfPXxNABJjYInxISJ/vd
vluWaTjKRGvS4B5z0jMpf/bx87EwUm81GUF6j3fDlr+lWRi/86tiJbl/jp9E
j+jKswBjK6ob6b91LQInN7Kg8/TjTB7pUqHKygt6LBi0fdzuTs4HcUZgaJs5
Cy3N68SZpPma9CVHbFiwKVZeqEzOl14y9dhZTxbYrLX8o6TLdHK/n7jHQme2
gyCLnFfiCXeFSjIL+psLDumT8823eJNuVwYLp/sFrBik9T+8CHOisyBg/tWm
nnweGB6Jq+0GWdAy11OW2kXgdb+np+MvFqTXDsWmkH52cmexK185CGXTn9vJ
5yv0r+ajZ6TK0e1W4uO6m4Cpi8TDa7rleH7yxmVyddTbhcpkRZVjf0vs7mN7
yfo+W518fa8cW0zXW60k8yDHVrGgIKkckekFPY2kY21KbZlvyO+voHjZkvnx
5+GJe59by2FRO2Jy0Zzcb1Mv6YWbKmAQJPlpoyWZz5W73IW0K1CY9pAjTOZV
ibFwnoh+BXo1lEWGSD8xemEtY1OBBzrFqRQy31z02Hc2BVag0+3DEXc7An3a
NpJHaiuQEDVjKUfm5ajKbrFMr0pI1dY49JB5u4djUBkRUImVR4tpMmQehyWa
Bp28Vkm+rw/zLPzIPJOy5q5/UIlg3WtFRWR+a/F71j9kVWKdRpxzBtmBgK/x
MeGrq/C5MnN1Wyg5nzE/xdzeVkEuIOSz+yMCCyYyxFcrv8O7Rsv35u/I3886
5Vtl1WBCU/pJthobNSHb6io21uOcy0VtoTtsrLv1bSJ9+D2sP3nvVxXi4NtY
R3uT5geE3T7W99ufPL8MFL8Tjf6IRZM7V53/QZ5v1r7gdnU1wtHqUuhvj05E
ncr7K0npE2KnrA/KfO3EL72MrpNBzWhy0a8dteqC3xbWmxXMz7CPNSxoZnah
I4sV2aDQgj2K7K3sXd2Y8mh8pHrpK0qL2OdO5HRDTV9w5q/iVuxSeW/VuroH
Jk8VTvy7sp3sfwb/WHQP/NceV2Qf60D8qwitVRM9UB+0Wdq8n+yrz2eRvuO9
WC7GE2JNkrnC0DZZWtcLgdJH2esT2PASGx8O39oHz23FX5aYc3BzqYehSlIf
Mva5JJX84kCqJzLr5JJ+jH5bJd5zrxP9ilOqrh79yLMyWRhn1IW/3dIlTD70
I8g09Mmbni6oWnOnpLcMQKHN7HNKaDdUotzvc6PJ87x2SJzslh7YSh8MCfkx
gGNy9RP8H3tgZibfYX/gG0bf3eR4B/fiFr2GUpXzDfECjn6WSn2I0rdgpy4d
xPL2vKcLWH1Iiw7f/s51EIsCg611fPqxjMfXb88YBF+6YzZHcgBOsgHfX8kO
4dzD7JuSjAEM1GvYm/sPgaYWLiRx5hsamyIFdnwYgoTZOfV/RAdRHFZpsUll
GK2b3n+8SB3EGaZtjcXVYeQ8hlKX4xCmv/g4PPw4DIdsLYm1M0O43nhLJ1iJ
i6uhycGtL4chtJB/xOcyF5l9ax+JWnBxpeTr57pqLsITQ53aD3BhZPb3km21
XLhZDilnHebixXi12oM6LtZQqTn7bbkobDuz17WBi4gY+4ooFy6OPZ6u+UX+
3zqp9eC78EUuijlxm1dzuFAMkTIVTOXi0639xnbjXMzsuCLSnMbFryKTbOoE
F1+GOj+kZnDx9MFaYfkpLm7ZvnYw/pcLxgWXuz3TXMxutPQNpXLx0H53cCE/
D60NMY8XfuSi2mVVgpEgDwVhY64fm7gYFazvGCUdt+u4aspnLlKCAte8EOLB
/PnmNwbtXPxJvLu6RJiHooDat8H9XNju0B2tXcbDvU3bYw4PcuFl0MgXJMKD
DyfBWoHLxVbx04s0RXn4w+J0R9lPLnyHEidui/EgwN/47NYYFx3+Ov0G4jwQ
ebs8nCa5aC1ubhghTfVI0dAk6y66cPH1Mwke7q9bOjo7y8VZ93XRNpI8/C8l
Tf9/
          "]]}, Annotation[#, "Charting`Private`Tag$287569#5"]& ], 
       TagBox[{
         Directive[
          Opacity[1.], 
          RGBColor[0.772079, 0.431554, 0.102387], 
          AbsoluteThickness[1.6]], 
         LineBox[CompressedData["
1:eJxF1gk0Ff3/B3BkiyglWyhbC5LI0qJ3UpG0SkikIm2Wyq+UVBRtlspWT1LZ
Hrt7XZd7LVlSkS1RmGt3r+xze5IebX7zP+f/Y86ZM+d15szM5/v5vM/5jtpR
733uQgICAt3U+X9Xa/eBxrJBu40C/38IWyj5dCmuwf9s+OxRHENxy7R31LXk
PlXcP217t+8lDxXdpt2x6pZFmKLvtJ8v3B1yV/HmtAPFGcvuKEZN28HxRQ7/
S9K0Sc5+iQSl5GmHuIi721rMmHHMWyk/asbSXmbB/iYp034d1HZQNODvaRtk
yogqi6dPu1rvtWud/oxd6X5FVx1nHJbf5dOTPuOBsixOys6Macd/3E5fHZk5
bSOH35J9RTOuJWjHo7gznuySV/5ulDXt/UO8kOLWGQ+fedzjKZg97SDSZsNi
7RnTxhlfAv1nbHnRw8Ywacadk0p/c2tn7HulXjDm24wlpwIPWarmTPvRSXsX
3W0z1mzWdZXxysHFbSKsWW8HQN8odHQiOgfztGWO+H/qx8a0lmOckhzwwrzW
RqfwULMgy72MlwPdrKXj86u40EU544MoDVnkgkRPBS7OjWesea1Eg/711a+y
b/WBnRbDLNCjoWFVhtXPOX0QOBxonL6ZBvFz3vZtCb3YJnumIO4ADW0begKS
tvYitPqAacQpGv5dShuv/6cHTVfN2YFXaUheF/bMP7UHSmt01/k+pIE+/5u2
hXsPXAflio6nUM+LpP6cu7wHKfGCGxwLafCpURUT43dj1HakeEc9Dc2GF139
iruxZnaL2cZeGm4VHotsDu3G5ZflL/UnaDgx+UEp2bUbZeczoSFBhxuRPRRi
0g2xFbFlC1XpcO0rcV8q041dnYHm4gZ0zP21KsWP6EJU5JmKH1vp8PrLZ6F8
bBfU/phXdnnSYaSWtW6+chdOMHS3fgiko+17vF5FXyeyT8i/qYymQ+mAnuat
7E6sbxp5m1ZCR63UpqdONp0Iut1iFddIh1W4jL3g4k5UmVVUh/PouLIpjN7/
tQN2qbE156VyUUUYGjcldiDOOcjmuFouTFNvqUdf7UDvfM86B6Nc6I582Snp
1AHvgM0NZs65KLzGbEhT6EC+wco9+mdzYXAm+FrCZDt+fZZvVA/OxZG+pCSS
0447+0Y/iGXlwl3/Y9/6pHa8F2u1/VGWizdOolyFu+2QK6loHmnORXnT9Q6R
s+1IXPboU+OvXEQ/499tNW9Hya/NxBMbBiZ6YvJkxjgQzl3pFO7KwJ6pL07y
HA6sPRTar/sywAg8rd1cxUFL42iHexwDuoe/WtumcKB6q9XFgcbAGrkbH0Vj
OHDb8KrLupKBf57d49mGcPAl5VHPqhEGPCbrQ16c4MD00I2j6gJ5yJgz5B1z
kIOrMl59srJ5qJK6ESi1kwPJKxa8yfV52PWqVc3LkAOtvWMDr+7lYdnlzwH+
IhwoXbNc5/EiD1G8KZ76DwLzsp7fkyig3LLPZD1J4Ie4rd7e3jxU8+prsggC
fOPMa+Pf8/DTp0VfoJEAz02kMVaKCb2M8SLGWwLvywrOd5oyMbj13QP9fAKv
x+a9DtzFhM7QgtNfswgUKp+S03JjQlf1QZBECoFkP2X26Qgm7hzfrKodS+Cy
fuCff3lMVAhGvum/QsDbhdgd95OJ6F0bdwtdJOAWavgCMvnYbRfh53KWwO4B
nkXIhny8b8wufX+cwBY5RK/Ylw+7d2eU+o4QWLflUX+tRz7agkLD9JwJaD63
vrMgMh+lye9mndpPQLE+kchPzcfgU+PmA3sISP/6pXPwZT7oc/+1u2BDYNI+
p/75YD72WEvkWG4lMBYsvmTLVD76JE9WT5gT4DKOnP0sWwCXp6OKTRsJ1M+V
ldXbVAAFlbIz0msJvDLzdG+0K8DJMNEFp40JsE6/yfc9XYCvVs7GfEMC2Y8X
iysEFmCeRE1F3GoCiW/9HItiCiDtPJrlvYrAo2+N6S6ZBdCrC53wWEkgXEPn
l2BFAbY3Gifd1CHgd60j3mq0ALPGL11YtpyAZ5Yxf1iIBQV79oeMpQSOciLM
IxRYeHo9RWivFgGH2YMPDfRYWJDpvEZOk8BOk83cjxYsnCsvj/uhTmCz+xOj
S44sGBcYXfytRsA0cjxE2ZuFX96OIqqUV5bvbC29yYJ+T3W40xIC6mTKimN/
sbB0H9eVuZiAvIqAvyiNhXvBofXalOfscKxNe82CYPK3VUWqBIQu5ars5LCw
8rVnrzvl7ymS3nw+C2GdOlbalEea3coiRdngKiypEqPcK/RSxkSZjVDLN3W/
VQi06MsfI1azQbv0o0qSul/r4pMXYMlG3fWGlaspV4RWi6g5s3HS1sPXk3JB
obp95Tk2vhvUKZRRzhzwT/W4zcaKgMa/llP1Jch9nJSIZ8N+/ueAFMqxW/R2
ZDPYMNkgtH0ttb7Qc7fi9laz8VbwUkg35aDn3aPjnWwIfeS+ekL142L9Wjwa
ZyP9rsjDU1T/pPWYvGrxQpx4I0Zs0CCQFKYf+lO5EEydp36LqX432ixrc9la
iHlBLzxlqfmcyEy4dt+xEFl9VhpLlxH4I6m6tMKzEDfPNo1uo+apUyN7Xium
EMnJDtF52tT6tO8r2qdT75d/1S2gS83zrmTZ7ZeFOLigWcWJykfwdiGpkf5C
RAonHDLVJ9D1lkzJNSlC7MHwpnAqfxeWnd7J3VGEVIfKEAtTaj63+r8udC3C
HrcWA+F1BNZu69h06XYRVB7PiUo1IxBZ+Y5AWxGUX0jFXKTyb1meLF13uRjP
mWNrZtkT6FyixvwTXoxsttB/DjsS8L0e56SfWAwH08b0SicCLxCZGllTjGPa
Uw5prgR+llzffFC5BGa10TEtpwjkFDpd+FxSAoGS7rLU61R+8mQ6BQVLYc/m
NljRCRwK/bmfK1cKpcOxD6rzqHm58Wre6JaC80Hafw+LgO5CNvueQynUn4Q4
+pRS+b3gGr2QVophX1Hvb3UEjOPsU6JWlSF9d2331DCBIy4pzqmdZRisWdwQ
pMNBfq9FbcOGCsSd+1qVl8dBxamnixxHKrEhQbTXubUd35aazc3yfIvVEdkf
g6j9R2gyY94irXfQWfLBpWB5F4ynXPNts2vxNeBz12ONbtTeXFP/RrsBbVnN
b6Wyu7H4/vBk2th7zOO5LHpo3oPh712dH/U/YNK62s2/qgdJQ0XvpMObUEm8
35pj3wtplb9JLrcZVYmPPdb3UP8DJ5nHn2t+wnbW+dNdLn2Y2JTBPXGtBdaf
5pS7cPvga1CZJ/eqFXePWMdfcuGiK7vyXiOVS+4x9za9bi5+nmp+suIyB/YO
z68KO/OgYy7253hRO9ZqTmgcaODBMkHNgy7fiYmXPC/p7f24qHJYvedQF2TX
M9l5rH5qH7WTbNnZDa8/8VKump+xYC5fvPJHN257+izaEvsZwqVPcjTieqAV
UPG1QmAAp9cUtc3e0Yugil+iu84OIGP70ecvJ3ph+unZhFTnAL4NK83rj+lD
uMfXwinzQTBtLWdFbeGC52Nr1pQ5iGtWwc/y+rmI7Ui8pzF3CGod1q2JwTz4
W97fD68hrDO5GaVo0I9W4Qa6bPMQDqk2TAo29UNyd1Y5sXoY396F9foEfoa4
e+sNo5hhPBJ28d2nOYBdDLvW4n+GsaCTmSBUOQDDtiHHozYjEAkI3L/27CBC
G7VZFzNHIJDmktM7fwiORjta5UVGce6vnLD5FUPQSKvliLqNokTntriM1zC0
vHKuaJWNQsb6nG6Q9Ajmulus1Fw4hvaV75suFY/gsNDjC7t9xkCLhybXZRT5
ZV1vgyvH4JxjLKPyZxTpE0mj5nIkrge/CGxPH8PmOQE0CS8SWQMqT6RtSFwd
p3M0Skncfhrs2rmLxAVbu7WhZSTc9o1qZe8lEXGi4NZ4OQnl4mLaTnsSDxRK
JyorSdyNcHoTepTEbIN5qu7vSJwwfvxF4hIJWRO7yISPJNRvylqJpZAQWWyi
NX+ExB/TK1ItqSQyH2+M9xsl0Tba9yElg0ScMcS7xkjct2c4b6OTKJEyzMn4
QmJKe9/54GISvCj57Vu+k2hvjIif1USiR8zQfq0gH6yQ78eaqO+kJQ4vGqEc
tf7wisRWEgbLV7XFC/GxI1kvb3MnicP+B82Ehfko9KurDhwk0avnlFkvykfM
SqOIvVRdPyZuGAWK8XG2N26/GklC8NXGAkNxPpbbnOkqGydh8cUz6dFsPoQF
m5PuU3WYK3Dn7pDgo5u5/pTrD6qPteT535SLTyWu0v9N4g7/wfscST5iF0t+
m5oiEeleo3V0Dh//Baneh/8=
          "]]}, 
        Annotation[#, "Charting`Private`Tag$287569#6"]& ]}}, {}, {}}, {
    DisplayFunction -> Identity, Ticks -> {Automatic, Automatic}, 
     AxesOrigin -> {0, 0}, FrameTicks -> {{Automatic, 
        Charting`ScaledFrameTicks[{Identity, Identity}]}, {Automatic, 
        Charting`ScaledFrameTicks[{Identity, Identity}]}}, 
     GridLines -> {None, None}, DisplayFunction -> Identity, 
     PlotRangePadding -> {{
        Scaled[0.02], 
        Scaled[0.02]}, {
        Scaled[0.05], 
        Scaled[0.05]}}, PlotRangeClipping -> True, ImagePadding -> All, 
     DisplayFunction -> Identity, AspectRatio -> 
     NCache[GoldenRatio^(-1), 0.6180339887498948], Axes -> {True, True}, 
     AxesLabel -> {None, None}, AxesOrigin -> {0, 0}, DisplayFunction :> 
     Identity, Frame -> {{True, True}, {True, True}}, FrameLabel -> {{
        FormBox["\"w (nm)\"", TraditionalForm], 
        FormBox["\"\"", TraditionalForm]}, {
        FormBox["\"d (nm)\"", TraditionalForm], 
        FormBox["\"Dielectric Domain Behaviour\"", TraditionalForm]}}, 
     FrameStyle -> Directive[
       GrayLevel[0], 12], 
     FrameTicks -> {{Automatic, Automatic}, {Automatic, Automatic}}, 
     GridLines -> {None, None}, GridLinesStyle -> Directive[
       GrayLevel[0.5, 0.4]], ImageSize -> Large, 
     Method -> {
      "DefaultBoundaryStyle" -> Automatic, "DefaultMeshStyle" -> 
       AbsolutePointSize[6], "ScalingFunctions" -> None, 
       "CoordinatesToolOptions" -> {"DisplayFunction" -> ({
           (Identity[#]& )[
            Part[#, 1]], 
           (Identity[#]& )[
            Part[#, 2]]}& ), "CopiedValueFunction" -> ({
           (Identity[#]& )[
            Part[#, 1]], 
           (Identity[#]& )[
            Part[#, 2]]}& )}}, 
     PlotRange -> {{0, 1}, {0., 1.6695357831636337`}}, PlotRangeClipping -> 
     True, PlotRangePadding -> {{
        Scaled[0.02], 
        Scaled[0.02]}, {
        Scaled[0.02], 
        Scaled[0.02]}}, Ticks -> {Automatic, Automatic}}],FormBox[
    FormBox[
     TemplateBox[{
       RowBox[{"KittelSub", "(", 
         RowBox[{"d", ",", "10"}], ")"}], 
       RowBox[{"wscale", "(", 
         RowBox[{"d", ",", "1", ",", "10"}], ")"}], 
       RowBox[{"wscale", "(", 
         RowBox[{"d", ",", "10", ",", "10"}], ")"}], 
       RowBox[{"wscale", "(", 
         RowBox[{"d", ",", "50", ",", "10"}], ")"}], 
       RowBox[{"wscale", "(", 
         RowBox[{"d", ",", "100", ",", "10"}], ")"}], 
       RowBox[{"wscale", "(", 
         RowBox[{"d", ",", "300", ",", "10"}], ")"}]}, "LineLegend", 
      DisplayFunction -> (FormBox[
        StyleBox[
         StyleBox[
          PaneBox[
           TagBox[
            GridBox[{{
               TagBox[
                GridBox[{{
                   GraphicsBox[{{
                    Directive[
                    EdgeForm[
                    Directive[
                    Opacity[0.3], 
                    GrayLevel[0]]], 
                    PointSize[0.5], 
                    Opacity[1.], 
                    RGBColor[0.368417, 0.506779, 0.709798], 
                    AbsoluteThickness[1.6]], {
                    LineBox[{{0, 10}, {20, 10}}]}}, {
                    Directive[
                    EdgeForm[
                    Directive[
                    Opacity[0.3], 
                    GrayLevel[0]]], 
                    PointSize[0.5], 
                    Opacity[1.], 
                    RGBColor[0.368417, 0.506779, 0.709798], 
                    AbsoluteThickness[1.6]], {}}}, AspectRatio -> Full, 
                    ImageSize -> {20, 10}, PlotRangePadding -> None, 
                    ImagePadding -> Automatic, 
                    BaselinePosition -> (Scaled[0.1] -> Baseline)], #}, {
                   GraphicsBox[{{
                    Directive[
                    EdgeForm[
                    Directive[
                    Opacity[0.3], 
                    GrayLevel[0]]], 
                    PointSize[0.5], 
                    Opacity[1.], 
                    RGBColor[0.880722, 0.611041, 0.142051], 
                    AbsoluteThickness[1.6]], {
                    LineBox[{{0, 10}, {20, 10}}]}}, {
                    Directive[
                    EdgeForm[
                    Directive[
                    Opacity[0.3], 
                    GrayLevel[0]]], 
                    PointSize[0.5], 
                    Opacity[1.], 
                    RGBColor[0.880722, 0.611041, 0.142051], 
                    AbsoluteThickness[1.6]], {}}}, AspectRatio -> Full, 
                    ImageSize -> {20, 10}, PlotRangePadding -> None, 
                    ImagePadding -> Automatic, 
                    BaselinePosition -> (Scaled[0.1] -> Baseline)], #2}, {
                   GraphicsBox[{{
                    Directive[
                    EdgeForm[
                    Directive[
                    Opacity[0.3], 
                    GrayLevel[0]]], 
                    PointSize[0.5], 
                    Opacity[1.], 
                    RGBColor[0.560181, 0.691569, 0.194885], 
                    AbsoluteThickness[1.6]], {
                    LineBox[{{0, 10}, {20, 10}}]}}, {
                    Directive[
                    EdgeForm[
                    Directive[
                    Opacity[0.3], 
                    GrayLevel[0]]], 
                    PointSize[0.5], 
                    Opacity[1.], 
                    RGBColor[0.560181, 0.691569, 0.194885], 
                    AbsoluteThickness[1.6]], {}}}, AspectRatio -> Full, 
                    ImageSize -> {20, 10}, PlotRangePadding -> None, 
                    ImagePadding -> Automatic, 
                    BaselinePosition -> (Scaled[0.1] -> Baseline)], #3}, {
                   GraphicsBox[{{
                    Directive[
                    EdgeForm[
                    Directive[
                    Opacity[0.3], 
                    GrayLevel[0]]], 
                    PointSize[0.5], 
                    Opacity[1.], 
                    RGBColor[0.922526, 0.385626, 0.209179], 
                    AbsoluteThickness[1.6]], {
                    LineBox[{{0, 10}, {20, 10}}]}}, {
                    Directive[
                    EdgeForm[
                    Directive[
                    Opacity[0.3], 
                    GrayLevel[0]]], 
                    PointSize[0.5], 
                    Opacity[1.], 
                    RGBColor[0.922526, 0.385626, 0.209179], 
                    AbsoluteThickness[1.6]], {}}}, AspectRatio -> Full, 
                    ImageSize -> {20, 10}, PlotRangePadding -> None, 
                    ImagePadding -> Automatic, 
                    BaselinePosition -> (Scaled[0.1] -> Baseline)], #4}, {
                   GraphicsBox[{{
                    Directive[
                    EdgeForm[
                    Directive[
                    Opacity[0.3], 
                    GrayLevel[0]]], 
                    PointSize[0.5], 
                    Opacity[1.], 
                    RGBColor[0.528488, 0.470624, 0.701351], 
                    AbsoluteThickness[1.6]], {
                    LineBox[{{0, 10}, {20, 10}}]}}, {
                    Directive[
                    EdgeForm[
                    Directive[
                    Opacity[0.3], 
                    GrayLevel[0]]], 
                    PointSize[0.5], 
                    Opacity[1.], 
                    RGBColor[0.528488, 0.470624, 0.701351], 
                    AbsoluteThickness[1.6]], {}}}, AspectRatio -> Full, 
                    ImageSize -> {20, 10}, PlotRangePadding -> None, 
                    ImagePadding -> Automatic, 
                    BaselinePosition -> (Scaled[0.1] -> Baseline)], #5}, {
                   GraphicsBox[{{
                    Directive[
                    EdgeForm[
                    Directive[
                    Opacity[0.3], 
                    GrayLevel[0]]], 
                    PointSize[0.5], 
                    Opacity[1.], 
                    RGBColor[0.772079, 0.431554, 0.102387], 
                    AbsoluteThickness[1.6]], {
                    LineBox[{{0, 10}, {20, 10}}]}}, {
                    Directive[
                    EdgeForm[
                    Directive[
                    Opacity[0.3], 
                    GrayLevel[0]]], 
                    PointSize[0.5], 
                    Opacity[1.], 
                    RGBColor[0.772079, 0.431554, 0.102387], 
                    AbsoluteThickness[1.6]], {}}}, AspectRatio -> Full, 
                    ImageSize -> {20, 10}, PlotRangePadding -> None, 
                    ImagePadding -> Automatic, 
                    BaselinePosition -> (Scaled[0.1] -> Baseline)], #6}}, 
                 GridBoxAlignment -> {
                  "Columns" -> {Center, Left}, "Rows" -> {{Baseline}}}, 
                 AutoDelete -> False, 
                 GridBoxDividers -> {
                  "Columns" -> {{False}}, "Rows" -> {{False}}}, 
                 GridBoxItemSize -> {"Columns" -> {{All}}, "Rows" -> {{All}}},
                  GridBoxSpacings -> {
                  "Columns" -> {{0.5}}, "Rows" -> {{0.8}}}], "Grid"]}}, 
             GridBoxAlignment -> {"Columns" -> {{Left}}, "Rows" -> {{Top}}}, 
             AutoDelete -> False, 
             GridBoxItemSize -> {
              "Columns" -> {{Automatic}}, "Rows" -> {{Automatic}}}, 
             GridBoxSpacings -> {"Columns" -> {{1}}, "Rows" -> {{0}}}], 
            "Grid"], Alignment -> Left, AppearanceElements -> None, 
           ImageMargins -> {{5, 5}, {5, 5}}, ImageSizeAction -> 
           "ResizeToFit"], LineIndent -> 0, StripOnInput -> False], {
         FontFamily -> "Arial"}, Background -> Automatic, StripOnInput -> 
         False], TraditionalForm]& ), 
      InterpretationFunction :> (RowBox[{"LineLegend", "[", 
         RowBox[{
           RowBox[{"{", 
             RowBox[{
               RowBox[{"Directive", "[", 
                 RowBox[{
                   RowBox[{"Opacity", "[", "1.`", "]"}], ",", 
                   InterpretationBox[
                    ButtonBox[
                    TooltipBox[
                    GraphicsBox[{{
                    GrayLevel[0], 
                    RectangleBox[{0, 0}]}, {
                    GrayLevel[0], 
                    RectangleBox[{1, -1}]}, {
                    RGBColor[0.368417, 0.506779, 0.709798], 
                    RectangleBox[{0, -1}, {2, 1}]}}, DefaultBaseStyle -> 
                    "ColorSwatchGraphics", AspectRatio -> 1, Frame -> True, 
                    FrameStyle -> 
                    RGBColor[
                    0.24561133333333335`, 0.3378526666666667, 
                    0.4731986666666667], FrameTicks -> None, PlotRangePadding -> 
                    None, ImageSize -> 
                    Dynamic[{
                    Automatic, 1.35 CurrentValue["FontCapHeight"]/
                    AbsoluteCurrentValue[Magnification]}]], 
                    StyleBox[
                    RowBox[{"RGBColor", "[", 
                    RowBox[{"0.368417`", ",", "0.506779`", ",", "0.709798`"}],
                     "]"}], NumberMarks -> False]], Appearance -> None, 
                    BaseStyle -> {}, BaselinePosition -> Baseline, 
                    DefaultBaseStyle -> {}, ButtonFunction :> 
                    With[{Typeset`box$ = EvaluationBox[]}, 
                    If[
                    Not[
                    AbsoluteCurrentValue["Deployed"]], 
                    SelectionMove[Typeset`box$, All, Expression]; 
                    FrontEnd`Private`$ColorSelectorInitialAlpha = 1; 
                    FrontEnd`Private`$ColorSelectorInitialColor = 
                    RGBColor[0.368417, 0.506779, 0.709798]; 
                    FrontEnd`Private`$ColorSelectorUseMakeBoxes = True; 
                    MathLink`CallFrontEnd[
                    FrontEnd`AttachCell[Typeset`box$, 
                    FrontEndResource["RGBColorValueSelector"], {
                    0, {Left, Bottom}}, {Left, Top}, 
                    "ClosingActions" -> {
                    "SelectionDeparture", "ParentChanged", 
                    "EvaluatorQuit"}]]]], BaseStyle -> Inherited, Evaluator -> 
                    Automatic, Method -> "Preemptive"], 
                    RGBColor[0.368417, 0.506779, 0.709798], Editable -> False,
                     Selectable -> False], ",", 
                   RowBox[{"AbsoluteThickness", "[", "1.6`", "]"}]}], "]"}], 
               ",", 
               RowBox[{"Directive", "[", 
                 RowBox[{
                   RowBox[{"Opacity", "[", "1.`", "]"}], ",", 
                   InterpretationBox[
                    ButtonBox[
                    TooltipBox[
                    GraphicsBox[{{
                    GrayLevel[0], 
                    RectangleBox[{0, 0}]}, {
                    GrayLevel[0], 
                    RectangleBox[{1, -1}]}, {
                    RGBColor[0.880722, 0.611041, 0.142051], 
                    RectangleBox[{0, -1}, {2, 1}]}}, DefaultBaseStyle -> 
                    "ColorSwatchGraphics", AspectRatio -> 1, Frame -> True, 
                    FrameStyle -> 
                    RGBColor[
                    0.587148, 0.40736066666666665`, 0.09470066666666668], 
                    FrameTicks -> None, PlotRangePadding -> None, ImageSize -> 
                    Dynamic[{
                    Automatic, 1.35 CurrentValue["FontCapHeight"]/
                    AbsoluteCurrentValue[Magnification]}]], 
                    StyleBox[
                    RowBox[{"RGBColor", "[", 
                    RowBox[{"0.880722`", ",", "0.611041`", ",", "0.142051`"}],
                     "]"}], NumberMarks -> False]], Appearance -> None, 
                    BaseStyle -> {}, BaselinePosition -> Baseline, 
                    DefaultBaseStyle -> {}, ButtonFunction :> 
                    With[{Typeset`box$ = EvaluationBox[]}, 
                    If[
                    Not[
                    AbsoluteCurrentValue["Deployed"]], 
                    SelectionMove[Typeset`box$, All, Expression]; 
                    FrontEnd`Private`$ColorSelectorInitialAlpha = 1; 
                    FrontEnd`Private`$ColorSelectorInitialColor = 
                    RGBColor[0.880722, 0.611041, 0.142051]; 
                    FrontEnd`Private`$ColorSelectorUseMakeBoxes = True; 
                    MathLink`CallFrontEnd[
                    FrontEnd`AttachCell[Typeset`box$, 
                    FrontEndResource["RGBColorValueSelector"], {
                    0, {Left, Bottom}}, {Left, Top}, 
                    "ClosingActions" -> {
                    "SelectionDeparture", "ParentChanged", 
                    "EvaluatorQuit"}]]]], BaseStyle -> Inherited, Evaluator -> 
                    Automatic, Method -> "Preemptive"], 
                    RGBColor[0.880722, 0.611041, 0.142051], Editable -> False,
                     Selectable -> False], ",", 
                   RowBox[{"AbsoluteThickness", "[", "1.6`", "]"}]}], "]"}], 
               ",", 
               RowBox[{"Directive", "[", 
                 RowBox[{
                   RowBox[{"Opacity", "[", "1.`", "]"}], ",", 
                   InterpretationBox[
                    ButtonBox[
                    TooltipBox[
                    GraphicsBox[{{
                    GrayLevel[0], 
                    RectangleBox[{0, 0}]}, {
                    GrayLevel[0], 
                    RectangleBox[{1, -1}]}, {
                    RGBColor[0.560181, 0.691569, 0.194885], 
                    RectangleBox[{0, -1}, {2, 1}]}}, DefaultBaseStyle -> 
                    "ColorSwatchGraphics", AspectRatio -> 1, Frame -> True, 
                    FrameStyle -> 
                    RGBColor[
                    0.37345400000000006`, 0.461046, 0.12992333333333334`], 
                    FrameTicks -> None, PlotRangePadding -> None, ImageSize -> 
                    Dynamic[{
                    Automatic, 1.35 CurrentValue["FontCapHeight"]/
                    AbsoluteCurrentValue[Magnification]}]], 
                    StyleBox[
                    RowBox[{"RGBColor", "[", 
                    RowBox[{"0.560181`", ",", "0.691569`", ",", "0.194885`"}],
                     "]"}], NumberMarks -> False]], Appearance -> None, 
                    BaseStyle -> {}, BaselinePosition -> Baseline, 
                    DefaultBaseStyle -> {}, ButtonFunction :> 
                    With[{Typeset`box$ = EvaluationBox[]}, 
                    If[
                    Not[
                    AbsoluteCurrentValue["Deployed"]], 
                    SelectionMove[Typeset`box$, All, Expression]; 
                    FrontEnd`Private`$ColorSelectorInitialAlpha = 1; 
                    FrontEnd`Private`$ColorSelectorInitialColor = 
                    RGBColor[0.560181, 0.691569, 0.194885]; 
                    FrontEnd`Private`$ColorSelectorUseMakeBoxes = True; 
                    MathLink`CallFrontEnd[
                    FrontEnd`AttachCell[Typeset`box$, 
                    FrontEndResource["RGBColorValueSelector"], {
                    0, {Left, Bottom}}, {Left, Top}, 
                    "ClosingActions" -> {
                    "SelectionDeparture", "ParentChanged", 
                    "EvaluatorQuit"}]]]], BaseStyle -> Inherited, Evaluator -> 
                    Automatic, Method -> "Preemptive"], 
                    RGBColor[0.560181, 0.691569, 0.194885], Editable -> False,
                     Selectable -> False], ",", 
                   RowBox[{"AbsoluteThickness", "[", "1.6`", "]"}]}], "]"}], 
               ",", 
               RowBox[{"Directive", "[", 
                 RowBox[{
                   RowBox[{"Opacity", "[", "1.`", "]"}], ",", 
                   InterpretationBox[
                    ButtonBox[
                    TooltipBox[
                    GraphicsBox[{{
                    GrayLevel[0], 
                    RectangleBox[{0, 0}]}, {
                    GrayLevel[0], 
                    RectangleBox[{1, -1}]}, {
                    RGBColor[0.922526, 0.385626, 0.209179], 
                    RectangleBox[{0, -1}, {2, 1}]}}, DefaultBaseStyle -> 
                    "ColorSwatchGraphics", AspectRatio -> 1, Frame -> True, 
                    FrameStyle -> 
                    RGBColor[
                    0.6150173333333333, 0.25708400000000003`, 
                    0.13945266666666667`], FrameTicks -> None, 
                    PlotRangePadding -> None, ImageSize -> 
                    Dynamic[{
                    Automatic, 1.35 CurrentValue["FontCapHeight"]/
                    AbsoluteCurrentValue[Magnification]}]], 
                    StyleBox[
                    RowBox[{"RGBColor", "[", 
                    RowBox[{"0.922526`", ",", "0.385626`", ",", "0.209179`"}],
                     "]"}], NumberMarks -> False]], Appearance -> None, 
                    BaseStyle -> {}, BaselinePosition -> Baseline, 
                    DefaultBaseStyle -> {}, ButtonFunction :> 
                    With[{Typeset`box$ = EvaluationBox[]}, 
                    If[
                    Not[
                    AbsoluteCurrentValue["Deployed"]], 
                    SelectionMove[Typeset`box$, All, Expression]; 
                    FrontEnd`Private`$ColorSelectorInitialAlpha = 1; 
                    FrontEnd`Private`$ColorSelectorInitialColor = 
                    RGBColor[0.922526, 0.385626, 0.209179]; 
                    FrontEnd`Private`$ColorSelectorUseMakeBoxes = True; 
                    MathLink`CallFrontEnd[
                    FrontEnd`AttachCell[Typeset`box$, 
                    FrontEndResource["RGBColorValueSelector"], {
                    0, {Left, Bottom}}, {Left, Top}, 
                    "ClosingActions" -> {
                    "SelectionDeparture", "ParentChanged", 
                    "EvaluatorQuit"}]]]], BaseStyle -> Inherited, Evaluator -> 
                    Automatic, Method -> "Preemptive"], 
                    RGBColor[0.922526, 0.385626, 0.209179], Editable -> False,
                     Selectable -> False], ",", 
                   RowBox[{"AbsoluteThickness", "[", "1.6`", "]"}]}], "]"}], 
               ",", 
               RowBox[{"Directive", "[", 
                 RowBox[{
                   RowBox[{"Opacity", "[", "1.`", "]"}], ",", 
                   InterpretationBox[
                    ButtonBox[
                    TooltipBox[
                    GraphicsBox[{{
                    GrayLevel[0], 
                    RectangleBox[{0, 0}]}, {
                    GrayLevel[0], 
                    RectangleBox[{1, -1}]}, {
                    RGBColor[0.528488, 0.470624, 0.701351], 
                    RectangleBox[{0, -1}, {2, 1}]}}, DefaultBaseStyle -> 
                    "ColorSwatchGraphics", AspectRatio -> 1, Frame -> True, 
                    FrameStyle -> 
                    RGBColor[
                    0.3523253333333333, 0.3137493333333333, 
                    0.46756733333333333`], FrameTicks -> None, 
                    PlotRangePadding -> None, ImageSize -> 
                    Dynamic[{
                    Automatic, 1.35 CurrentValue["FontCapHeight"]/
                    AbsoluteCurrentValue[Magnification]}]], 
                    StyleBox[
                    RowBox[{"RGBColor", "[", 
                    RowBox[{"0.528488`", ",", "0.470624`", ",", "0.701351`"}],
                     "]"}], NumberMarks -> False]], Appearance -> None, 
                    BaseStyle -> {}, BaselinePosition -> Baseline, 
                    DefaultBaseStyle -> {}, ButtonFunction :> 
                    With[{Typeset`box$ = EvaluationBox[]}, 
                    If[
                    Not[
                    AbsoluteCurrentValue["Deployed"]], 
                    SelectionMove[Typeset`box$, All, Expression]; 
                    FrontEnd`Private`$ColorSelectorInitialAlpha = 1; 
                    FrontEnd`Private`$ColorSelectorInitialColor = 
                    RGBColor[0.528488, 0.470624, 0.701351]; 
                    FrontEnd`Private`$ColorSelectorUseMakeBoxes = True; 
                    MathLink`CallFrontEnd[
                    FrontEnd`AttachCell[Typeset`box$, 
                    FrontEndResource["RGBColorValueSelector"], {
                    0, {Left, Bottom}}, {Left, Top}, 
                    "ClosingActions" -> {
                    "SelectionDeparture", "ParentChanged", 
                    "EvaluatorQuit"}]]]], BaseStyle -> Inherited, Evaluator -> 
                    Automatic, Method -> "Preemptive"], 
                    RGBColor[0.528488, 0.470624, 0.701351], Editable -> False,
                     Selectable -> False], ",", 
                   RowBox[{"AbsoluteThickness", "[", "1.6`", "]"}]}], "]"}], 
               ",", 
               RowBox[{"Directive", "[", 
                 RowBox[{
                   RowBox[{"Opacity", "[", "1.`", "]"}], ",", 
                   InterpretationBox[
                    ButtonBox[
                    TooltipBox[
                    GraphicsBox[{{
                    GrayLevel[0], 
                    RectangleBox[{0, 0}]}, {
                    GrayLevel[0], 
                    RectangleBox[{1, -1}]}, {
                    RGBColor[0.772079, 0.431554, 0.102387], 
                    RectangleBox[{0, -1}, {2, 1}]}}, DefaultBaseStyle -> 
                    "ColorSwatchGraphics", AspectRatio -> 1, Frame -> True, 
                    FrameStyle -> 
                    RGBColor[
                    0.5147193333333333, 0.28770266666666666`, 
                    0.06825800000000001], FrameTicks -> None, 
                    PlotRangePadding -> None, ImageSize -> 
                    Dynamic[{
                    Automatic, 1.35 CurrentValue["FontCapHeight"]/
                    AbsoluteCurrentValue[Magnification]}]], 
                    StyleBox[
                    RowBox[{"RGBColor", "[", 
                    RowBox[{"0.772079`", ",", "0.431554`", ",", "0.102387`"}],
                     "]"}], NumberMarks -> False]], Appearance -> None, 
                    BaseStyle -> {}, BaselinePosition -> Baseline, 
                    DefaultBaseStyle -> {}, ButtonFunction :> 
                    With[{Typeset`box$ = EvaluationBox[]}, 
                    If[
                    Not[
                    AbsoluteCurrentValue["Deployed"]], 
                    SelectionMove[Typeset`box$, All, Expression]; 
                    FrontEnd`Private`$ColorSelectorInitialAlpha = 1; 
                    FrontEnd`Private`$ColorSelectorInitialColor = 
                    RGBColor[0.772079, 0.431554, 0.102387]; 
                    FrontEnd`Private`$ColorSelectorUseMakeBoxes = True; 
                    MathLink`CallFrontEnd[
                    FrontEnd`AttachCell[Typeset`box$, 
                    FrontEndResource["RGBColorValueSelector"], {
                    0, {Left, Bottom}}, {Left, Top}, 
                    "ClosingActions" -> {
                    "SelectionDeparture", "ParentChanged", 
                    "EvaluatorQuit"}]]]], BaseStyle -> Inherited, Evaluator -> 
                    Automatic, Method -> "Preemptive"], 
                    RGBColor[0.772079, 0.431554, 0.102387], Editable -> False,
                     Selectable -> False], ",", 
                   RowBox[{"AbsoluteThickness", "[", "1.6`", "]"}]}], "]"}]}],
              "}"}], ",", 
           RowBox[{"{", 
             RowBox[{
               TagBox[#, HoldForm], ",", 
               TagBox[#2, HoldForm], ",", 
               TagBox[#3, HoldForm], ",", 
               TagBox[#4, HoldForm], ",", 
               TagBox[#5, HoldForm], ",", 
               TagBox[#6, HoldForm]}], "}"}], ",", 
           RowBox[{"LegendMarkers", "\[Rule]", "None"}], ",", 
           RowBox[{"LabelStyle", "\[Rule]", 
             RowBox[{"{", "}"}]}], ",", 
           RowBox[{"LegendLayout", "\[Rule]", "\"Column\""}]}], "]"}]& ), 
      Editable -> True], TraditionalForm], TraditionalForm]},
  "Legended",
  DisplayFunction->(GridBox[{{
      TagBox[
       ItemBox[
        PaneBox[
         TagBox[#, "SkipImageSizeLevel"], Alignment -> {Center, Baseline}, 
         BaselinePosition -> Baseline], DefaultBaseStyle -> "Labeled"], 
       "SkipImageSizeLevel"], 
      ItemBox[#2, DefaultBaseStyle -> "LabeledLabel"]}}, 
    GridBoxAlignment -> {"Columns" -> {{Center}}, "Rows" -> {{Center}}}, 
    AutoDelete -> False, GridBoxItemSize -> Automatic, 
    BaselinePosition -> {1, 1}]& ),
  Editable->True,
  InterpretationFunction->(RowBox[{"Legended", "[", 
     RowBox[{#, ",", 
       RowBox[{"Placed", "[", 
         RowBox[{#2, ",", "After"}], "]"}]}], "]"}]& )]], "Output",
 CellChangeTimes->{
  3.770375337533533*^9, {3.770375377005324*^9, 3.770375400767168*^9}, 
   3.770376221970039*^9, {3.770380996538262*^9, 3.770381052945147*^9}, 
   3.7704407367501287`*^9, {3.770440791765188*^9, 3.77044085117064*^9}, {
   3.770440887179064*^9, 3.770440894673048*^9}, 3.7704409252798977`*^9, 
   3.770440972519752*^9, 3.770441068581555*^9, 3.770441207512129*^9, 
   3.770441284050721*^9, {3.7704423317142677`*^9, 3.77044235585286*^9}, 
   3.770442712990912*^9},
 CellLabel->
  "Out[166]=",ExpressionUUID->"73cd4e26-8e1d-4450-9c63-32e36d3758ed"]
}, Closed]],

Cell[CellGroupData[{

Cell[BoxData[
 RowBox[{"Plot", "[", 
  RowBox[{
   RowBox[{"{", 
    RowBox[{
     RowBox[{"wfull", "[", 
      RowBox[{"d", ",", "1", ",", "10"}], "]"}], ",", 
     RowBox[{"wfull", "[", 
      RowBox[{"d", ",", "10", ",", "10"}], "]"}], ",", 
     RowBox[{"wfull", "[", 
      RowBox[{"d", ",", "50", ",", "10"}], "]"}], ",", 
     RowBox[{"wfull", "[", 
      RowBox[{"d", ",", "100", ",", "10"}], "]"}], ",", 
     RowBox[{"wfull", "[", 
      RowBox[{"d", ",", "300", ",", "10"}], "]"}]}], "}"}], ",", 
   RowBox[{"{", 
    RowBox[{"d", ",", "0", ",", "1.5"}], "}"}], ",", 
   RowBox[{"Frame", "\[Rule]", "True"}], ",", 
   RowBox[{"ImageSize", "\[Rule]", "Large"}], ",", 
   RowBox[{"FrameStyle", "\[Rule]", " ", 
    RowBox[{"Directive", "[", 
     RowBox[{"Black", ",", "12"}], "]"}]}], ",", 
   RowBox[{"FrameLabel", "\[Rule]", 
    RowBox[{"{", 
     RowBox[{
      RowBox[{"{", 
       RowBox[{"\"\<w (nm)\>\"", ",", "\"\<\>\""}], "}"}], ",", 
      RowBox[{"{", 
       RowBox[{"\"\<d (nm)\>\"", ",", "\"\<Substrate Domain Behaviour\>\""}], 
       "}"}]}], "}"}]}], ",", 
   RowBox[{"PlotLegends", "\[Rule]", "\"\<Expressions\>\""}]}], 
  "]"}]], "Input",
 CellChangeTimes->{{3.765538196295776*^9, 3.765538222310182*^9}, {
   3.7655382663171377`*^9, 3.7655382678388033`*^9}, {3.7655391724590473`*^9, 
   3.765539222458323*^9}, {3.765539255441284*^9, 3.765539258900085*^9}, {
   3.7655395533539343`*^9, 3.765539553965158*^9}, {3.766137695721339*^9, 
   3.766137695887382*^9}, 3.766137754101448*^9, 3.766138261274844*^9, 
   3.7661383553174562`*^9, {3.766138398487858*^9, 3.7661384222448*^9}, {
   3.766138606175294*^9, 3.766138608541163*^9}, {3.766138778484766*^9, 
   3.766138798055724*^9}, {3.766138828318109*^9, 3.766138849685405*^9}, {
   3.766138911893343*^9, 3.766138986449703*^9}, 3.7661390585313263`*^9, 
   3.7661391443172007`*^9, 3.766139554399625*^9, {3.766139762452524*^9, 
   3.766139859707327*^9}, {3.7662075874818697`*^9, 3.7662076620612307`*^9}, {
   3.76620775458458*^9, 3.766207755637185*^9}, {3.766208343652747*^9, 
   3.7662083460311327`*^9}, {3.766294266847498*^9, 3.76629428585907*^9}, {
   3.766294323954156*^9, 3.766294340405077*^9}, {3.766294372595058*^9, 
   3.7662943991144543`*^9}, {3.766294676113864*^9, 3.76629467618731*^9}, {
   3.766294735481687*^9, 3.7662947444054317`*^9}, {3.7662948062369223`*^9, 
   3.766294809334734*^9}, {3.7662950075498238`*^9, 3.766295009451069*^9}, {
   3.766747772322159*^9, 3.766747772922139*^9}, {3.7703751662215757`*^9, 
   3.770375210400909*^9}, 3.77037530859099*^9},
 CellLabel->
  "In[258]:=",ExpressionUUID->"483e35b5-983d-4e7f-8ca9-fc20797f017c"],

Cell[BoxData[
 TemplateBox[{GraphicsBox[{{{{}, {}, 
       TagBox[{
         Directive[
          Opacity[1.], 
          RGBColor[0.368417, 0.506779, 0.709798], 
          AbsoluteThickness[1.6]], 
         LineBox[CompressedData["
1:eJw1lWk41F0fx0kltOCWQqukEikqEn1LJErWrAmNLUtJC0KPJUUoESGZu7Kk
4i6lZTBmRZs74j/GUowlhpFsUwrPPC+eF+c61+fN7zrn+/me66w9cdrWe46Y
mFiFaP1vX7GI6VthTAHv+I7zziUz+D8rhsul2pr0YP7KdZuKPChQ/W7mJqXK
w4hmHD/tEgUC9USqyroucA27H1/KpWC07+jG9POdYBzeH+RPocBOyuS0XvdX
PDn2YItDCwVz5Yfuly7+isxAiZF9kxT8fvr7xlG3L4iOJD3TUqjAuHdBRQm7
A/7JzBAlnQoIaSto+fs6YJ+7bvs86wpoqS9qXP6xHXuexE2MBFUgyiJzbJl3
OzZUdr9sT6qAU1vKzDnJdsh+2B9WV1wBd9ln2xPK2jDV9mDXi9oK/Gz3vy3p
3Yb636TKJIlK6Hq01nu1t+K1DCsqdG0lvH7u8KOTW3FfRQ0kVOJw1AFuiG8r
kjdfFrNyq8QxG56dmG4rzu/uoRtEVMJZrzNKYk4rjh8yiVPPrsSy5scdak1c
HHTNN5F/VYklDz4oKxVzsSLCq3ZgtBI5dTMLo1y4mJ/ESmiWrcLQwLWcmJ1c
jOSoWdC3VCHp4JuD0QpcMCk9H7L8q9Cm3Oj2ubkFT96ZXL+cUAX33gfxva9b
kNmabxVcWAWlhkf6gXdb4D/l1WjGq8JPDUebc/4tsJdmp+uKUeG5uHzmrW0L
jJTXH129igrel/MGhoYtkDXo5Uw6U5H3rfqNjnwLpsxNs3mhVKQUy5dmzXDQ
41zgUp9BRbhUpemXQQ5ehXt3FDRQsSurQrOljoPCPQEc5VEqVJISclVecZAp
cabhhnw1PiaP/7OtkIMLKZHscLtqZCZ6Dj28woGPbWz18NlqcJpmKyZCOXBY
lvCGdKsaqtKe9kMnOdh5L73EsrkaNQ+rS8qtOFD3yS5iTFQjcmmmYfh+DpIy
/v2kIkODdrn4sjo9DiJcmt+lbqbBNeLQheG1HIwZtpi9301D30SgC2UZBwGr
21jzDtPwYn6G/tQiDlx7OqkXA2nwCyg4wvhNoLGme3d5JA3O1MIz+8YIWBT3
vf6eTIPjwAoX1UECBqeGyrxKaChxNxabaiNQZv1dm1xFAyGnf2WgiYCG7ugT
7kcaZH4yXTTrCSj/FBYeGaZh39agaDKdQFrr1LrEGRpuHyFm3lYQkK6a/pu5
mI4FZ7esNXxJYCpG4o6+Nh1/1hDbBI8JhHjNX34WdDSvKnLbUESAf0Aqo8SK
jtBH5HzyfQKtMktuqAbT4d1vp2mcQ8B2WG6hWzQd9aqpUX6ZBN59Uki8nUqH
jJTGAnYaAePny+Y3/k0HpYAs7XCDACVDOW7hMzpmGaOEUjIBnbCVYmZ0Onbn
pjcsTiTwyGVNVEwDHSfsjwfrXiGQs1o9dPIHHdL13sx5MQTk52wa3zqHgTYX
87Knlwhc69l8JkCegelbC9/ERxKYU7tluECVgeCCp7fjLhK4WLwtoFOHgdB7
jcrFYQRGk7b3K+9n4JeplMrEBQL+p/S8j9oxoHP/cKTPeQI8awPeDRIDP2Z8
tP6cJeCia+T+7iwDBg6nNpSHiHwt3ds+9zIDqxmmQalnRL5+GjvjFgNr7NRl
UoIJMFpNifB8BmTrtyg+Oi3yV3XQ7sULBlY1/3rcd0rkj3zo0zCLgSZZg9F9
ItaIPWK5qZmBR99dFSuCCNz3snlH6mVgD1nT0kbEymb2ZnkTDIx+i2+UEHHa
JkdWyzwmwrNm+hsCRT4Xuuz7S5EJ211kLkXEscPHqJbqTGRX54xViXjqk/vu
hJ1MCMVlkltFHPL8xGvGASZuPXs6vUQ0j5/hvWPagYnBey8fuon4RJhfmZ4v
E7ObwkYZIua6BGiHhDJhfsbCFKLzXuOZBd6+wkRc5IZbtSI28Fcrrsxg4u78
ljkk0X0Hf4j1deUzcdLhqqqcKI/c8A5VyRdMKEhlX20QsaU4xV2TycSRymtv
H4jym0nIzLVpZKJQnhN7VZSvR5aVYu4IE1y3l59jzhGQW6NpR59lwuk/hqW3
RX4YRQtS+xazEKjQGF8l8qf2ii61TYsFVpNqvV44geY9eQccDFkw31uXkSTy
f6XmYlzEIRYCJDYuGI4g8K1Zd5p9kgVfG8vnHaL+ZLnJGgyGsTCb52TvH03g
YO/QBdkEFv7KvxI8N1bUx/GCEZdCFmI2rRTziCdw6q/lPd95LOzerbuxRNTf
1XfG1ywdZcHWgLo37zqBT6oNbgbibLA/RH7ISRX1W+ca5/JqNlqKfBzLbxGY
sP7zTukYGzc94gz97xIobGmRRAAbOw++7X1KJuDgUW7idZENWV83J3HRe3t9
+hS1NIuNCZXyNmohgcjrnc/2N7NhetPRt+gpAYkPrKygIzXYSeFoSdeI8jJL
8aHvrYWioSV/1SQBk+JKbLaphYe1nFj2LwJhMkPLMzxrUZOUH6M0TaDzX4v3
frG1sCJ5WmnN5eCp04KtsqxaBBUG8nPlObD2j/t13KwOccPHSi5v5SA1JTz5
j+VbmFTFtTWd5kC2ybtMz/U9umyDXuX/5GDdmsDi+BP/olTTdD1DmQv9jqD3
+9IaIB+68ZWB6L+iT0UfbrrzGWlODeKWXm3wq66ro8Y2gzrgVSCIakc2qUh5
qQcHURVzA41TOqDl1DU5483Fi6juoTMlX/BlzKp+r3kbDuiqH9rx4itGvypt
VTzaAQ3zC64bvDuR+viir6PjV3jw1aPt+J1QX7LAMuxOJ/z2mqcWkLrwMjj6
8XVyF2atytv0e7rQtD5d0iaNB9mdQ+YJzjyoxX3e6Jbdjc/ixjrcZh52WX/d
Tr7Tg7n/JE7vsOxGR3D8npTkXpiHuB8+SOlG2S7nReybfWDnJD3S3NIDRYda
7sP4bzix1tvVJKsH4IndZJzrx+yWZJLXTA+yFf0WqYcNwP5ej6dmQC9i805e
3eHPx6ENRjnd9b24W59Vcz14EAJULlm+qw9Rp9JHVoYMYT2p8fx1ch8GPTcu
dz4hANtaxj1zug9J0/y5X3yGoXCImj7u+Q2UIbPvi12+I8CoNHQ79RuI9fo8
A7URBFz2D3Fc1g+/TSTt9IIRvI4RL318oR90B9eIfat+4OklbqFrfT90nfjF
Cvd+4IaR7mclzQEExh3gGKmMgj+fGR0SO4AEnwVT4umj0F304KgkMYCqlZ6z
fIUxPLLXckjQ5uPNzBUJjetjyBowVJ4Xy0f98/38FLlxlLlrdB5p5YO9xqcm
OW0cv84mFg1oD+Lyq6P3uqQnwAgoNOVcGsQx1fbjrikTSNYjaYV8HsTvl9oq
myUnccU+Pztp7RAiJQY+ZFyahHxGynPLoCEoqu3yXC8mhHWX8RkydQihpxzG
pcOFcIttsy6XEmDFTq869QghLOjvO+fICECbPpNrHCXEh+08T+uFAkinpJhc
jBFiNiZRb3CxAHmPWbcGEoUQKv7cukZBgJp+nR11OULUfJl//OoqARRISy7E
VwrhuYlUaqErwBuNlRb3qEKM63B8MrcLcHxUY1UVTYhX/FJZ3g4BHsYcqBln
CWHyO1U/XF+A3X9HKXp9FOJdhj230EiAEx2DL42/CCFQi/aYNRNAsuDXteOd
Qrx8KLfVwlyAJ4GS7hd5QnyaUftxy0KAyd+qkmV9QgTmtphpWApwTdnFce13
IS71FJnZ2wqgzfPdbPRDiHP7Ix/k2QnQVHx+1mlMiBKPrpF+ewFW7bpZlCoU
QtPE2yPKUQCmGDniyS8hvtGuxtY6CeBX98Sq7rcQRn7GmXIuAixMpazrmRYi
SeH2HVdXAZ451glnZ4XoIV9NKzgmwH8BSRjknQ==
          "]], 
         LineBox[{{0.09699776564439933, -0.44305534239991606`}, {
          0.09699776564439933, 1.91732164177477}}], 
         LineBox[{{0.05962962737678069, 1.91732164177477}, {
          0.05962962737678069, -0.44305534239991606`}}], 
         LineBox[{{0.05678605460970609, -0.44305534239991606`}, {
          0.05678605460970609, 1.91732164177477}}], 
         LineBox[{{0.10086944657005825`, -0.44305534239991606`}, {
          0.10086944657005825`, 1.91732164177477}}], 
         LineBox[{{0.05612636025012413, 1.91732164177477}, {
          0.05612636025012413, -0.44305534239991606`}}], 
         LineBox[{{0.06024112146511432, -0.44305534239991606`}, {
          0.06024112146511432, 1.91732164177477}}], 
         LineBox[{{0.09990683578696018, 1.91732164177477}, {
          0.09990683578696018, -0.44305534239991606`}}], 
         LineBox[{{0.09643921192819523, 1.91732164177477}, {
          0.09643921192819523, -0.44305534239991606`}}]}, 
        Annotation[#, "Charting`Private`Tag$27208397#1"]& ], 
       TagBox[{
         Directive[
          Opacity[1.], 
          RGBColor[0.880722, 0.611041, 0.142051], 
          AbsoluteThickness[1.6]], 
         LineBox[CompressedData["
1:eJw1lGk41VsbxlGigaiIHTLlZC5DpuouCXUSTmaiDCWhuUh1DA1mUoo4UaEj
9J6ozOzJkFJU/LeZbSbbbJdjeP/vh/fDutb1+7DW86z7vtcj537uDy8+Hh4e
Jrn+twcL062XPYrAdtW94pi3hP8z4TK1awVnHD4y8htHQ4rQs1CU95+FYdho
hH5vTitC1nRP8HXfQezZy06klxchWu/wXfW6figdNbZ/3VYE+70s37uP+iDi
+lziya8i8CkU2Wdk9mLej6/1zuZiKFg+turoYaPvpnvKBd1iXPC3sni8l43P
MXSX48eK8a12dD+zoAdFf8nLHLpQjDl+nncjRj14nhfapRNXjMZXdzJ++9aN
qHJ2umxeMRzr97ekX+3G5Xpj93Ufi3H570KZHYrdcO14rvBzqBi3lDPinN92
wXyMr793VQm07slvTNHogtaie9YXxRK8UMszEHrXCSkhxulS4xL88u1QW2Xa
iVXSCsovT5RAT1955fbuDkyohY0k3CpBgbPneevQDrTs7s25lVqCV4nN7HjV
DtCPHPDzKSmByN7pbkpbO3JdXmjYsUrAz2l4ZhzfjuAbHm/UN5Vid2RC+Y7V
7fCJZlyU1CpFeq3UvdWf2mCTqqDDb1WKOmXp5KcJbfitrPd9e1QpJintXe+V
2yDy6UBAbXYpDFT3er/+1Yr5thcGb2tK4ZpLkzf/1IrP/3qURa0ow0qH3cuP
A1pRtJZ585pcGe7V3ZietW7F8y2K8EAZzmkXnDVRb8UVoz6aYVAZmt5bq2sM
t8D1d5MwpeQyHF8YyYn90AJz5wyTDYVlMKwrP3UmpwVSQZ41w1NlcKrmt9S6
1IJVUczwJpFytL26Esd1aMHEE8XDNI1yuCm01fehBYySvk9JPuXY36OqNCfS
gtw6k9jb4eUQaNpLXZhn4VFrhuX5rHIYmPNKT/Sz4DPv+dWMXY7XB3z1/CpY
sFlT9UCbpwI/tQQ39uSwsIeyzXarTAXM4n6rFXvCgohhPzHnWIHGR63JfwWw
UBjo1ZHZWAFhrmW2+R4WsvaeJShTFRjKzvuHoUHWW3GhMW5DJWqEO860ybJw
NeZGVeCxSrjVqeyrWsXCqT9CKzmXKqEtIRcbOU/AbnN4scfDSsSFXej6yiGw
69mDPIumSpju1mQ1swgonUp+SZ+txLS+oXf4ZwJRiV8atqyl4iU+0P5mEghy
aqqLV6XCR/xhuGI+gendLLOPRlTs1B9kX8smcHZrG5P/CBUCjUotys8IOPd1
V1z3pUJDy+9Fyn0CX6t7jd7doMLr58FRm0gCh7MHisajqbC9QnnjFkbA0P9H
vmceFZRK/iOuVwnkW41rppVToSsVQjtynoCK9lRuSz0VNm9zJkN8CFB+crOO
cqiYv5UiWuhGIKF1XiFiiYpzD/2j850IrClfTGcI01Chw9c0aktgPmRFir4m
DSFOHWPrLQhc9FwlcQk0fKU08XHNCYyYrk7Ms6Sh+tgz300HCbSuXR8nf56G
+VG7lNE9BP7giK47HkwDyyTC4LkhgbqGTRGP42ngDLh2hOsRMC7YvOprOg1f
Oh9RnuoQKEmkhK17Q8Ngg/qD7p0EtAKkecxoNNgEZs8d1STwykn2ZkgjDU95
zvEOqRF4slXp2twkDQvbxIwStxPYwKc8s4OPjpqx19IvlQhE9qleOLuBjsGl
SaEuRQJ8NRqcTHk6BG/8XDZSIHA9e+fZbi061mTdmiyTIzAVpTNEOUBHcunF
4ROyBHz89bxsj9Fhyx/FVdpKgG1lyI7zoONKdo+2sAwBJ+09bnWX6FAfSqwQ
kyb9EtvXvvI2HZ6nL1buliL9+mnsiId0vEGSV+gWAvTWg82BGXRMBWkM9lNI
/8rNj719S8f9GrGQUyTnp/3ewGHSsSyYfnUFySqhRy2Um+gwz/1dtEySwHNP
6zqPfjp8vULT40immNmYPZ2lo1DXOfAmyQnK9kwWPwPXwtzmbpO8Zp3T/o3i
DJRvOnYtk+RQjkuFhRIDCtVLJzpJnm9wMwrfxUBTw6KUJlnvYoF7Ed2UAf0/
YyQfkzyS6KW7aMdAkIrbBzGyf/cA73y90wwInfR98YrkFqezmhevMSAvWS9v
S743km3m+/guAwbUcDsBUg9DH8XsskQGGlPDYj+SPDrJM9CTwYBYc9HpZ6R+
qYEd8gJvGZDpawoJJ/W14C1xU2MwMDsq/2cwqf9S+KNU668M1G32XRlB+nMi
yVI8dYIBqvwu0zrSP1FZtWO0ZQY2H1Z04NtG6vtSMH5AmImMOVrqIdJ/xULa
6p3qTBxdqgleqUxgsEl7seoME7qrHl9VIPOUdFzEcDSAiYpYp8ZPOwiY9/+4
KhLOxC5BVfEwLTJvM5kTTllMHJGnOIvtIuC/UaJvnM3ExoJXm+rIfG9NmZEV
m2LCxTZq7hsINMg3HjfkrcJwdHjv0H4yv1qRxO2tVWB9u7la25TArNVCnaRL
FYL5i6eNLQlksVgCOFsFicTXD9KsyXlz4p2J5/UqcAoi8/ltCBSd8694nVSF
LdK3SsccCNyI7X5zoKkKXTuXbbd7EFjxiZnkd7QavS9/nt8WSOphFnOKtq8G
SRtCm21eETDJLoOqdQ2SdXzQk0cgYO0PicSTNSgK8eG9/IZA95fDH71DazBX
GymVW0TgHwfBHSLMGvAb1j/3qCFg5RP2y9WsFmG89yxb+gnExwRGL1h8QIlw
VJSxEjl/v3vl6zl/RNTa+gnLNywoyPpm33H/AmwYX9JltUC/w+/j/oRGXLZa
wqPZVtDmg498T/kGA4a3ibVaO7wra2srQpuwGDdyxv/3DiR7vKSInSCQHh7z
ed+JTqg79MwtebXgUL2E6tW7Xeictvy871AbeIPmuf6HujHVJblD3LYD3ac9
SyOIbsTnXD9tb98FT5aKZL5bD5TWC1oEpHTjXVA9f21bD96fD86JTeuB1yPh
ABs3Nr5veyBgncCGSpa6lQfBhmLYt+3Hk3tRe9dla5ZdLwysunTSUvoQ/8X2
YGdDLzrO39kbE92PiNWWlQn7+pBv4ChUdX8AMoqioocK+yBuV9Py951BJHBf
2Mwr9ANsnvv0y0OoUe4afUqeSxb3FlIKGEbUaVFbyYV+hD49c0/XZwTpIZsz
j7gP4K/PSdWx50cxnnk/X/nLAG76P5iQvvgDYf8IBWvrD2L05HYJR/cxPE5a
Xf0kaRBRiyMrO09x0FDxwT9seRAlP8zGhZ3Goa8/94viOoTmbfpsQ8UJrI86
3B9aPARvZQ/NB5kTWJDbN3NwyzBods5B+2Umwf9ns5TOlWFoO4xkb3o2ie8U
v5OOTcPwDTMl9myZQreu/eth9RGEnxKc530whYZKwdaMsBGUS59cHtk0jWj+
IfHLXSMoXrq7QiV2Gv4Lnx+K6ozic8GBkRjRGSw68sq/iB1Fleyp6uiEGZi6
f0i7PDCK24W2z3rWzMLwoKaFn94PuMi3uzrHzELOLtzXIPYH/n2vuUVVYA4J
63WPO3b+wI0Vw58Sb80hYMvJbxvUxiCuaHByGw8Xl//IMgn5cwzX/O1m1gSS
zDtdHPlpDFK7PGuVgrhoV56a7a4fA3XxQqrxTS66Q0vk9b6MYU1MjMn1EC4q
Cl8f7W0cw9Mc5sPhCC7kXrlMGBJjqB7S0q19woXa0QiXwZ4xbPJYf/VOGRcj
JX39OtwxFKtIH35WwYXw19a9ET/H4DqlIlNO5SKFYIV3/BrD3yGm1TNMLr6f
mRm/szAGo/Sb4p71XLwv7VrTzMuBe8foe+NOLvaY7rpyaR0HApm/Il27uXAJ
SeiqFuIg11fA7TqbvM9PzIiynoO5f+UF8ge48F18VEUV5SCS4mQvN86Fg13F
dqHNHGiyT6vumeTi4407UickOPiefWXZYZpL/q9Q3gJJDmQM7r+M53JB26CU
5iDFAYMnLSj3FxeBRxrsc6Q58K7Ntaz9l+xHoIh3SYaDdfElCn2LXAwodaVa
yXLwxr6Wu7zMRWKcmfILOQ7+C8DyKAU=
          "]], 
         LineBox[{{0.0933768034981663, -0.44305534239991606`}, {
          0.0933768034981663, 1.91732164177477}}], 
         LineBox[{{0.004791548984213965, 1.91732164177477}, {
          0.004791548984213966, -0.44305534239991606`}}], 
         LineBox[{{0.09403831891667094, -0.44305534239991606`}, {
          0.09403831891667094, 1.91732164177477}}], 
         LineBox[{{0.046043596522812064`, 1.91732164177477}, {
          0.046043596522812064`, -0.44305534239991606`}}], 
         LineBox[{{0.09366902003059088, 1.91732164177477}, {
          0.09366902003059088, -0.44305534239991606`}}], 
         LineBox[{{0.09263636515307277, 1.91732164177477}, {
          0.09263636515307277, -0.44305534239991606`}}], 
         LineBox[{{0.047113353861938885`, -0.44305534239991606`}, {
          0.047113353861938885`, 1.91732164177477}}], 
         LineBox[{{0.005458772378952679, -0.44305534239991606`}, {
          0.00545877237895268, 1.91732164177477}}]}, 
        Annotation[#, "Charting`Private`Tag$27208397#2"]& ], 
       TagBox[{
         Directive[
          Opacity[1.], 
          RGBColor[0.560181, 0.691569, 0.194885], 
          AbsoluteThickness[1.6]], 
         LineBox[CompressedData["
1:eJw1lHk0lev7hx0hyelQhswZUqJ0GkSGj6lEKaWUKbPKUFIyFA3SJCVShgqd
EEXJts3D3pvIFIrebbbN8860S9H3/f3x++NZ77rWu9bzPJ/7eu5b3vncETdu
Li6uVnL93/e8uBf78sQHsE7u9LPOXML/c93+eQ0j7yk4F/jOcgnmYMCaIRYX
Mg5L28AfYZtycK/CqDT43SiMF6/+FjAl/yuEdBPHRrAz8RZX5KkcHO6O8pTT
H4ayQQSP6C2SV1JOFB8fgnhfNH/8qxw0zq3lUYscBH9YvKAcIwc67V1jab0D
+KmcLPSqNwe+We4Pf+4dwGh1mogKFwUafYIyPsX9aPfIWpslSwFf3YuEI+hH
nWCu9HZdClTFVis8qO9DaVbRunxbCpg7qHmhbn14Z0FX0g2i4Jy9gcgwbx+S
pqs30mMpGC4xW5GVyULU489qJnkUmFjURXFsWQjVaN1a10KBb+wfjZVCLFwk
OnYcnqXgoaPJvgOfeuEW1KfZujoXa6oeKOy83Qsr6VEd239z4abE23DEtBea
jhxjt7O5ELOzT88geqDCvbRv9H4uzHpwyyClB5KveMzPvcnFrmbVJvrFHvwe
Ej4WOJwLlx7X3wlSPZi4u9Z6iY8K+3/5S2UGutGlKmcfup4Kv1ppCYOn3Sg/
p+YW4UzFqYsPllYv70a28PYzq69T0drEPqJT0YWXOVreTxOpaNbfuPHpzS7c
5Oz1S+6gwiPzyrM1q7rgF2ceqPyLiqLMTxuZrZ1w1z4a/EYiD41eXBvEX3bC
9KpTWK5VHoLiRJ54oBPbHtL2Jl/Mw9C2en751Z2QTpTnj4jKQ0ZGZmT+YAfY
pb33XBvykL6LkFaO6UBbg8EBi/E8fAovlm442wFGV/LfOgL5YHG/aV8w7cCT
JafINXvzIfrdO+MJTweuraIf/uOSD/t1al9Yfe3wkFVYM3Y9H+5NwYXeFe3Q
1WPF0EvyYeB39xTv3Xb0BzsnnN9ZgCTDlKZm2XY0RNDt7C0LEFTsa/eKrx35
zxVkTc8XQFTYftXRqTaEl7CS1mUWwMXSP1OF0YaL9YbOgrUF2KatQtHLasPJ
zpeKP4YL8PbWJR6h+DZsW3RO/axUiIB9Eo41F9og/TfjVJFhITTH1KpSnNrA
J6OokuZYiOEDnooKFm1g6vS9CXlWCIMhff7BLW24dsUle7NIEexfrxLimWHC
4z7DV2JbEQ5LbD1zcICJo88Ud/BaFEE04wifMMHEhuI+akd4EV5c92ZNljIh
VGcUUJ1ehEWj4WDuHCYW2v/TolQV4c5BP+GraUw0/HIpDl9WjN7y8biUR0zk
r6wI9pcvxsnY08qmt5l4KaUEFxTD0t+8dV8wE37a/bTdl4uhcVdO87AHE9KX
XatGposRxzrvobOPCb7wijstQiWY90mOvqTPBDteyYy2pQT+En/qf2gywSjs
r4v1KIFirPmW+k1MvK0xfnDzTgk2rEpzklJi4knbq0M+qSWYnVYtS5ch8y64
NpuwSuB1NpN5VZjMK1AZvZ2rFI+C1mytWMmEruT6Y3KypZDfzM0y4CPz7h74
Nm9disz9wlv7fhFYMN0Tx/IvhbSkctsyDoF+6xSbhphSJLpeXTg+TSAv0K0z
pakUsi+/GcWMEEjV8/wmOV2K2L9khdYPEHiy7HzTw9VlkM81NxzrIXAp4kpl
oGUZNplfGRZhEnA/cqNs8kIZNryuD/NrIWAlfqfA5XEZtv4b1sbXTEAjOTrT
vKUM8WLiodRaAsrucWn0uTJ4NR12aK4mEB7zuVFqZTmssxnckh8JLAtoNreS
KoeBwsX99xkELtu01ESqliPZfHHdRhqBGR3CpFa7HDPtGy6OlxLwlGuv4D1Q
Do34cD2imIBtf09pkFc5uq+amyoUEGj+2Kede6Uc1K7alJA8Ambpg/lT98sR
paGYvZRLgB4+snPT83KoPvwZnkwhsPvs+AfXzHKkOvTYu+cQ+GAxpZ5YUo7C
BKFjBz4Q2LR9+i2znjy/UyX1SDaBl6JzKiJd5bAInQ0PeE9A8gcn9eBkOTY/
UjYpeUcgqm1B8e5SOYz0VWXXkSxQspjEWEWDrMCEXVIWgRuJXLJLsjRYib48
qkvywvVlCZrqNIgMxNvOZxLwdeVbewE0+Kmtqa8heXTvipjMQzR0Z/CsKCTZ
WUVw9bADDcKzvy4wSG5b+c9DBR8aJNdMXRok+ciksKD9NRp+DoleVSD3r2kU
ufs0koYv6hWLl0g2zBHna06iIVd+z+k+kgtjJEMFs2mYuJe/6xR5320BMlwm
NBooNt+H/yLzZdisC77eRIPUvWO/P5CsoKu4UNRLw5JF2VwgWY94OWX/+e80
OD1xsLMi67WaW2V2Kzcd+yOTC03Iet7rVz3vuZqOuBv/vDAn681dtWUyRYGO
mUjNp6dIH0Hp/3r2bKMj5MlTrRgqgenwHcOSRnR4/wiSaiX9eZzd5XbMko4H
7hMtKqRfm+26DjUX6JCxbt7DT/pvFtXv4LlJh1yJ4e6oEtL3D0NrPKaDYSka
trmM9Fuyz5JCoaM+np/6hE76Mjlq8mKODgHloY2bakhfKscrCF4GFoV9XXbW
kb4EbQzWiDGwmf7e9lAD6afRQfuOBgMLcUv2WeT7Ztp4qvv6M0D/zMMR6iDz
sUy8nt5iwDixneLQRZ7noZReHMPAL3EnnwKyf54FdiospzDgmqYhEUH2l2Ps
IbFnbAa4WQE/300RGGrZvlh5pgLv1tZZlvAyEWsvtHssoAJhKRviUvmZ2Dcw
fknoTgU+11aoxZL9nzGbwrZJrcA3n+p30eR8OLtmbf8UqwJBah3Ow+T8mLP4
XSNhV4mH6mduj+9iIpUglsOzEupxO832azNh5Zhr7BpUiUL39tPv9cj5d+5s
aVZsJS7qZ1hE7GHiyoOebKOWSvxdRuV9aMnEsrqKWO+DH8GXmHb0uQ8TwiYR
7jT9Kkw8u2x3NIsJ4/RiqB6uQnRSq2f6ByYCVo6vjXGqQmeCwQ/uPCZ6PpvV
nr5RhYhcGR1GGRPvT/BvFaqogkDdce9LTUxYeIT+PGlSjTYTU7fYOSYiIwLv
/zb/BGUK9bKjfhuEvrp92GVbCyrPX/dcO9uguM4rPcz5M+bVZn4+ku+AZqd3
rUFUE0wf7brAsOoEbeHaga8JX9CaJn43IKULp8uqq0tvtIA38M7kDLMbcS5p
kqKO35DTXaZ973oPNp/onV9yY+Jc9LdGZ7ledM0catA3bUfrYJmo+7teTHdL
bBU71onwoB1yUyYsRL4JOnX8eDdu378ktL6NBeV/+M0DEnowTafuueDQB6rP
tTcPEnvh0Wgb2jreh6/ro5cfjmKBSh+3nvLuh1Lol432cX0oPxRR3zrfDy2L
7h2JCf1IzJZscQwaQKdPmF7E/QEUeYifT50ewAct678rHw3i3FSc8E3fQYhZ
VTFfhw1Bb28uPXloEGBxPaJfHIbWig1fPU8MIU7s9N/KASNg16hFPW8cwo0X
Z27v9BiF1IasT616w3jeEPvxgc8YsCeyy4QyjOCz0WwZ33G87zWXTlo/gjGn
jWutnSfgoCuulhkxgvDFUZ4u90kYwJmo/D2CwnGTqVU2U1hmt0V3xHkUres1
WbuV2GCILp5OqhzFaRUX9egUNvzN5U9pqY+BZmV72UD2O0zNlHMdI8ew/cRo
ukjydywo99cY/hiDV+jeb7pS0wgOUeblHB/HHXf+hb+ipxHdzxP8gjKOEhmn
P6MiM0jyD4lqE59AwdKtZZsezMApwOjckQsTaMgxGo0QngUn4Tp0WiZQuc79
4/2oWdgm71JV3zGJm3nHknsF5mA2nFZbHD4JO4WOk7YRcyg+PzcZOzKJX1R1
KdXl87AV2xEA/SlcWTZSFxMyjywFxa8HH09BTEnLaT0XBwuXt/8XPjkF/7NW
swKBHJj55kVMrWNDWsO1WvkyBwQ2pryWZ6N88fwzw2AOesTOUJwU2BCIiDAO
us7BDUmHwi+KbLx4U/F45C4HuktarnnKbHwc3razOp6DzuwnW4PV2BBx+edS
WDEHocY6OdyabBRskjFLLuXAcDH3YyHJJ6c3yZaUc1AlL9/sq8XG6+t7P85W
cKBa97mRtZsN7aRgMdd6Dpy83njTddlw7hyjGnZx8NrOQPmaERvLU37eO9nD
QcLggYJdxmy89VruEMTiYEDbxniK5PlfCss/DHKQaB1ieHIvG/ckbY7LT3FA
+8TfrW3KhjrrlKrudw4eSmDbDMlf0/3+nJjh4D+Lq8EZZmzIaj1Ki+Rw0Bsi
/3vtAfJdcCVefvuTA4+gMPVGkk9Xvz1U/YsDPXeOzW1zNgQjCxX7FzkQNQ4I
0TvIRvbxas6fP+R+oivi50j+H5xcux4=
          "]], 
         LineBox[{{0.033730741449328513`, -0.44305534239991606`}, {
          0.033730741449328513`, 1.91732164177477}}], 
         LineBox[{{0.033191112034620045`, 1.91732164177477}, {
          0.033191112034620045`, -0.44305534239991606`}}]}, 
        Annotation[#, "Charting`Private`Tag$27208397#3"]& ], 
       TagBox[{
         Directive[
          Opacity[1.], 
          RGBColor[0.922526, 0.385626, 0.209179], 
          AbsoluteThickness[1.6]], 
         LineBox[CompressedData["
1:eJw1lGk4lWsbhhUiM0llLNMmlV2IRFfhS0WiQWWeMzWwK0ntKMoYkUIiJVLs
Mo9rmYeQ2km8y7zMsyUsQ/je78f34zme4/z3XOd9X88Ou6unHdezsLBUk+d/
d4jQ5Jv4tE+gW6nduJixiv9z1RbDlecJY7iTM5u6o+4TYkqyIy4sDuOK6fKH
lMFP0LJp0nJ1GIL1wrpPSuyZaJWaeXpaexDGcZw5n2Qycd7ZWrn97ACOaPEX
qOlkoqLQJTUmuh/7ujaXFNlkYnx4qzv1Vx9kfMXLcC8TUdwFLWzOfRCWlqmq
epkJliyFvU8n6GCvUqw7XpKJl2IUzQ1+dMw7/tnYRMtEzqWHlC4pOoY41L+d
WcyEwZXeZO26XrSlaf9o25IFs28Zxh9v9eKzgV6b5f4sxPBfXeb9sxdFEyc6
6Gez8CT1gOHliR683Huhf/xJFhJSV/4w8OrB42arYY9PWQj8+P5ask4PfG84
js83ZeGZt7NmqmAPPLa4T/tMZCFJLSRxsLYbdoWesyw82ZixcNvk7tmNM+be
CwE7s8E5n9RwSrobeiv3fnMdz8ayesDhza1dkD8Sxrb5YTa+yF9XTDjZhS19
UZxxydmI8XJKSufrAmdAHI9UZTbmxsWOKTd3YrQuVViRJQdnJSXigx070e76
z9Z/JHOQRLdOnt7XiUaeXHEV7RzEfrzV2be+Ex+NK2S1b+dgfPvGsqq0Drya
qVOoiMmBQlVRnKNvByKfft2ln58Dm4582cULHbje1qFqMpsD2bTwFF/+Djje
7tP4KZQLNqG4/kMT7TAVH9Uy35uLcPO5zgeN7dCwYeo5XslFk9hePcPwdiiu
Xz02GpqLx+M/G995tkM0me3k1Q+5KK6uW9Y+347fQ4LnvIdz8dcZl9/fZdox
EbT14uqGPOQVXqblcrejS0nK8oFcHkoHw/Sfz9JQdnWXY5hdHrTalvvlPtOQ
KajiIuSXB6vuHnZKDg2vsw9cfp6Yhygxppd8Eg3+zKM3kjry4P3A74TBHRqO
37MNyDXNR7qe0Zd5TRr2hZcfTbqeDwVLs8a/d9EgnriDMywyH2oKb8aiJWmY
pvYGOzTl49s2rRhzNhpoTUcMjcfzEVjf1r3GJFDZlcSrxVUA7Xq2bMlxAs9W
bSM2HS0APaxHvqiFgC9fhcmafQHmHLgv7Wkg4CopvWnMrwCcyauuPOUEtA/R
oysoBVjNTxFhZhDov2v3wkOtEHu2LfkphhJoCquwsDxTiKmJ04Jh/gQKXkpL
HvcohEHYUe4jdwmEUOivtmcUoqeZny/iKoHrX3TseBoKoZTqqSPvQsCq87XM
wnAh6Ikf1VjtCexbsUv5KluEWWsdSuB5AuK8lZeKdYrwWelfzd2nCWyQkFFM
tSnC7xQvfYGTBAitvg9/xxfh2aRqcbAugQpD3cuuRUUIQPZbSRBIt3izx7St
CPXa1rKjmmTeO/aZu4WLcUP9YMwOFTJvaKXntn3FKLQ5ER6sTOBsvIwqu3Ex
WA1GxOV2ETiU/mBu+nIxXoeP9k0pEPijpC+vI6QY86rPokbkCAg06t6qSyuG
5qLokIAMgaX2Nwdyaotx05jjrcN20s+yfUkIawlEedU/hYqRfrir7nrtKIGl
6LZSq20EXovJwh4laI0rK7qwhUCokj/LKcsSfMxKeOG9mcCNg/3lmj4l2D1G
tyvbRPoy0HsgH1sC90OSoruECBwzT9YTyi+BRv3o92IB0p8b24bVHyV41v88
5Qo/6c/HoXZkpgTsRrRcXT7SX0hVYIsABY3HfBU0eQlMx8meKN9DAa+Z4m4T
HgK09/7cGYYU0O6tW3zETe5PUX9jjCsFcx/u1XZykT7r9R77B1Jw8MwfNBOS
n9GST11LocBg0PBW30bS7yiboEUVBU/5OiefkOy65PBdn07BzfvyERYkn+Wq
jlJhoUL4TEq2DsnaonLnpCSp0A3/matLsvzOABFuLSrUxdeYViQLaA60zl+k
QjOVsyeK5KXj/4mle1EhEGXS1kty/8W3Zk3RVHjX+Z86Rr6nyYVdvCibCm1j
z4IakvO9HTvf/ktFfcJIkAWZJ+WQW6voDBWOrFJjW8m8z1g9/g0XKkXYxPvo
KZIf1t1sYFMphf4mvZFu0s/NsDvV3mdKke1+6cQI6c/p9P3Syb9KITu9U5qb
9G26JbDQ/mkpqCZCXXqCBPYnRWWcbCnFX/NBX1bIeck7xaZWzJVCVbN92oec
Z0j0129i3GVQsA5s5Sfn7WPWUh+hVAaftXULN0UJ/NJq0284WAa3Y6I4Lk7A
Taq9it2wDHwdQ/bKkgTM+3uot93LEGutG6AmTeB7Td/B3DtlEJCpeHdWlsCJ
tMGCqdAy1Bq8YQbIE9C8Mp7lkFGGQNHv/hJKBEQXmClGk2VwP806vlmNQCRt
SSZotQybh9MHitUJcFFWXlXylUNrz0d5D7IvS36sLzSUyzEw/EiD8zC5H9z8
4dLXypEq27y9x4DA6UlBHkvfcpzWUmxgGhGo/yYc9DyiHKxq83biZF+LokUf
8GSWI8ZhvXHIBQJxUvJe84xycMxaKi06EjBT0bau/6sCFp5v53vvk302c1P2
9KpEk6fJu/BKAsF0fffnDyshH3RlNbKWzOMqm1YSXYmVkh228eR/Fe/dKc2R
UwmxhHP0smYCNjGnROKnK5FhJcdl1E9gqEVlpdqlCqoZ7+QcNtAwZ/y7fptF
NVan3NwmT9IgqB/mVH64Fi7x5nILgzQI/HDMUjdvwDwLe4KxQQdktrunBdh9
xcoHT6PWnE5odF5uOBL5LyZ1PYy4N3SjfMnX8MeLZhSzUG/Yq/fAubSujnq/
BU8shbtvdPQg1j5VdLNNK1T38i58vt2L3Rd651fJ3M3Pg/oeSdPR9etU0+Hj
7dhPPLM8WkzHTPe2P0XOdaKHuvyu1aIPER9uXzp/vhu1LkV6Ecw+yPNznrz1
ogcDNfVswf79yLvm++FxYi8OW3eyrW0bwA+5KA6TSDpEpJzd3V4PQPZBs4Jl
bB/sTPovCagM4oBxt2rii3408ylls1MH0Xkt4FBY6AAei1kmCWoPIevARd7q
J4Mw9C3ll64agohpLfEuYAjQzEloxTBAZ3lScX0YLR1L35bzhhEr4swrf2sE
mRvZX/1SG8H9BJdHaq6j+PzK1dvh/QheNsXUPL42hnS7l396yY/i7pWoaQnP
cWxc/7JKPWEUY7YKWy/aTSCY96unAs8YQlZG2bqcJsH7dbY21G8MReP6U3xm
U7DNl8jxmRjDTzkNuqbsNBYVCyyazo3DWdFeOertNGZiTUucq8dRbmruc0SS
gWVloe1bd01A5cJomnASA3eG8rYMxk7A/cHRVm2xGXjT6TYCaxMIdOJcWhc1
g0ihhtz1tpOgSNiujQr/QrBTscnY50kUrj5k3fn4F2Q49Q0Td06hKVt3NExw
FhLCfHOykVOo3u5UExo5CzkntztB81Pwzz+X1Ms1hw2fF2IfK07DQrrDyjxs
Drm3m8L3mE9jOU9ZTIljHs1zRnvXAqdxh3WkMfrveVwWLY32yJ2GiOwBWzkW
Jo5HK8QoDEzD64rpLJc3EwnK3500BBkQ3+9QJ+/DBPsG8T9+k1y24hGvc5cJ
o+7KrlIhBrjCwvRu+zFhtnGfqr4wAwkfqp6OBDGxQyXV69wWBmqG96nVxTFB
7xmzvSbBgLA9/82AEiY2jAQ3JCoyULhT4kQSlYmNpnnedjsZsJrZKUkpY+Jq
g52UnBID7/yO1sxWMTGzXdfk/S4GDr66K+LwhYnlFJzKUWbArnMsT6eLiXWD
W3Nr1BjgeLsYbNXDRPxCS3vgfgbS3Tmsb9OZWDkst3RCnYH5ZWmOrEEmzuT/
LfFVg4FgUbPzO6aY6OY4uPbzIAPK9EtK2gwm9GJT6TFaDPxIu7F24RcTLvR/
KGbaDEgeeJIawWSCi3hi1nWIgUqWRJ/0RSZsk6+KvwIDznXpp+qWmdC3H2+x
PcwAT0SRTP8KE2KyGx/JHGEg83wdc22NiQNzNcoDJP8XXSAlRw==
          "]], 
         LineBox[{{0.06263904759460572, 1.91732164177477}, {
          0.06263904759460572, -0.44305534239991606`}}], 
         LineBox[{{0.05055462810365651, -0.44305534239991606`}, {
          0.05055462810365651, 1.91732164177477}}], 
         LineBox[{{0.05028890961025931, 1.91732164177477}, {
          0.05028890961025931, -0.44305534239991606`}}], 
         LineBox[{{0.06286826073196279, -0.44305534239991606`}, {
          0.06286826073196279, 1.91732164177477}}]}, 
        Annotation[#, "Charting`Private`Tag$27208397#4"]& ], 
       TagBox[{
         Directive[
          Opacity[1.], 
          RGBColor[0.528488, 0.470624, 0.701351], 
          AbsoluteThickness[1.6]], 
         LineBox[CompressedData["
1:eJwBIQLe/SFib1JlAgAAACEAAAACAAAAEt+VuZEerT/iXjV1Wa3+PxLflbmR
Hq0/HdqoiSPR5T8QjjzC8F+tP2dthTryvuM/Dj3jyk+hrT9MFNY1vIfiPw3s
idOu4q0/PDYvXWyr4T8MmzDcDSSuP/1Yq+pYAuE/CkrX5Gxlrj/UkjcAZHrg
Pwn5fe3Lpq4/ws9z/6MJ4D8IqCT2KuiuP2BpKYQaVN8/BlfL/okprz+A3V7Z
T6/ePwUGcgfpaq8/389gM2kf3j/oSX8P86evP/M0oBZkqN0/yo2MF/3krz85
HUi1sj3dP9bozI8DEbA/vGiGEHPd3D/HitOTiC+wP51chysnhtw/uCzalw1O
sD8k/kZMmzbcP6nO4JuSbLA/4kHcBNTt2z+LEu6jnKmwP1bFf2R1bds/fLT0
pyHIsD/nTYlMnTTbP25W+6um5rA/pCU9CPz/2j9f+AGwKwWxP/wO70cmz9o/
UJoItLAjsT+1wdBNv6HaP0E8D7g1QrE/yhelcHZ32j8y3hW8umCxP+FlWSAF
UNo/FCIjxMSdsT/FKAshuAjaPwXEKchJvLE/UZAP6HTo2T/2ZTDMztqxP2Y5
BDo4ytk/5wc30FP5sT/1Mbo8263ZP9ipPdTYF7I/xvwQCjuT2T/JS0TYXTay
P9LzyC04etk/uu1K3OJUsj8JKHI3tmLZP6yPUeBnc7I/DX3dXJtM2T+sj1Hg
Z3OyPwY/e8sEW9y/U/oIdA==
          "]], 
         LineBox[CompressedData["
1:eJwV0G1Mk2cYBeB2NVbLsoWhKFBAQYyUiQ43gS3uONqQiBqIXwUhmCpUZhAj
84MJdZAhaB1OqSQbKojGUGgNaqUgQ0soNq8RGQ4UxMKU4MbHFp/3aeERKuvK
jzsn14+TnNzL9x7alvmBQCD43HNzaW+cVrk6ecxH/uN5qXZL6/HoY3PeHq2V
+cQRfDv6j/9IF486aXoL8dg35Zqls5vHqmdtX3fJCdofKTMa/+Dx2+K7TQYF
gdTQfrPkOY8B4fZSdTxB98FfNoYP8RBEXrvychOBZmjrG+9XPE73NNuaEwhk
iSLtzGsersqDIxWbCYrX5vQ8fsOD7WieTdxKEO2Qq3P+5bGuXai3JhFU5b09
a3rPQ1UxaNcrCbJ/jO/bEEBxuCa750AmwTvt07+lgRQJUrsiTk1wqjztnSuI
YlXIOYPffk+/JtevJYRii9uSzGV59lmqUtfLKCLkJVFh2QTr3k/9GRlLwQ1O
jthzCWaO1I4GKymI2DdJUUhwWr1gRqijkJ/t1zkqCe4HqtzjixywjZuMm3oJ
7v1XIpKdcyBoicYvdCGPLpN8vMzbieqdhWLzNzweLlPbfip3Iq03prk8j0dx
086a15JJLJO8MIcbeKSF2NNTyyZRcOH6RObcX8xrAiLEUyg1yQR5PhQForHO
ipNT6KwKj/RSUPiuiFWFCRjCD+Xr1uZRHM/Z5ZR8zzAUYx1Q6imk6zO4lfkM
kvFCbnUdRdvs4ctxGoYFDV1GUT2FpKxMcaKIoWBHcEqDgaLK0HFx7AyDJbhp
4/wGCtto1BdcJUPRd91b7jRSLNr38bFTrQxH6v1VIivFPVlgQs0DhviLUaH9
HqdTWdD9NoaYJUK7sYNCXxRvc3YwPKu1fbbLRvHVVY1vxhOG4rDFOfpHFHsH
J8xxQwxeSZxsczeF+Ma0Nv0VQ721Lzn4KYUxW7znxDDDNtMtjcPjKVeI+M5f
DKNmq+FSD4XWf7dy+VuG3z/5+deJ5xRrhvdHbOAZoj71Omnpo+itO+pOdjA0
BuxO0fVTBMVeqD3PGErDjjq/HKCwCqrzjdMMFTr53Y9eUmRxxkTOxSD8YezA
sMcfnm8JHZllEHlnLTXbKW4rOeZ2MzzIbWs9M0jxP3GgwCw=
          "]], 
         LineBox[{{0.5732541936320468, 1.91732164177477}, {
          0.5732541936320468, -0.44305534239991606`}}], 
         LineBox[{{0.8814355280677522, 1.91732164177477}, {
          0.8814355280677522, -0.44305534239991606`}}], 
         LineBox[{{0.8927485745670563, 1.91732164177477}, {
          0.8927485745670563, -0.44305534239991606`}}], 
         LineBox[{{0.9075898327179585, 1.91732164177477}, {
          0.9075898327179585, -0.44305534239991606`}}], 
         LineBox[{{0.6552472532910967, 1.91732164177477}, {
          0.6552472532910967, -0.44305534239991606`}}], 
         LineBox[{{0.7745217560959311, 1.91732164177477}, {
          0.7745217560959311, -0.44305534239991606`}}], 
         LineBox[{{0.0557848640410818, -0.44305534239991606`}, {
          0.0557848640410818, 1.91732164177477}}], 
         LineBox[{{0.7589545413247331, -0.44305534239991606`}, {
          0.7589545413247331, 1.91732164177477}}], 
         LineBox[{{0.9404492048609031, -0.44305534239991606`}, {
          0.9404492048609031, 1.91732164177477}}], 
         LineBox[{{0.07464530806674136, -0.44305534239991606`}, {
          0.07464530806674136, 1.91732164177477}}], 
         LineBox[{{0.6105822542633385, 1.91732164177477}, {
          0.6105822542633385, -0.44305534239991606`}}], 
         LineBox[{{0.6424392596270295, 1.91732164177477}, {
          0.6424392596270295, -0.44305534239991606`}}], 
         LineBox[{{0.7624963270222989, -0.44305534239991606`}, {
          0.7624963270222989, 1.91732164177477}}], 
         LineBox[{{0.8237798880689844, 1.91732164177477}, {
          0.8237798880689844, -0.44305534239991606`}}], 
         LineBox[{{0.8558108439660796, -0.44305534239991606`}, {
          0.8558108439660796, 1.91732164177477}}], 
         LineBox[{{0.553822238535248, 1.91732164177477}, {
          0.553822238535248, -0.44305534239991606`}}], 
         LineBox[{{0.5610510323076517, -0.44305534239991606`}, {
          0.5610510323076517, 1.91732164177477}}], 
         LineBox[{{0.5259233446733056, 1.91732164177477}, {
          0.5259233446733056, -0.44305534239991606`}}], 
         LineBox[{{0.5573148587861619, 1.91732164177477}, {
          0.5573148587861619, -0.44305534239991606`}}], 
         LineBox[{{0.763522072834026, 1.91732164177477}, {
          0.763522072834026, -0.44305534239991606`}}], 
         LineBox[{{0.5531198023378522, -0.44305534239991606`}, {
          0.5531198023378522, 1.91732164177477}}], 
         LineBox[{{0.7596498744490665, 1.91732164177477}, {
          0.7596498744490665, -0.44305534239991606`}}], 
         LineBox[{{0.5569332277858788, -0.44305534239991606`}, {
          0.5569332277858788, 1.91732164177477}}], 
         LineBox[{{0.940931214248252, 1.91732164177477}, {
          0.9409312142482521, -0.44305534239991606`}}], 
         LineBox[{{0.8562679956452947, 1.91732164177477}, {
          0.8562679956452947, -0.44305534239991606`}}], 
         LineBox[{{0.7738731563468395, -0.44305534239991606`}, {
          0.7738731563468395, 1.91732164177477}}], 
         LineBox[{{0.05515218659184262, 1.91732164177477}, {
          0.05515218659184262, -0.44305534239991606`}}], 
         LineBox[{{0.6101057623301689, -0.44305534239991606`}, {
          0.6101057623301689, 1.91732164177477}}], 
         LineBox[{{0.6416550199456255, -0.44305534239991606`}, {
          0.6416550199456255, 1.91732164177477}}], 
         LineBox[{{0.8232865198564697, -0.44305534239991606`}, {
          0.8232865198564697, 1.91732164177477}}], 
         LineBox[{{0.8921923913364251, -0.44305534239991606`}, {
          0.8921923913364251, 1.91732164177477}}], 
         LineBox[{{0.9070034376258328, -0.44305534239991606`}, {
          0.9070034376258328, 1.91732164177477}}], 
         LineBox[{{0.5615586850384526, 1.91732164177477}, {
          0.5615586850384526, -0.44305534239991606`}}], 
         LineBox[{{0.6547370526942708, -0.44305534239991606`}, {
          0.6547370526942708, 1.91732164177477}}], 
         LineBox[{{0.5727306518532368, -0.44305534239991606`}, {
          0.5727306518532368, 1.91732164177477}}], 
         LineBox[{{0.8809304654762399, -0.44305534239991606`}, {
          0.8809304654762399, 1.91732164177477}}]}, 
        Annotation[#, "Charting`Private`Tag$27208397#5"]& ]}}, {}, {}}, {
    DisplayFunction -> Identity, Ticks -> {Automatic, Automatic}, 
     AxesOrigin -> {0, 0}, FrameTicks -> {{Automatic, 
        Charting`ScaledFrameTicks[{Identity, Identity}]}, {Automatic, 
        Charting`ScaledFrameTicks[{Identity, Identity}]}}, 
     GridLines -> {None, None}, DisplayFunction -> Identity, 
     PlotRangePadding -> {{
        Scaled[0.02], 
        Scaled[0.02]}, {
        Scaled[0.05], 
        Scaled[0.05]}}, PlotRangeClipping -> True, ImagePadding -> All, 
     DisplayFunction -> Identity, AspectRatio -> 
     NCache[GoldenRatio^(-1), 0.6180339887498948], Axes -> {True, True}, 
     AxesLabel -> {None, None}, AxesOrigin -> {0, 0}, DisplayFunction :> 
     Identity, Frame -> {{True, True}, {True, True}}, FrameLabel -> {{
        FormBox["\"w (nm)\"", TraditionalForm], 
        FormBox["\"\"", TraditionalForm]}, {
        FormBox["\"d (nm)\"", TraditionalForm], 
        FormBox["\"Substrate Domain Behaviour\"", TraditionalForm]}}, 
     FrameStyle -> Directive[
       GrayLevel[0], 12], 
     FrameTicks -> {{Automatic, Automatic}, {Automatic, Automatic}}, 
     GridLines -> {None, None}, GridLinesStyle -> Directive[
       GrayLevel[0.5, 0.4]], ImageSize -> Large, 
     Method -> {
      "DefaultBoundaryStyle" -> Automatic, "DefaultMeshStyle" -> 
       AbsolutePointSize[6], "ScalingFunctions" -> None, 
       "CoordinatesToolOptions" -> {"DisplayFunction" -> ({
           (Identity[#]& )[
            Part[#, 1]], 
           (Identity[#]& )[
            Part[#, 2]]}& ), "CopiedValueFunction" -> ({
           (Identity[#]& )[
            Part[#, 1]], 
           (Identity[#]& )[
            Part[#, 2]]}& )}}, 
     PlotRange -> {{0, 1.5}, {-0.44305534239991606`, 1.91732164177477}}, 
     PlotRangeClipping -> True, PlotRangePadding -> {{
        Scaled[0.02], 
        Scaled[0.02]}, {
        Scaled[0.02], 
        Scaled[0.02]}}, Ticks -> {Automatic, Automatic}}],FormBox[
    FormBox[
     TemplateBox[{
       RowBox[{"wfull", "(", 
         RowBox[{"d", ",", "1", ",", "10"}], ")"}], 
       RowBox[{"wfull", "(", 
         RowBox[{"d", ",", "10", ",", "10"}], ")"}], 
       RowBox[{"wfull", "(", 
         RowBox[{"d", ",", "50", ",", "10"}], ")"}], 
       RowBox[{"wfull", "(", 
         RowBox[{"d", ",", "100", ",", "10"}], ")"}], 
       RowBox[{"wfull", "(", 
         RowBox[{"d", ",", "300", ",", "10"}], ")"}]}, "LineLegend", 
      DisplayFunction -> (FormBox[
        StyleBox[
         StyleBox[
          PaneBox[
           TagBox[
            GridBox[{{
               TagBox[
                GridBox[{{
                   GraphicsBox[{{
                    Directive[
                    EdgeForm[
                    Directive[
                    Opacity[0.3], 
                    GrayLevel[0]]], 
                    PointSize[0.5], 
                    Opacity[1.], 
                    RGBColor[0.368417, 0.506779, 0.709798], 
                    AbsoluteThickness[1.6]], {
                    LineBox[{{0, 10}, {20, 10}}]}}, {
                    Directive[
                    EdgeForm[
                    Directive[
                    Opacity[0.3], 
                    GrayLevel[0]]], 
                    PointSize[0.5], 
                    Opacity[1.], 
                    RGBColor[0.368417, 0.506779, 0.709798], 
                    AbsoluteThickness[1.6]], {}}}, AspectRatio -> Full, 
                    ImageSize -> {20, 10}, PlotRangePadding -> None, 
                    ImagePadding -> Automatic, 
                    BaselinePosition -> (Scaled[0.1] -> Baseline)], #}, {
                   GraphicsBox[{{
                    Directive[
                    EdgeForm[
                    Directive[
                    Opacity[0.3], 
                    GrayLevel[0]]], 
                    PointSize[0.5], 
                    Opacity[1.], 
                    RGBColor[0.880722, 0.611041, 0.142051], 
                    AbsoluteThickness[1.6]], {
                    LineBox[{{0, 10}, {20, 10}}]}}, {
                    Directive[
                    EdgeForm[
                    Directive[
                    Opacity[0.3], 
                    GrayLevel[0]]], 
                    PointSize[0.5], 
                    Opacity[1.], 
                    RGBColor[0.880722, 0.611041, 0.142051], 
                    AbsoluteThickness[1.6]], {}}}, AspectRatio -> Full, 
                    ImageSize -> {20, 10}, PlotRangePadding -> None, 
                    ImagePadding -> Automatic, 
                    BaselinePosition -> (Scaled[0.1] -> Baseline)], #2}, {
                   GraphicsBox[{{
                    Directive[
                    EdgeForm[
                    Directive[
                    Opacity[0.3], 
                    GrayLevel[0]]], 
                    PointSize[0.5], 
                    Opacity[1.], 
                    RGBColor[0.560181, 0.691569, 0.194885], 
                    AbsoluteThickness[1.6]], {
                    LineBox[{{0, 10}, {20, 10}}]}}, {
                    Directive[
                    EdgeForm[
                    Directive[
                    Opacity[0.3], 
                    GrayLevel[0]]], 
                    PointSize[0.5], 
                    Opacity[1.], 
                    RGBColor[0.560181, 0.691569, 0.194885], 
                    AbsoluteThickness[1.6]], {}}}, AspectRatio -> Full, 
                    ImageSize -> {20, 10}, PlotRangePadding -> None, 
                    ImagePadding -> Automatic, 
                    BaselinePosition -> (Scaled[0.1] -> Baseline)], #3}, {
                   GraphicsBox[{{
                    Directive[
                    EdgeForm[
                    Directive[
                    Opacity[0.3], 
                    GrayLevel[0]]], 
                    PointSize[0.5], 
                    Opacity[1.], 
                    RGBColor[0.922526, 0.385626, 0.209179], 
                    AbsoluteThickness[1.6]], {
                    LineBox[{{0, 10}, {20, 10}}]}}, {
                    Directive[
                    EdgeForm[
                    Directive[
                    Opacity[0.3], 
                    GrayLevel[0]]], 
                    PointSize[0.5], 
                    Opacity[1.], 
                    RGBColor[0.922526, 0.385626, 0.209179], 
                    AbsoluteThickness[1.6]], {}}}, AspectRatio -> Full, 
                    ImageSize -> {20, 10}, PlotRangePadding -> None, 
                    ImagePadding -> Automatic, 
                    BaselinePosition -> (Scaled[0.1] -> Baseline)], #4}, {
                   GraphicsBox[{{
                    Directive[
                    EdgeForm[
                    Directive[
                    Opacity[0.3], 
                    GrayLevel[0]]], 
                    PointSize[0.5], 
                    Opacity[1.], 
                    RGBColor[0.528488, 0.470624, 0.701351], 
                    AbsoluteThickness[1.6]], {
                    LineBox[{{0, 10}, {20, 10}}]}}, {
                    Directive[
                    EdgeForm[
                    Directive[
                    Opacity[0.3], 
                    GrayLevel[0]]], 
                    PointSize[0.5], 
                    Opacity[1.], 
                    RGBColor[0.528488, 0.470624, 0.701351], 
                    AbsoluteThickness[1.6]], {}}}, AspectRatio -> Full, 
                    ImageSize -> {20, 10}, PlotRangePadding -> None, 
                    ImagePadding -> Automatic, 
                    BaselinePosition -> (Scaled[0.1] -> Baseline)], #5}}, 
                 GridBoxAlignment -> {
                  "Columns" -> {Center, Left}, "Rows" -> {{Baseline}}}, 
                 AutoDelete -> False, 
                 GridBoxDividers -> {
                  "Columns" -> {{False}}, "Rows" -> {{False}}}, 
                 GridBoxItemSize -> {"Columns" -> {{All}}, "Rows" -> {{All}}},
                  GridBoxSpacings -> {
                  "Columns" -> {{0.5}}, "Rows" -> {{0.8}}}], "Grid"]}}, 
             GridBoxAlignment -> {"Columns" -> {{Left}}, "Rows" -> {{Top}}}, 
             AutoDelete -> False, 
             GridBoxItemSize -> {
              "Columns" -> {{Automatic}}, "Rows" -> {{Automatic}}}, 
             GridBoxSpacings -> {"Columns" -> {{1}}, "Rows" -> {{0}}}], 
            "Grid"], Alignment -> Left, AppearanceElements -> None, 
           ImageMargins -> {{5, 5}, {5, 5}}, ImageSizeAction -> 
           "ResizeToFit"], LineIndent -> 0, StripOnInput -> False], {
         FontFamily -> "Arial"}, Background -> Automatic, StripOnInput -> 
         False], TraditionalForm]& ), 
      InterpretationFunction :> (RowBox[{"LineLegend", "[", 
         RowBox[{
           RowBox[{"{", 
             RowBox[{
               RowBox[{"Directive", "[", 
                 RowBox[{
                   RowBox[{"Opacity", "[", "1.`", "]"}], ",", 
                   InterpretationBox[
                    ButtonBox[
                    TooltipBox[
                    GraphicsBox[{{
                    GrayLevel[0], 
                    RectangleBox[{0, 0}]}, {
                    GrayLevel[0], 
                    RectangleBox[{1, -1}]}, {
                    RGBColor[0.368417, 0.506779, 0.709798], 
                    RectangleBox[{0, -1}, {2, 1}]}}, DefaultBaseStyle -> 
                    "ColorSwatchGraphics", AspectRatio -> 1, Frame -> True, 
                    FrameStyle -> 
                    RGBColor[
                    0.24561133333333335`, 0.3378526666666667, 
                    0.4731986666666667], FrameTicks -> None, PlotRangePadding -> 
                    None, ImageSize -> 
                    Dynamic[{
                    Automatic, 1.35 CurrentValue["FontCapHeight"]/
                    AbsoluteCurrentValue[Magnification]}]], 
                    StyleBox[
                    RowBox[{"RGBColor", "[", 
                    RowBox[{"0.368417`", ",", "0.506779`", ",", "0.709798`"}],
                     "]"}], NumberMarks -> False]], Appearance -> None, 
                    BaseStyle -> {}, BaselinePosition -> Baseline, 
                    DefaultBaseStyle -> {}, ButtonFunction :> 
                    With[{Typeset`box$ = EvaluationBox[]}, 
                    If[
                    Not[
                    AbsoluteCurrentValue["Deployed"]], 
                    SelectionMove[Typeset`box$, All, Expression]; 
                    FrontEnd`Private`$ColorSelectorInitialAlpha = 1; 
                    FrontEnd`Private`$ColorSelectorInitialColor = 
                    RGBColor[0.368417, 0.506779, 0.709798]; 
                    FrontEnd`Private`$ColorSelectorUseMakeBoxes = True; 
                    MathLink`CallFrontEnd[
                    FrontEnd`AttachCell[Typeset`box$, 
                    FrontEndResource["RGBColorValueSelector"], {
                    0, {Left, Bottom}}, {Left, Top}, 
                    "ClosingActions" -> {
                    "SelectionDeparture", "ParentChanged", 
                    "EvaluatorQuit"}]]]], BaseStyle -> Inherited, Evaluator -> 
                    Automatic, Method -> "Preemptive"], 
                    RGBColor[0.368417, 0.506779, 0.709798], Editable -> False,
                     Selectable -> False], ",", 
                   RowBox[{"AbsoluteThickness", "[", "1.6`", "]"}]}], "]"}], 
               ",", 
               RowBox[{"Directive", "[", 
                 RowBox[{
                   RowBox[{"Opacity", "[", "1.`", "]"}], ",", 
                   InterpretationBox[
                    ButtonBox[
                    TooltipBox[
                    GraphicsBox[{{
                    GrayLevel[0], 
                    RectangleBox[{0, 0}]}, {
                    GrayLevel[0], 
                    RectangleBox[{1, -1}]}, {
                    RGBColor[0.880722, 0.611041, 0.142051], 
                    RectangleBox[{0, -1}, {2, 1}]}}, DefaultBaseStyle -> 
                    "ColorSwatchGraphics", AspectRatio -> 1, Frame -> True, 
                    FrameStyle -> 
                    RGBColor[
                    0.587148, 0.40736066666666665`, 0.09470066666666668], 
                    FrameTicks -> None, PlotRangePadding -> None, ImageSize -> 
                    Dynamic[{
                    Automatic, 1.35 CurrentValue["FontCapHeight"]/
                    AbsoluteCurrentValue[Magnification]}]], 
                    StyleBox[
                    RowBox[{"RGBColor", "[", 
                    RowBox[{"0.880722`", ",", "0.611041`", ",", "0.142051`"}],
                     "]"}], NumberMarks -> False]], Appearance -> None, 
                    BaseStyle -> {}, BaselinePosition -> Baseline, 
                    DefaultBaseStyle -> {}, ButtonFunction :> 
                    With[{Typeset`box$ = EvaluationBox[]}, 
                    If[
                    Not[
                    AbsoluteCurrentValue["Deployed"]], 
                    SelectionMove[Typeset`box$, All, Expression]; 
                    FrontEnd`Private`$ColorSelectorInitialAlpha = 1; 
                    FrontEnd`Private`$ColorSelectorInitialColor = 
                    RGBColor[0.880722, 0.611041, 0.142051]; 
                    FrontEnd`Private`$ColorSelectorUseMakeBoxes = True; 
                    MathLink`CallFrontEnd[
                    FrontEnd`AttachCell[Typeset`box$, 
                    FrontEndResource["RGBColorValueSelector"], {
                    0, {Left, Bottom}}, {Left, Top}, 
                    "ClosingActions" -> {
                    "SelectionDeparture", "ParentChanged", 
                    "EvaluatorQuit"}]]]], BaseStyle -> Inherited, Evaluator -> 
                    Automatic, Method -> "Preemptive"], 
                    RGBColor[0.880722, 0.611041, 0.142051], Editable -> False,
                     Selectable -> False], ",", 
                   RowBox[{"AbsoluteThickness", "[", "1.6`", "]"}]}], "]"}], 
               ",", 
               RowBox[{"Directive", "[", 
                 RowBox[{
                   RowBox[{"Opacity", "[", "1.`", "]"}], ",", 
                   InterpretationBox[
                    ButtonBox[
                    TooltipBox[
                    GraphicsBox[{{
                    GrayLevel[0], 
                    RectangleBox[{0, 0}]}, {
                    GrayLevel[0], 
                    RectangleBox[{1, -1}]}, {
                    RGBColor[0.560181, 0.691569, 0.194885], 
                    RectangleBox[{0, -1}, {2, 1}]}}, DefaultBaseStyle -> 
                    "ColorSwatchGraphics", AspectRatio -> 1, Frame -> True, 
                    FrameStyle -> 
                    RGBColor[
                    0.37345400000000006`, 0.461046, 0.12992333333333334`], 
                    FrameTicks -> None, PlotRangePadding -> None, ImageSize -> 
                    Dynamic[{
                    Automatic, 1.35 CurrentValue["FontCapHeight"]/
                    AbsoluteCurrentValue[Magnification]}]], 
                    StyleBox[
                    RowBox[{"RGBColor", "[", 
                    RowBox[{"0.560181`", ",", "0.691569`", ",", "0.194885`"}],
                     "]"}], NumberMarks -> False]], Appearance -> None, 
                    BaseStyle -> {}, BaselinePosition -> Baseline, 
                    DefaultBaseStyle -> {}, ButtonFunction :> 
                    With[{Typeset`box$ = EvaluationBox[]}, 
                    If[
                    Not[
                    AbsoluteCurrentValue["Deployed"]], 
                    SelectionMove[Typeset`box$, All, Expression]; 
                    FrontEnd`Private`$ColorSelectorInitialAlpha = 1; 
                    FrontEnd`Private`$ColorSelectorInitialColor = 
                    RGBColor[0.560181, 0.691569, 0.194885]; 
                    FrontEnd`Private`$ColorSelectorUseMakeBoxes = True; 
                    MathLink`CallFrontEnd[
                    FrontEnd`AttachCell[Typeset`box$, 
                    FrontEndResource["RGBColorValueSelector"], {
                    0, {Left, Bottom}}, {Left, Top}, 
                    "ClosingActions" -> {
                    "SelectionDeparture", "ParentChanged", 
                    "EvaluatorQuit"}]]]], BaseStyle -> Inherited, Evaluator -> 
                    Automatic, Method -> "Preemptive"], 
                    RGBColor[0.560181, 0.691569, 0.194885], Editable -> False,
                     Selectable -> False], ",", 
                   RowBox[{"AbsoluteThickness", "[", "1.6`", "]"}]}], "]"}], 
               ",", 
               RowBox[{"Directive", "[", 
                 RowBox[{
                   RowBox[{"Opacity", "[", "1.`", "]"}], ",", 
                   InterpretationBox[
                    ButtonBox[
                    TooltipBox[
                    GraphicsBox[{{
                    GrayLevel[0], 
                    RectangleBox[{0, 0}]}, {
                    GrayLevel[0], 
                    RectangleBox[{1, -1}]}, {
                    RGBColor[0.922526, 0.385626, 0.209179], 
                    RectangleBox[{0, -1}, {2, 1}]}}, DefaultBaseStyle -> 
                    "ColorSwatchGraphics", AspectRatio -> 1, Frame -> True, 
                    FrameStyle -> 
                    RGBColor[
                    0.6150173333333333, 0.25708400000000003`, 
                    0.13945266666666667`], FrameTicks -> None, 
                    PlotRangePadding -> None, ImageSize -> 
                    Dynamic[{
                    Automatic, 1.35 CurrentValue["FontCapHeight"]/
                    AbsoluteCurrentValue[Magnification]}]], 
                    StyleBox[
                    RowBox[{"RGBColor", "[", 
                    RowBox[{"0.922526`", ",", "0.385626`", ",", "0.209179`"}],
                     "]"}], NumberMarks -> False]], Appearance -> None, 
                    BaseStyle -> {}, BaselinePosition -> Baseline, 
                    DefaultBaseStyle -> {}, ButtonFunction :> 
                    With[{Typeset`box$ = EvaluationBox[]}, 
                    If[
                    Not[
                    AbsoluteCurrentValue["Deployed"]], 
                    SelectionMove[Typeset`box$, All, Expression]; 
                    FrontEnd`Private`$ColorSelectorInitialAlpha = 1; 
                    FrontEnd`Private`$ColorSelectorInitialColor = 
                    RGBColor[0.922526, 0.385626, 0.209179]; 
                    FrontEnd`Private`$ColorSelectorUseMakeBoxes = True; 
                    MathLink`CallFrontEnd[
                    FrontEnd`AttachCell[Typeset`box$, 
                    FrontEndResource["RGBColorValueSelector"], {
                    0, {Left, Bottom}}, {Left, Top}, 
                    "ClosingActions" -> {
                    "SelectionDeparture", "ParentChanged", 
                    "EvaluatorQuit"}]]]], BaseStyle -> Inherited, Evaluator -> 
                    Automatic, Method -> "Preemptive"], 
                    RGBColor[0.922526, 0.385626, 0.209179], Editable -> False,
                     Selectable -> False], ",", 
                   RowBox[{"AbsoluteThickness", "[", "1.6`", "]"}]}], "]"}], 
               ",", 
               RowBox[{"Directive", "[", 
                 RowBox[{
                   RowBox[{"Opacity", "[", "1.`", "]"}], ",", 
                   InterpretationBox[
                    ButtonBox[
                    TooltipBox[
                    GraphicsBox[{{
                    GrayLevel[0], 
                    RectangleBox[{0, 0}]}, {
                    GrayLevel[0], 
                    RectangleBox[{1, -1}]}, {
                    RGBColor[0.528488, 0.470624, 0.701351], 
                    RectangleBox[{0, -1}, {2, 1}]}}, DefaultBaseStyle -> 
                    "ColorSwatchGraphics", AspectRatio -> 1, Frame -> True, 
                    FrameStyle -> 
                    RGBColor[
                    0.3523253333333333, 0.3137493333333333, 
                    0.46756733333333333`], FrameTicks -> None, 
                    PlotRangePadding -> None, ImageSize -> 
                    Dynamic[{
                    Automatic, 1.35 CurrentValue["FontCapHeight"]/
                    AbsoluteCurrentValue[Magnification]}]], 
                    StyleBox[
                    RowBox[{"RGBColor", "[", 
                    RowBox[{"0.528488`", ",", "0.470624`", ",", "0.701351`"}],
                     "]"}], NumberMarks -> False]], Appearance -> None, 
                    BaseStyle -> {}, BaselinePosition -> Baseline, 
                    DefaultBaseStyle -> {}, ButtonFunction :> 
                    With[{Typeset`box$ = EvaluationBox[]}, 
                    If[
                    Not[
                    AbsoluteCurrentValue["Deployed"]], 
                    SelectionMove[Typeset`box$, All, Expression]; 
                    FrontEnd`Private`$ColorSelectorInitialAlpha = 1; 
                    FrontEnd`Private`$ColorSelectorInitialColor = 
                    RGBColor[0.528488, 0.470624, 0.701351]; 
                    FrontEnd`Private`$ColorSelectorUseMakeBoxes = True; 
                    MathLink`CallFrontEnd[
                    FrontEnd`AttachCell[Typeset`box$, 
                    FrontEndResource["RGBColorValueSelector"], {
                    0, {Left, Bottom}}, {Left, Top}, 
                    "ClosingActions" -> {
                    "SelectionDeparture", "ParentChanged", 
                    "EvaluatorQuit"}]]]], BaseStyle -> Inherited, Evaluator -> 
                    Automatic, Method -> "Preemptive"], 
                    RGBColor[0.528488, 0.470624, 0.701351], Editable -> False,
                     Selectable -> False], ",", 
                   RowBox[{"AbsoluteThickness", "[", "1.6`", "]"}]}], "]"}]}],
              "}"}], ",", 
           RowBox[{"{", 
             RowBox[{
               TagBox[#, HoldForm], ",", 
               TagBox[#2, HoldForm], ",", 
               TagBox[#3, HoldForm], ",", 
               TagBox[#4, HoldForm], ",", 
               TagBox[#5, HoldForm]}], "}"}], ",", 
           RowBox[{"LegendMarkers", "\[Rule]", "None"}], ",", 
           RowBox[{"LabelStyle", "\[Rule]", 
             RowBox[{"{", "}"}]}], ",", 
           RowBox[{"LegendLayout", "\[Rule]", "\"Column\""}]}], "]"}]& ), 
      Editable -> True], TraditionalForm], TraditionalForm]},
  "Legended",
  DisplayFunction->(GridBox[{{
      TagBox[
       ItemBox[
        PaneBox[
         TagBox[#, "SkipImageSizeLevel"], Alignment -> {Center, Baseline}, 
         BaselinePosition -> Baseline], DefaultBaseStyle -> "Labeled"], 
       "SkipImageSizeLevel"], 
      ItemBox[#2, DefaultBaseStyle -> "LabeledLabel"]}}, 
    GridBoxAlignment -> {"Columns" -> {{Center}}, "Rows" -> {{Center}}}, 
    AutoDelete -> False, GridBoxItemSize -> Automatic, 
    BaselinePosition -> {1, 1}]& ),
  Editable->True,
  InterpretationFunction->(RowBox[{"Legended", "[", 
     RowBox[{#, ",", 
       RowBox[{"Placed", "[", 
         RowBox[{#2, ",", "After"}], "]"}]}], "]"}]& )]], "Output",
 CellChangeTimes->{3.7703699714620867`*^9, 3.770375290762013*^9},
 CellLabel->
  "Out[258]=",ExpressionUUID->"78b8bfa9-e3be-486b-a1c4-7c9c9d8351e7"]
}, Closed]],

Cell[BoxData[
 RowBox[{"Do", "[", 
  RowBox[{
   RowBox[{"Export", "[", 
    RowBox[{
     RowBox[{
     "\"\</home/cdt1702/Desktop/kittel_paper/numerics/Substrate_\>\"", "<>", 
      RowBox[{"ToString", "[", "k", "]"}], "<>", "\"\<.dat\>\""}], ",", 
     RowBox[{"Table", "[", 
      RowBox[{
       RowBox[{"{", 
        RowBox[{"d", ",", 
         RowBox[{"wscale", "[", 
          RowBox[{"d", ",", "k", ",", "10"}], "]"}]}], "}"}], ",", 
       RowBox[{"{", 
        RowBox[{"d", ",", "drange"}], "}"}]}], "]"}]}], "]"}], ",", 
   RowBox[{"{", 
    RowBox[{"k", ",", "ktable"}], "}"}]}], "]"}]], "Input",
 CellLabel->
  "In[169]:=",ExpressionUUID->"e27c51c0-4d9d-4050-ae5c-4b44151f9b9c"],

Cell[BoxData[{
 RowBox[{"Do", "[", 
  RowBox[{
   RowBox[{"Export", "[", 
    RowBox[{
     RowBox[{
     "\"\</home/cdt1702/Desktop/kittel_paper/numerics/Substrate_\>\"", "<>", 
      RowBox[{"ToString", "[", "k", "]"}], "<>", "\"\<.dat\>\""}], ",", 
     RowBox[{"Table", "[", 
      RowBox[{
       RowBox[{"{", 
        RowBox[{"d", ",", 
         RowBox[{"wscale", "[", 
          RowBox[{"d", ",", "k", ",", "10"}], "]"}]}], "}"}], ",", 
       RowBox[{"{", 
        RowBox[{"d", ",", "drange"}], "}"}]}], "]"}]}], "]"}], ",", 
   RowBox[{"{", 
    RowBox[{"k", ",", "ktable"}], "}"}]}], "]"}], "\[IndentingNewLine]", 
 RowBox[{"Do", "[", 
  RowBox[{
   RowBox[{"Export", "[", 
    RowBox[{
     RowBox[{
     "\"\</home/cdt1702/Desktop/kittel_paper/numerics/Dielectric_\>\"", "<>", 
      
      RowBox[{"ToString", "[", "k", "]"}], "<>", "\"\<.dat\>\""}], ",", 
     RowBox[{"Table", "[", 
      RowBox[{
       RowBox[{"{", 
        RowBox[{"d", ",", 
         RowBox[{"wDscale", "[", 
          RowBox[{"d", ",", "k", ",", "10"}], "]"}]}], "}"}], ",", 
       RowBox[{"{", 
        RowBox[{"d", ",", "drange"}], "}"}]}], "]"}]}], "]"}], ",", 
   RowBox[{"{", 
    RowBox[{"k", ",", "ktable"}], "}"}]}], "]"}], "\[IndentingNewLine]", 
 RowBox[{"Do", "[", 
  RowBox[{
   RowBox[{"Export", "[", 
    RowBox[{
     RowBox[{
     "\"\</home/cdt1702/Desktop/kittel_paper/numerics/Superlattice_ks_\>\"", "<>", 
      RowBox[{"ToString", "[", "k", "]"}], "<>", "\"\<.dat\>\""}], ",", 
     RowBox[{"Table", "[", 
      RowBox[{
       RowBox[{"{", 
        RowBox[{"d", ",", 
         RowBox[{"wSLscale", "[", 
          RowBox[{"d", ",", "k", ",", "1", ",", "10"}], "]"}]}], "}"}], ",", 
       RowBox[{"{", 
        RowBox[{"d", ",", "drange"}], "}"}]}], "]"}]}], "]"}], ",", 
   RowBox[{"{", 
    RowBox[{"k", ",", "ktable"}], "}"}]}], "]"}], "\[IndentingNewLine]", 
 RowBox[{"Do", "[", 
  RowBox[{
   RowBox[{"Export", "[", 
    RowBox[{
     RowBox[{
     "\"\</home/cdt1702/Desktop/kittel_paper/numerics/Superlattice_alpha_\>\"\
", "<>", 
      RowBox[{"ToString", "[", "\[Alpha]", "]"}], "<>", "\"\<.dat\>\""}], ",", 
     RowBox[{"Table", "[", 
      RowBox[{
       RowBox[{"{", 
        RowBox[{"d", ",", 
         RowBox[{"wSLscale", "[", 
          RowBox[{"d", ",", "300", ",", "\[Alpha]", ",", "10"}], "]"}]}], 
        "}"}], ",", 
       RowBox[{"{", 
        RowBox[{"d", ",", "drange"}], "}"}]}], "]"}]}], "]"}], ",", 
   RowBox[{"{", 
    RowBox[{"\[Alpha]", ",", "atable"}], "}"}]}], "]"}]}], "Input",
 CellChangeTimes->{{3.766473569361377*^9, 3.766473582604711*^9}, {
  3.7664736148163357`*^9, 3.766473629230755*^9}, {3.76647371836668*^9, 
  3.766473812245803*^9}, {3.766473957563225*^9, 3.766473963151922*^9}, {
  3.766481385676157*^9, 3.76648139665215*^9}},
 CellLabel->"In[68]:=",ExpressionUUID->"1adfe911-f83a-4611-b266-a457bde0b204"],

Cell[BoxData[
 RowBox[{"Do", "[", 
  RowBox[{
   RowBox[{"Export", "[", 
    RowBox[{
     RowBox[{
     "\"\</home/cdt1702/Desktop/kittel_paper/numerics/Superlattice_alpha_\>\"\
", "<>", 
      RowBox[{"ToString", "[", "\[Alpha]", "]"}], "<>", "\"\<.dat\>\""}], ",", 
     RowBox[{"Table", "[", 
      RowBox[{
       RowBox[{"{", 
        RowBox[{"d", ",", 
         RowBox[{"wSLscale", "[", 
          RowBox[{"d", ",", "300", ",", "\[Alpha]", ",", "10"}], "]"}]}], 
        "}"}], ",", 
       RowBox[{"{", 
        RowBox[{"d", ",", "drange"}], "}"}]}], "]"}]}], "]"}], ",", 
   RowBox[{"{", 
    RowBox[{"\[Alpha]", ",", "atable"}], "}"}]}], "]"}]], "Input",
 CellChangeTimes->{3.771053167604257*^9},
 CellLabel->"In[77]:=",ExpressionUUID->"c109e68d-9d7d-44cf-960f-32710718a634"],

Cell[BoxData[
 RowBox[{"Do", "[", 
  RowBox[{
   RowBox[{"Export", "[", 
    RowBox[{
     RowBox[{
     "\"\</home/cdt1702/Desktop/PhD Report/Chapter3/Figs/kittel/SL_\>\"", "<>", 
      RowBox[{"ToString", "[", "\[Alpha]", "]"}], "<>", "\"\<.dat\>\""}], ",", 
     RowBox[{"Table", "[", 
      RowBox[{
       RowBox[{"{", 
        RowBox[{"d", ",", 
         RowBox[{"wSLfull", "[", 
          RowBox[{"d", ",", "300", ",", "\[Alpha]", ",", "10"}], "]"}]}], 
        "}"}], ",", 
       RowBox[{"{", 
        RowBox[{"d", ",", "drange"}], "}"}]}], "]"}]}], "]"}], ",", 
   RowBox[{"{", 
    RowBox[{"\[Alpha]", ",", "atable"}], "}"}]}], "]"}]], "Input",
 CellChangeTimes->{{3.771053172886189*^9, 3.771053229216029*^9}, {
  3.7849834098758707`*^9, 3.784983414532195*^9}},
 CellLabel->"In[78]:=",ExpressionUUID->"ac1bdff2-706e-41af-adb0-439c20a45ddc"],

Cell[BoxData[
 RowBox[{"Do", "[", 
  RowBox[{
   RowBox[{"Do", "[", 
    RowBox[{
     RowBox[{"Export", "[", 
      RowBox[{
       RowBox[{
       "\"\</home/cdt1702/Desktop/Lent_2019/Papers/electrostatics_paper/img/\
superlattice_ks/Superlattice_a_\>\"", "<>", 
        RowBox[{"ToString", "[", "\[Alpha]", "]"}], "<>", "\"\<_ks_\>\"", "<>", 
        RowBox[{"ToString", "[", "k", "]"}], "<>", "\"\<.dat\>\""}], ",", 
       RowBox[{"Table", "[", 
        RowBox[{
         RowBox[{"{", 
          RowBox[{"d", ",", 
           RowBox[{"wSLscale", "[", 
            RowBox[{"d", ",", "k", ",", "\[Alpha]", ",", "10"}], "]"}]}], 
          "}"}], ",", 
         RowBox[{"{", 
          RowBox[{"d", ",", "drange"}], "}"}]}], "]"}]}], "]"}], ",", 
     RowBox[{"{", 
      RowBox[{"k", ",", "ktable"}], "}"}]}], "]"}], ",", 
   RowBox[{"{", 
    RowBox[{"\[Alpha]", ",", 
     RowBox[{"{", 
      RowBox[{"1", ",", "2.33", ",", "100"}], "}"}]}], "}"}]}], 
  "]"}]], "Input",
 CellChangeTimes->{{3.785233190572027*^9, 3.7852332835399933`*^9}, {
  3.785233419356779*^9, 3.7852334194737473`*^9}, {3.785233694170074*^9, 
  3.78523372183253*^9}, {3.7852341479640493`*^9, 3.785234199035673*^9}, {
  3.785234615851262*^9, 3.785234617995309*^9}},
 CellLabel->"In[88]:=",ExpressionUUID->"1e5f1707-67c0-4c63-aa84-9083819891c8"],

Cell[CellGroupData[{

Cell["Replot Superlattice for \[Alpha]=1, \[Alpha] = 2.33, \[Alpha] = 100", \
"Subsection",
 CellChangeTimes->{{3.784983318925452*^9, 3.784983344774961*^9}, {
  3.784983903349276*^9, 
  3.784983907857086*^9}},ExpressionUUID->"9a78d536-ba90-4d35-bb79-\
82cbe9e268bb"],

Cell[BoxData[{
 RowBox[{"Do", "[", 
  RowBox[{
   RowBox[{"Export", "[", 
    RowBox[{
     RowBox[{
     "\"\</home/cdt1702/Desktop/elec_new/superlattice_domain_ks_\>\"", "<>", 
      RowBox[{"ToString", "[", "k", "]"}], "<>", "\"\<_a_1.dat\>\""}], ",", 
     RowBox[{"Table", "[", 
      RowBox[{
       RowBox[{"{", 
        RowBox[{
         FractionBox["d", 
          RowBox[{"lkSL", "[", 
           RowBox[{"k", ",", "1"}], "]"}]], ",", 
         RowBox[{"wSLscale", "[", 
          RowBox[{"d", ",", "k", ",", "1", ",", "5"}], "]"}]}], "}"}], ",", 
       RowBox[{"{", 
        RowBox[{"d", ",", "drange"}], "}"}]}], "]"}]}], "]"}], ",", 
   RowBox[{"{", 
    RowBox[{"k", ",", "ktable"}], "}"}]}], "]"}], "\[IndentingNewLine]", 
 RowBox[{"Do", "[", 
  RowBox[{
   RowBox[{"Export", "[", 
    RowBox[{
     RowBox[{
     "\"\</home/cdt1702/Desktop/elec_new/superlattice_domain_ks_\>\"", "<>", 
      RowBox[{"ToString", "[", "k", "]"}], "<>", "\"\<_a_2.33.dat\>\""}], ",", 
     RowBox[{"Table", "[", 
      RowBox[{
       RowBox[{"{", 
        RowBox[{
         FractionBox["d", 
          RowBox[{"lkSL", "[", 
           RowBox[{"k", ",", "2.33"}], "]"}]], ",", 
         RowBox[{"wSLscale", "[", 
          RowBox[{"d", ",", "k", ",", "2.33", ",", "5"}], "]"}]}], "}"}], ",", 
       RowBox[{"{", 
        RowBox[{"d", ",", "drange"}], "}"}]}], "]"}]}], "]"}], ",", 
   RowBox[{"{", 
    RowBox[{"k", ",", "ktable"}], "}"}]}], "]"}], "\[IndentingNewLine]", 
 RowBox[{"Do", "[", 
  RowBox[{
   RowBox[{"Export", "[", 
    RowBox[{
     RowBox[{
     "\"\</home/cdt1702/Desktop/elec_new/superlattice_domain_ks_\>\"", "<>", 
      RowBox[{"ToString", "[", "k", "]"}], "<>", "\"\<_a_100.dat\>\""}], ",", 
     
     RowBox[{"Table", "[", 
      RowBox[{
       RowBox[{"{", 
        RowBox[{
         FractionBox["d", 
          RowBox[{"lkSL", "[", 
           RowBox[{"k", ",", "100"}], "]"}]], ",", 
         RowBox[{"wSLscale", "[", 
          RowBox[{"d", ",", "k", ",", "100", ",", "5"}], "]"}]}], "}"}], ",", 
       
       RowBox[{"{", 
        RowBox[{"d", ",", "drange"}], "}"}]}], "]"}]}], "]"}], ",", 
   RowBox[{"{", 
    RowBox[{"k", ",", "ktable"}], "}"}]}], "]"}]}], "Input",
 CellChangeTimes->{{3.784983371733349*^9, 3.7849833743125257`*^9}, {
  3.784983422082045*^9, 3.78498347584042*^9}, {3.784983783827478*^9, 
  3.784983808955639*^9}, {3.7849838448245068`*^9, 3.784983874343111*^9}},
 CellLabel->
  "In[339]:=",ExpressionUUID->"7f4f5dce-be2c-408b-ba6f-ff6348e1a7f3"]
}, Open  ]],

Cell[CellGroupData[{

Cell["Plotting Various Things", "Subsection",
 CellChangeTimes->{{3.784983352610096*^9, 
  3.7849833637365026`*^9}},ExpressionUUID->"63c80e01-eb4b-40bd-9c99-\
e26ad8b5b4c2"],

Cell[CellGroupData[{

Cell[BoxData[
 RowBox[{"Plot", "[", 
  RowBox[{
   RowBox[{"{", 
    RowBox[{
     RowBox[{"KittelDielectric", "[", 
      RowBox[{"d", ",", "10"}], "]"}], ",", 
     RowBox[{"wDscale", "[", 
      RowBox[{"d", ",", "1", ",", "10"}], "]"}], ",", 
     RowBox[{"wDscale", "[", 
      RowBox[{"d", ",", "10", ",", "10"}], "]"}], ",", 
     RowBox[{"wDscale", "[", 
      RowBox[{"d", ",", "50", ",", "10"}], "]"}], ",", 
     RowBox[{"wDscale", "[", 
      RowBox[{"d", ",", "100", ",", "10"}], "]"}], ",", 
     RowBox[{"wDscale", "[", 
      RowBox[{"d", ",", "300", ",", "10"}], "]"}]}], "}"}], ",", 
   RowBox[{"{", 
    RowBox[{"d", ",", "0", ",", "1"}], "}"}], ",", 
   RowBox[{"Frame", "\[Rule]", "True"}], ",", 
   RowBox[{"ImageSize", "\[Rule]", "Large"}], ",", 
   RowBox[{"FrameStyle", "\[Rule]", " ", 
    RowBox[{"Directive", "[", 
     RowBox[{"Black", ",", "12"}], "]"}]}], ",", 
   RowBox[{"FrameLabel", "\[Rule]", 
    RowBox[{"{", 
     RowBox[{
      RowBox[{"{", 
       RowBox[{"\"\<w (nm)\>\"", ",", "\"\<\>\""}], "}"}], ",", 
      RowBox[{"{", 
       RowBox[{"\"\<d (nm)\>\"", ",", "\"\<Dielectric Domain Behaviour\>\""}],
        "}"}]}], "}"}]}], ",", 
   RowBox[{"PlotLegends", "->", "\"\<Expressions\>\""}]}], "]"}]], "Input",
 CellChangeTimes->{{3.766295014747644*^9, 3.766295036691175*^9}, {
  3.766295181008381*^9, 3.766295181064867*^9}, {3.766748226735235*^9, 
  3.766748235524459*^9}, {3.7667483259564037`*^9, 3.766748328330071*^9}},
 CellLabel->
  "In[249]:=",ExpressionUUID->"47e972f9-7f1c-4311-bfd5-5a6d6108ccf0"],

Cell[BoxData[
 TemplateBox[{GraphicsBox[{{{{}, {}, 
       TagBox[{
         Directive[
          Opacity[1.], 
          RGBColor[0.368417, 0.506779, 0.709798], 
          AbsoluteThickness[1.6]], 
         LineBox[CompressedData["
1:eJwVk3k41Akcxh0ddhOrtm1HjsdZzmxbbLX1VtoOknUlEopspBwbUVkrpqgQ
TVFGrhm5xjlT6xZDIktDjsY5zjHHL5vjKcVOf3yf93ne5/28f3y/z1fjrJ/t
ORkpKamLkvmqFuem3tTxHfbG2p+ODCvXxApzZf8h0nbwPC4vrCQS8HNaMrWM
dBAGIWoOFJdHGFPRjriiexzZiTKJLMU0WLb1lKaS7LFPTY42Jc6A9l1V+rK6
E969T0xslqfhs4VH0hldV6xyk9JlzNPh6LlQnUjyhHx6ZHK4Sy7Y5srPG6he
KP8xrcN+Ig8mWnuKZ9W9weowJTqdCyDHu5F5QvcSTGJjsmiKRRjYess8lnQZ
yXE61iPiElDSfqzTORWE1vF7jw2ul8JCMe/XGmowckTr3risLMMz8esdhHoo
HnS+la2XZyKOsW6Lje5fKLS9pfd0noX0DdY3b5Oi0Gbu7H3VpRzX2pLYJyqi
YBybEqb9ohwnyMMyWqfISDD9vGihXQH5uYDwSupNvAp2EVlPVCCkixIiVI9B
sKz+sXbnKtjcf+dzXDcO9Hf8P9IVaxEhV7Y5hkRBc6AwdEj8AvqHE6JL/SnI
MZirSNpQDw7Zj899SQF/ksz+srse2rKG+cbBD2AkdNPj3qpH0xeacRfnIRgG
dyoUVBog/+HhDvW7jxC/Krm1xoyN5IGr5qylJ7D+3dFUdLAJ+1WcaIMOaQj5
KdRws2cTpp3NVsox0qDc/JizI7IJasJQD4ZROly4Dh8665rg522qI9WfjuUy
1oTOrpdY51mUQ/8lE41rBHuydZpx0imj6P0MDTMMZ4vk0VcguPbfZipL7mjW
fKj08yvcdJU7Z2dOh1AtfBNzQwvKPPyUn1HoeBtx6oz/4RYoXNpDvmaWjSd8
bgYntwWNN/qcV4U9ReN8wKHLPq3YVqC0SkUuD/9pvrie1/8aa5YjXA6rFYHp
yh9wimuHjo14quEOExeSUjVjNTi48u9OJM+W46Q+M0fg3oWNTKVBaelacA9R
6XW/deMZz/x1+6/18PRpiDy/pRf1PqmbnIRsUEfW/q413Ic53T2KjIsv8aeC
bE7YGS5kPuZ/t0mnBdTcxvXlwn6YLrs/syt8De7jriMxloN4HbX93yb9dggC
zgUVUYagfk/wMVfcAb3vX/1FCxqGYGFo8K0JB7UFzUxfxRHQpitbFOI60R76
5OTO4hEoqD4lxsa60CFX6v/sCA93vVle6drdOEldu3ifw8P8vvyx8+E9CJNx
7n3pMYrL29jMHxp6Ef7gaOP9yVEMFbLvvNF4h6igq920wDEs+nSl6F3lImr2
AKNgYQwG+1cveVX2o5FlGTnkP47DmRp/lGwcRHXczlHbmXFcUXXTHHEZgsrq
DsMcrwkYCh3W9FgNY6FSLdOrZwLrFd/LsT8Nw905JsHKehIralOKtKgjoFB8
mxSrJ3Fhe2XfN5Y8TPk+7+P8NIX8o2fTa+Z5mGGXzTllTmFOoPzdxMNR6LTt
23rrGz5YdodlKQfH8PRCQUniFT7Cj5DTmBNjaDGxH6X386ExYNGbRR5H9+IP
jP17p7HLLIpC2jaBpucfEpKyp+Gi1v5RunMCttrd6uRVAsy1xPL8IyZRrVVC
rL4oQPIK18u22lMQGe8NvtAqwPpBVqYMewo1ku+o1xViZViE/c4APii13JLb
0UJI5boW8dZNAw5KBlk8IQIfF8Wuq5/GxgKqkby5CNUG0XJKlwSoIccY3kgX
Qcki0PCGghDGBwrc8uZF6Dfq6AytEoJUOu0obSdG8RNoj7mKQCJZJe7OEeN0
kamS6pIIbQXlFuOfxPibnBHRnyeGXav+TKodAcaUaorCMQKOkVHet+gEolPJ
7oPHCXgs8458yCbgaSvSKbQh0Kot2OiWQ0ClqqrYypFAg5k02TSfwO34U013
zxIwW4hIGSsmcN700cy3oQRMV9dV7qkioBn1/ZHVkh7ZrV69oxwCS79cX9sj
6REH/lxi1UWgTzTKyZb0zHKI0OdvCdxzLDt9qITApaC93Nu9BJb1bf8kS3qc
5P0GTAYJ9L+JfyLbScDI7NNIKJ/APzcXPDolXAb/nwreNAHKbje9LAk3VR4d
aSkkYEk3Zh6QcNNanuMqBIGKkLZXERJuZv1v0zWzBB4a7Yi3keSOF7403zxP
IIBHtdeQ5IJ2+cbGLxDYcsx3qE6Ss47RmnH7RGCFdBftnsQPvrZrTfMigWHW
bh93iX+05toGky8Eqnyytn7VU+f5islLBJLU18wtL0v2F0/+9FX/B8GSgAY=

          "]]}, Annotation[#, "Charting`Private`Tag$1654485#1"]& ], 
       TagBox[{
         Directive[
          Opacity[1.], 
          RGBColor[0.880722, 0.611041, 0.142051], 
          AbsoluteThickness[1.6]], 
         LineBox[CompressedData["
1:eJxF1nk0VW/UB3A0GJMkIYqk9EMaRFS+GRMZSygSKaVJQvklopRCVBIhikpU
iqRfKZK6xjsYoghx7jW7VyGpeJ93rfd1zz9nfdba5zn7rGfv/RwVz2MO+4QE
BAT0BAUE/vduua+bVdLjaCjwf9d0EwXfNnkd/L/XpCWm5MubTtmqpjEvVX77
lJ28fr65Ju815a/aF01i5P2nnD7P9sJl+fNTDhPJX3ZJPn7Kzi53cnlDmVMW
nwxz3bwwd8pq9oPd76OeT/kkXR+Jw/9Nef7zOa2CgsVTftFhUs3YUDrlTxZh
QzGb+R598lZ2qwPfeqf1Pcq9+X45V3u05Brf/5kqKOd18110n3ciPv79lFsk
ViQ5pPH9x+/QW6lsvjeCIxJTzPfbxubUiF6+i0VotMBNZVMu9Uld4NLPd37P
oUO7R/nOPGDweq/AhylH7G/ceVSGbwvPObfObeCb4RIh9ySa75KmbQfyE/h+
6rT45ct0vq85Fju9f873DvtfCU0tfLdYHJk3TevjlGto6/eJ6PH91lysYJYR
32mmD7bLOfLtuenbda0zfG8rzu1cfZFvU8OQNeuu8q22YUGd8T2+u/UcpZ1r
+P78QtXTrZHvyrXfn3l+4ztnTaz9kRG+U/Lc7vhN8h29SnPopChtyke1K+LC
lfh2f3Kz/eIyvu209q+MWcW30SOds9fW871aYxrzphnfqtmsRam2fMssTz92
14Xv6VlHix/s5Xtk6cbZj4/Q4LFUmRmW8QOGHca0y6doMKXJXjwSNYQLqRah
B87RsL1avY32lge6s42e+RUazoll3n6mw4OszHauahINIV6qtvfjudjNcHkg
mElDl0l41lHOIO5fdndve0JDz8wVQWEOgxg02zf/zX80rHyeNb+BNQBdwUOM
W2U0JOU3vxhyH0BIke/FUwwaXII7Eui/+vHxZCB2fKHhr7bUdaPUfkiuCf65
hk3DqsMxyk8t+uE0GJY7h0eD8yO/r+3jfUh/eNGbO06Dn9jo09a8PnR7xSyq
mVGO0atj0zjH+nCqOTE2ckE5llhlq+aN9qIk4fbm/UvLsav669KLxb0Qccic
NFlVjo1C+Zqno3qRVJ57bNK8HK+TP2le0+hFx7mCZV/tSfzs7jd6kz34B6/b
XrmW42jQ1b6/9T14VfDRNtCvHFGHdc7gQg+EjlcLbz9TDtlHZh2+Hj2w1Kwt
XhVZjkJdHT8twx403/2qPZBaDhiz/zb/7saf2OHZXhVkPW+hhMyIbphajdOM
6stRvIP14rFPN6JnCpxd1FYOBy+7z3fsuqF0Rpz3ZbgcomlVp+QWdcPQZzHT
XrkCO54sOSz1oQsX1NQjtTUqYHToYbTB0y7Q27U2zdKtwE6LBz8mk7uw20n/
ablVBQwHHZs2BXQh1NQuDicr8O6mSxJPqwvlk44WSuEVYPhotJgrdUHq9S6B
39EkfmLrH7FZXUhf5e374m4FYpNthKsHOChZGGKnRa+Al86h2eX5HIh8OSci
/rkCIdFstcX3ObC7camku7MCJS3rGDWJHHwTv7Ey81cFlizX65cM5UDoV47U
ArVK8CLj2r/bcLCgxvgHtCux9H70DQdTDnTufG7w0q+Ew/IgpR59DvZtEU5+
Yl2JSzv1zz9X46A8yVPNOLASwiGGMqmTbHw78kvY+2wlUhy/b40aZWPcKK43
6nIlVMxGLt0bYEOz901uw+1KbFRVuOnSwkasgbzBQVol0ieutd59zUaW5FPF
K6xKMOtEK+vy2SjpMJ/Ma66EzKu5xeqP2Ph+2b/sD7cSohuHDqxPZWNHM8Mm
Tq4KR/0qXgycZUMx+MLewoNV0FwsNNljzcZaOyXzlhNVyCh8mz3Ngg2bJc/V
BUOqMLlUOV3XmI3Q6m8DlteqgC0n3Tm6bHQobjzV+qoKbouWl7irsPGbV7dz
2ocqnNhbpKmryIbMB5+N6owqbKeZai6ez4b5kUQhv84qBEYHm+rPYuPhmx/R
MySqsbDMV9plnELp1cvH/pGtxp71dAPWCIUv+1QcbJWrsTVOdnzXEAUJSdv5
STrVOGro0P+gm4Lv7uw7mm7V+Bla9UWqiYLu5J4X255UY2CZFYPzH4Wt1iXh
Zi+rscBEeHfgCwp7kxfZ6pVWYwdT4eLcfApxeq1dCp+q4WVykBHwiELPsV3y
HX9JPsXGUfVpFATevmLXCddA7W6CblUKBVkJhbwPc2rgOv12V00SBeOsJsuH
ajVwuaedOXqdQkq7Y7CvdQ2s10wUMSMp5K0osPB0qsHRnGtliy9QKA+Wmbfd
owYvL/05HXqOwohc3WO9gBpsCoS7cwgFG3u7tomUGkyqDHae86cgWGppHNNf
A9HWeTEZnhTkpLIlQ0dr4B0f1hy7h8KK3aLNvgJ0uCRGF53fTWHnOO3Edhk6
hkUUyy7upPB8tdm9BRvo4Ky9Q3EdKFSezTw+y5yOv/NKi5XsKbTTpxlO2tLB
Tg113GZLYdah0k8de0l85w3rBisK+zMgkh1FR/2teaxVZhSCh27XJ98gzwe3
t94yoXAdE+kxaXQ8fhDYJ2ZMoaS5SP94Ph26br7Zk4YU5GUMDq1rpmN6MQL0
9SlUn9ehf/yHgSCV9smWFRQMZlcJXV3LwIVtGj3XtChkJXno7drEgMK9vDu2
mhTOPbmSznVkYCRXVePrchLf1O0nF8bA/Ad1buZqJN4z9EFHFANnfB8Fr1xC
9mdgXsujBAZ8XIfLlVUpDAmamBk9YiBk3Yy0uSokXiN1vk8jAwYSEuablEj8
izVbdToYaPw7u85FkcL5TZVnJ/oZGNvlOXlqAYWn2b/9twgyMV4lMUyTpxBV
rN76VZYJoQDtK/dlSb1O9x8zVmSipeHc9r55FMa2FEtnqTDRHFqwYS3x/nrH
zX6aTESbua9rmkvqpSf86UxjJiQCIu1c5lAIWkGvPLSZCYecwZsfpMj7Tsiz
mVuJrSeu6hIvnMiVT3ZiorPfzGfpbAqOJr/XCLgxUVospn1PkkJ0pLnNPk8m
3vXEnVAn/iX9NVz7CBOfuN8tN8yisNJZPTXej4nW4Q8fqiVIPqknCn+dZCJQ
bHOcB3H9MrH+9+FMKCrKcm6KUxA/4jhzeSQT+aKPduoTG+elK1+JYcIuIGSo
VYzkt0HP0TmRieF/FXfqEneFhR97k8oEz++gbLcoyZdWc2lxBhMVNsMVqcSO
EvKZF7OYEDXf6eNEHG3v9bb/MXn/YdcBGeL3CblN9vlMXJjbZvFJhMJ48/j3
Fy+ZUNLu8UsmPrD/6rKw90z4rHERX0WcltNixClnorDbf78g8SfeMlcrOhOX
o8IPNgiT+tU9Efi0jomy61rij4lNT7+Nm/eZiZOvNhlHEp8uEc35t5WJsRP3
ZngT581w/NDWSdY7vHfrFuJuy/Q20x4mXoqkz9ImXhTX9+vhIBNF7NRNcsRv
PUIf5v1gwn8ZY9ZM4t1r5rq8HiPrPzSpHp1J4e/0ByJlf5n4L3BJQC9xyieD
l9VCLOz1zBX8Rrw+i+7dIMyCVKHuoS/EX4I857dKsJDZpZzziTjIavQjZw4L
yUbdrxqI5ZQuB3JlWchIV4hvJC4cVFo6toCFWlWXlS3EO0qeNQiosCBDOV3q
JB69ahYhupQFoUdfEweIb+z9rCOtwYLAs/fO48Q6a49QCitZyLYeKRUl+dfP
FIxXXcvCzTfHWAuITzTFm2gasCD7xShkJbF0tvoPHbAQ1BT1fjPxs9NFdzea
smAnGprsQWxnbedgvoXkk+gmEELMW0gJ2tqwEGb3b38KcSzv5DOnbSwwXNbt
fEu8olTcY48zC1xBcdMOYvr1NKmDbixcDwnIFCH7KaFHO/avNwu2vw/nuxLn
iOxadO4wC6f7rJ0uE1t+GaRHHWdhpspR11fEkWdkV6SeZuFc1ssAFVJPM8r2
9RfHsvCqMG+HOKnPzBu/ksvjWdDy9Ai0Ijb1jrFiJbEQfMCZEUMcLlaQ3ZHB
gs+/yxTkSb1P2E0/OOMlCxYch6tbSH+kLk6Uk3zDglc5d+wW8YZhjXLZUrJ+
yYqAQeLTN7ctU69mwVRf/VYy6bexr3fZlu0srEm6t1CS9OvNXN0b29gsWLsm
5x8j1g2rNHXtZUGuOmJ9HXHAku8ZR4ZZ8ChbLZNO+v27j5FnnEgtnv0VPW0n
TaHvZ1trw8pahLluY4qQefPCO7bUUrcW1sZCF64Rn200vF+8vhZ6225g4Xwy
zwpTjzw0r8VFb6nH6+VI/wbu+hPsWguXyvDxGAUKt4Y/yS+JrMXdQsua6EUU
9nld+JsYUwsb5d1MHWUyL+rXfpt1vRYRCRMJrcQf8+OzfqbWwvejwR69xWSe
+jnoVeXXwrPh75m/ZN5aDNVs92urheYl17amfyjM9TizrouqRUqldGCyBoVW
pqaia28tLjNfJbmTee7/NKrTbKQWGpT76X4y79OObfGTF69DRLimg9wqUr8D
ZbElunVocr5dWKBH9q/3daXklTrw7J0Uhsn5c/SmrarP9TpksAwOtJpT0DPt
PP0hsQ5rrs/9VrGZnG+pYlrBGXU4LkdZZm4h+dq5xPa8rANdgFG635qCYeHo
trLOOmT/V3Vc2ZHC53Orvgbp1yP8urmayz4KkkoPuBRVD+EqG/9Qcn5HHyzY
n77kE1b8CRnLZJH8NuVQB0IbMaa2p4Crzob/6rLnsu+bUN9Yaekbykbbk7Io
lsoXnI9fnsNsJ/9DPvXJy/9txjQv90uNxhxoGAlP7H/dgpGPv1c+TONg810V
72fzW+Eqqn5PY0YXTiq5L/7m2gbVrqt0F68uaPY7ijdat5N+/WBX8q4Lc2fz
RMrG22Fb7eXFXdpNztXkXNWUbwiwajKRJP/jh3Refxa16sC3U+/qE3q7kbPF
M/3taAda5zRmPbbuwUifghQnoRNjsl3KZx/2oGDb5mnxphSK/qmTdpPoRahF
RNpzDgWpLq1BnncvVL5aNmVEsGGw3u33jHe9MNA7Hy+/moNMxZzllHIfXBcy
fgnWcSDgvEI5PqgPI5UxHb5hXYjUXp3R0dSHxOm7/R2WdEN3o/Xz+av6Mbe1
4K5QWTdSXvig4UI/ZpwJ265/vAf+QwKe0zr7IfBwd26HdC/U8zgnNq8bgN+t
3Bjp0l6ceXy4//P1AbzRiBSZc7QPletiNw70D2COpZ9muGQ/opWHllpiEC1a
zLqgon6M26/OY9wcxNPbWELtHkCPkeOdVz2DcMvVnaM0MYCfI0fa3fS5OBtx
J6wlexDfPQxVRWK5eNytlCy5lYt3jdHJW1q5iEyN2NNqw8WgZeDM7DYuvBwG
1J7Yc2FdeNZL7BsXikVFT62duFjo/+dXZScXl2N3fYz25KJhS85lqx4uDugm
DYkFcSFfWWZiOczF4vMyFsL3ufAwHpi1aAYPE+uCZzVmcWFT5R1IJ/480Fl7
P4eLsfzwpjMzeYhzynczf8bFeHrypRZhHib/cTgRUcRFOtM7LUmMhxZW7O1p
dVzkFDUlSUvx8PLCz711DVykNMSnvCOOX+++PKOJCzp+JfrO4cHq3ornxuS7
1k1/E0KX5uHVqZqKMJIna7XhxKV5PCRorY217+ci6LUlfZ0sD8c7UrarcLlg
xkxL7CJW33q4rYR8xxPxYDkzOR6mC9Znxv3kwqRgA+MHcXvBep8941xkZuaE
3pXnocgnQ3vlX/K8c8VyewUebi4SH5mc5KLGLqFmkvh/ABm81/Q=
          "]]}, 
        Annotation[#, "Charting`Private`Tag$1654485#2"]& ], 
       TagBox[{
         Directive[
          Opacity[1.], 
          RGBColor[0.560181, 0.691569, 0.194885], 
          AbsoluteThickness[1.6]], 
         LineBox[CompressedData["
1:eJxF13k4VP3/P3CkkltKoQhRabN1q4jwjGyhQgkllRZFShJyV1KWsoRut6wl
SqiQaLFEY+xmQSKE5szYmVFRUnzP57p+P3P+metxXe8553W9z/u1HCWX87Yn
hQQEBEwEBQT+92txsr+xfMDOQOD/XcI7ZT27Zbbg/3vzg/jklzLGs7aktean
yOyftf2JH6V3ZU7M+rNG6M5IGe9Zp0rtDQmTCZp1oMjLdbdlYmft4Pgwlzf2
aNZ/zQQ6mSnkzlrZZrS/Irxg1r50HcR/fztrcfVCTq1I0awfRW6KmJLju9Fq
3SdnE75V6iUvKsfx3V3NzcjXLp612fvH4jT/kll3KSoVTt/h2/t68qFN6Xw/
xL+Z/9bzPVV63eigXOmsc4sO+fSV8r2sQKJLULBs1k4RU/vZ0nynneDUV6ny
rSr19m24A99GPkf/k8rjWyvZPiNWo3zWjrcavgTr8n3F21De14Tv91YqsY6H
+Lb6Mx2oEMr3MeeMw5ldfAdZrEhIGOA7Qyv6Q9h3vofF/S09RN/P2qdst46m
Ft8JTyneqw35LrmnnSdpxbegp9K6H8f4jlAclyyJ5DtHzM36eTzfjT+7wu+n
8y3dWCMU+JZvnVJ9Ay8q305Z+ZePM/h+GJjMM+HwTfWQUNXm8d3rGOK6forv
BaZTaTLzKNAdS29IEfwDVU3PLlEJCk63ZIqf3j6FPQocmd8rKFic6/nMbXIS
F0QP2o2spcDeXyw+88dPxE7Qo7v+poAVU2jeKP8Tr1g7Gxh6FEyZ7+H2HPmB
j+aBY5FmFKy0zEipezuBiZx30la2FLQIxYamrp6AtNTv7aKHKQj2CFS/lDgO
7X90jtW4UrDUqaVog9w4HL74hIR4UeCfEK689sl3+JkVPDW+SkGW7lCouu53
vFmqMVF+lwLXza0PM72/oe3y2RUBKWS8V1wuZMp+w8/urB36mRTknnFZWFL5
FduerQl/W0qBT7mC9oENX+GwxCXPt4YCk7dnr678MgY/vwctW5spYKufWXsl
eQxvjWUV8/spiLzpeaZfbgzt2fYmnt8oOB7jqBDyhYdfi/9zU5+mYIH5YYPG
TB50Py8qzF5agZ/FndlUAx4O7tzdflqhAtaKQW2KC3nwzwqbWbuhAn/HFAes
Kuai6NJci3SDCiS2Cy/0EOGivcPo/LFdFeh/6Ms5UzCKX4bXY1fur8A6S+uL
BcdHsV18qivpTAVeplE1AutHUJLBuxgbWwH2z/CJkuJhdIqpJ9g+qIDjk7TE
pqvD+O3l/m5xdgVGM7qrpYyGoY9ekciyCijvyC0uZg7B+fFqdcu6Ckg2tbSM
JA7h2l/H9i1oqQAeXxoYOjWEd60dKcGDFZB4prlrcs4QuvRlKnaOV6BQQkae
9WEQ0+kH+gUFqChxOtu868kgDDwbNa9JUTER6CO533oQZSLV1T47qNgYavj2
1YsB9JwTHtliScVL3in3rxEDEGgxXPLNjorm2v6v+mcGsONhidN5dyr+a9B/
/WnNAMp18sdc46gozN99VOpJP3oecKXXPqSCEj+3seR2PwTmqemxn1Kxqlbq
LxWPfhg2PQk5+p6K5S8ObYRWPyhuKSsch6m4db7YLIrZh5cD7u7OE1TcPNHq
sKuoD49O6xYfF6jEvQSF+OBHfQg+1XrwnGQl9gW3+Hv798HcRSLxpl4lpp0S
0itU+qDzpXvglmklPrY/KlCW6cPGozk6d6wr4aV2MnJkXh/EnC0/xZ+oxJJM
ByKN6AXDMXh5TkQlgpe9MXJ42Ivytn2nX8ZVovoRpS0pphd59qvevEmtRNjq
nX6bbvTirl2ZfUVBJY7M3FIxPtGLAzaTcW2dlbgzyJjoVOlFp7mH1By1Kly2
WOVkVs0BrXr7SRHtKjwzfxVfXMzBO1PRwoWGVXjoyXx8Mo+DB8ZP9i+3q4Kc
0YTqgUQOXHZ8+VftahVstmaPhXpysK8sl9AMrYKK2o/Tt09xYGxwbfO2mCpY
/Pcs8bUTB8p6K5qNHlfBcle0UdwuDvq17ZY40Kqw4U9MvZEyB59erXY53FoF
JT3q3Gg5Duq2fn3h8qUKXT9124QkOXi6OcrGY7wKa/MYKgfmcHBOozb6hnw1
WDc75jwg2Bhfq7/ouUc1DN3/nV6TzYYBy6g6zK8akU4CioNpbISkmAecvlmN
sVv/ODKS2JCW3M9dnVCNdHGHmz8i2dASdGckUquxV3n06fOLbFwr8Qz1Y1Tj
8F36SRcPNqp8fXCgvRoDX90CNV3ZsB8NzJXgVWNH74+6VYfY8OuIj7q1oga1
R5M6txqzUR533+zU2hps/U+v/LUBGyK2j2Z2/l2DyohWTRsdNhJqcs/PmJLr
51ourVVno6iwaq+PVw0KxlUvvZdl43fU90UnamsQsVNm7o0JAsaWv6oNP9Qg
8/LI5J6vBCLmCVxf2V2DT4Zl79VGCchf/YvX/r0GCw4op67sJWDgtoppo1gL
jpldXcNHAiHK629pqNTC1sPyqmIzAXqP2o6FWrVYdMGg9SaDgLO9Tl6NZS2i
XoQH+9UQCDC2joZvLbR2z+gsLSZQM2NnLn+jFiEiR29/fk1gcfEhgamIWmSU
KT0tLCCQ+rer56u0WuTQ7sfcySFQrnDNWo1eC98slv3nNAJCk08Xr1CuAytO
+EhlJIEVNKNv0KjDg7lMqYBwAlsefmo5oVMHJYa9vdFtAid3zU/K2V0HX62p
KXYQ+fwEF2UjnzokbbO6eO8KgS8ek/Ndr9dBvSN/daI/Qda36MHwsDqIN+mc
f+xHQHWwNLflfh00JY3PtHgTiNKV0T1TXYeRTtafex4EMsXz5O401mEwMDS+
052Ml2U6k99RB7FhgT/r3Qh8DfOm/ubWYfP7EkrbKQIHOhh7opfX49zO1hcx
RwnIXQk5/vpMPQQc9jHt7AhstZY37bxYjy75aG+x/QT2rClYL3itHlWn59+u
tSX3s+HLiMXdesx/c/71AWsCLDl9v66iejw6sEel2JLAFK/54JzKekhY+Vin
WxCQrHTTX8+oh79fyIGYXQRMPeKFvIh68EofUa6ZEcgq/RYxV6wBv4fV7FJ2
EqDEhJ3fKN0Aa+V1RflGBNpPKtnuVWzA3NW512mGBMTE9y5L2NIA8c7piSU7
CHg6Zz9UPdyArfcNv3foEbitaRhk49qAAU06Q5Z02ry2Uz4XGiCa4ZDkvJ1A
c85c1fLgBrQPW9G+6xDQmjn6al9OA0YWLdp8UJuA1e7yGyZvGjBtt12ZokXg
eNLKvdqUBmi2vvFWJx2t3dUn+7EB/RXV00u3EsgI1i8Q62mAl6DZ6sgtBEqa
k69PDzTgHWvMT5T0wPlDMqw/DbjsuDVSYjMBgXdFnOb5NLiJdmglaRKQFpPN
r5Sg4alXZd960kaZbRZZyjSsc/2pZf03geQeuyueu2mIkOj1oWkQyFcvNHex
p4Ez1mjiQ7rmiqTU/mM0fHt2jL6K9Pjy5ufal2g4p8bqC1En98tV039DAA07
5nw8ZUB6VWGM6YrbNLSMeP0zqUa+Xxvr7ulkGrYVsYz8SZ94kPuUl0GDV38c
G6T/GRH3Y+XRcHu0cFKE9N3t54w/FNGgFPz1cosqef5u0xZXUWmQkZE5/Jj0
u1bVz6/pNLi7LkryI/1BOSIrq40GQvaDyl7SgxeHLiWxaEhzvzZ/A2lBioVR
5DANfuX6a+eRXr44WzxgggamjeP1XhUC6s4LOjwF6LhA1xCvI2387PQTF1E6
2gW1a/JIH/xVfXG/JB1br0xlJJL2NF+3w1SBjr7tiumhpEPjQsS2rafjjYNz
oS/p+2xO2wZNOuzygj66kS7QNHm8Qo+Ou7G+M0dJ111/dGGhKR0s/00bDpLu
oc8xmNlLx97npVYHSE/IHRcdc6Rj+rfhcTvSC90pH1nH6ai79P2kPek1b5XS
P3jQcXGp4h4n0rrzA89X+dLx1Xe11AnS1nY9298E0oF0z4JzpE+lQyQ7nI6/
n0UoXyF9Zez+h6T/6Ej3X+QSQfpfTKdGPqCj/0b68QeksyMPewRk0bHvxtw1
haTLO0p0Lrykg6MnnEIj/XGD3LzjpXTo6V2v6Sc97PtP0/5qOjyi3FP/t78y
krru2zro+B2do29BepNLgvZGDh3zavDjPGnTvJ9z5Ljkfg3lm8ST9rJ6nTwj
xMC0rWsYj/StROkzY2IMHGWcuKRInocH/Ze2EtIM7NQp6bIl3RC0hV61kYH2
imTpMtK6i+qFYrYycOX3cPcf0pkJx7QP7SDv18O8BvI83sy5k8q1Y0CmO21V
PWneNuWWt0cZqF/vJitFnmfniuIFQe4MUAZ9aMdI67b1ey0PZMBbv89yziby
fi4BT1jhDJytLhF1IC09ItX5LI4BF81i91zSY4I7TQyfMRCY3TV1ksynTJWU
ZW6tDFg+N88Z+1/+vdpstYXFQPmCc60HyfwM2lF3fXqYgSiNDxerSOdlT3nv
EmTCh72B94jM5/Cy9V2fpZlQIVqdr5H1wGjgRt48IyaELfWC7usSuKxOr3M3
Y8IifckpVbLe5F2U4TCtmKBPzpwuIa0wnSuTZM/EpvV+ZSyyPk0u+XxDw4OJ
lKYFGuYg1+tp2znEM3GVuGvoZUygL/DG+dIUJsZCzyoompD/r6bdXpXORIbm
xlYG6QibE++GnzMhJB/esIWsp6dPxawLrGBiwZu8g5Jk/V0ZPTSZNcpEnNiy
irVkvX53LCAr/xsTDtkMUYK08+aljsU/mVhrOl6aakPWm4+6bxqEGhE2lXhI
cR+Zj/JhPlzpRvxaqLdh0wECS7LXf9uCRswc2Vkb5URgLvXkcFlUIxSDYlcb
kP1m6Ed3V8umJtTWbGJ13yLwyjWKYqHVhMPXRtm/yH54vdUgo2x7E/RWhnyX
Jvul9OsUjyzTJtjMg6Yt2U+NfA79vuLUhDihfN6HGAKJ3z/KrLnVhCVNF+kL
kgiYj9H2e3U3IXbBlpA1ZH9+NFhcJ36nGYVFxkaV5HwgLv+Ey2Z/QFiB0k2G
GhsRZwpPpa75iLzVZ+mywWxM7HjKPh3Qig7eH7pyPxvemtQC6Yo2ZIWo3TMy
46A7hxreqNQO6xLh1JXkvDjl9iFpg38HhN1DehSW90LFcP70qeJOyL5UZd69
3AuzNCXXF8u6ECOjlmxNzre+8kdWfXHqxjbxgT/tJn1QHbb7q3V3DyYUn9+U
zejD0kU8EeqvHtxVelj1Y2E/hMuSclcnfwH1sUKmybl+uG8p/rTAkoVbrnvs
WS39eLrLJfXdBAv1A+d7qLoDGB+SXdwbR5Dv88szyfgBFO4zmxNLzmmRIsJD
Lr8HEGAe/KCgl5wLCzOzVBwHofTZoi09mIMQRQUH25eD0NUOipXR7IXwv/PZ
epJDcFJgTAo290I/r6uA4TGE8bpIlmdgHyKt/WL/0IYQL+zsbbumH20v0314
a4extKswTYjaj4iRNH8H8ntq7tXA/ToXBkC/ITqk0T4MgSznXNaSQdjJdfQI
bxqBV2Ju5BLKINaN10auixhBqcotEYlzQzjzPY5WwhmBhIWX6g3xYTyd0Im4
vW0UnWrM5sslw1io1iMXEDOKvPtYw3YeQQClqLyOGMXhXC0J+ekRuOwRla7a
zMX14IeBndmjCAgQEK+9zcXzfvkkcSsumO73zth/4uJWSvDRrj1cvL70bOXb
di5O2I4o59hwof7Dv0a2kwu5kpK83fbk+gnzr5+7uAiLOlQV4cKFgEBtxnE2
F6e1EsZEL3OxosQx9iyXi1VBkubzM7iQRrdxkRAP09uuLGzN5GLtZLKV2xwe
Po0QTRlPuTj8una3rDAP0fYvD5u+4EI81EvPfy4PMxttLwaXcLH4mES9jggP
nY1R9+c0cxG6Z07Oa/J7+E3Ij+PNLVxsDBq3chXnIXb7kQ3pbVzMbznCkV7E
g+Vj9QIjMs4xsQdCPot5KPKj1QYOkHG9bB3dvJSHOLWtUTbDZNypiY4E6Qus
5P1KZNy/N7WX3pXkYb3V2e7y71y4BzR6jUnxICz44VH0Dy4+O4dVpErz0FO4
3e3oLy6q1lAWWi/jocQtXWPTHy5aj122mSF9b+Vf4zMzXLzPyLuTs5yH/wO6
dm2Q
          "]]}, Annotation[#, "Charting`Private`Tag$1654485#3"]& ], 
       TagBox[{
         Directive[
          Opacity[1.], 
          RGBColor[0.922526, 0.385626, 0.209179], 
          AbsoluteThickness[1.6]], 
         LineBox[CompressedData["
1:eJxF1nk8VF/cB3CiskS2lBAVaUEqka0PkSXaRGjxs5UiUSQqlYoWWSqKopQl
S/Z9nxmDViJSyNyZkH2GiJCe+7xez6P7z3297znnvu4553u+37vSydPy2Dwu
Li51bi6u/73vOtbbSOmz3s71fxev4XIvhpQ6/t9bnkXH5kkZzdn8Q2tunJTV
nG1cJiruS7nM+dvGm4ahUj5zjl+yN/iO1I05B/LlKd2WipzzepN7t3K9/rkp
yLOvve6fFXiU01V9o+Zc+ydRtbnp4ZwX/Xy4Ve5uzJyjv10wLJh9OmcDGbvE
Tutnc+4/pDmfL+OfVwz6O2eoxM/Z86SGIlfHP4u5ZKUkbXsxZ1u751mckcQ5
s9utBF4sT5pzsD3fsQOG/5zn7Lm8MPKfhU/rBV3UTJ5zEofDUHb4Z13vRO3O
W//s5ifI0W/755prXw8tCHg55yPzQwuKkv559Ka+yMn6f74tMOa2fOKf5UNf
1ryTS5lz0eLD8gGmKWicdVZjef7FnvvCF1XPpGDw/GTdj02z6JagtTBiUnAm
s7I+X/wPLj06p3aPloI1lM5tASIzEF++LmTHQApUNI0XH1eYRlpsR/dP8VQo
8eOwhcUU9OUi9JN0U1EszUx7EvQbrc8Nnxw8lorThRtcN9ZP4rTCxPjCsFQk
82/5qKMwCd6XaftKClMxohPirxs8gc2vRBfI8KXBLcwhQO7kL7xRrXH4oJaG
Qqcle0Z/jMMhx6/ssl0auKvo7iGnxxFayPBipqXBX1SJahQxBgWtB+/uf0qD
o7pujfr6MZSWGa8xmklDS8+Y9Y03P9FLyWhP3p2OWT5Nj3DJn7hi6Khh65uO
mMv5Z8OqRyFZK3GP/1k6InZcm/byGYXhu4vGpzjpEDj4xeo1MYK23Rufy0q9
QlK2Vwb1yQi8PrKm6w1eQSnl5YJkuxE8bTHL2fTgFZYSynvPfuNgq+0fwe9l
ryAvH1c6P4GD923ZxyO7XiFX6tf2NjcOfjOWykxszUBx1mQ4lYuDCKd3vin2
GdC0TXyjFsfGmu7LjXY3M/B2b3Wlpy4bVv3dweVfyPafmRTixjAGTsUwPbgz
0f7UdEWZyjCusS105dZnQuPFyjrfr0PIHssbCbyYiUEt74B5WkMQ/Bt4xGRF
FgwnDjbOSgwi+qSNvbJxFqZi/ZJzmgag0KzsIHo6C/0R8Wlm9wewPbXVub0i
C961OxW/Sg6gJPVhQZFqNl7lrjh4bUs/uP4L1EjbkQ1zW542x9k+GEucKoo9
mI3RQ0Jh8W/78OmyQUng5Wx4uDce4nPtw9CBwXLz+mzAxuuPXmYv1Plb9baz
slHsG3yw/lovLlRSK9V+ZaM/SOX6cdteLFz3iLJkRQ4EtlK7Qxb0YuWsAZ3h
kQOjbO34eo8fOJGnvLMpMAcN5ap2lWY/kHliaS09KgeOWvdkL6z5AZ1Pg3Wp
FTlYq1D3WI/VA+uUR++8hXKhpXnS09apB7FHr1kcX5mLdYkZLwSMesAS8/hg
uzUXYaOKNvZreuAZsKNB72guRkKu5X4Z7MZty6GmhRm56C5t5X95tRsfF345
MEXJhbRiYcfI8W5IVtCaB5tz8e35xHDl7m4kKEV/bpzJhW+1bHaTTDcqZna0
PbHIw5/G2Nd3KF3gzVU5HOaQB9FLdEZEWhd2uS7ruOqTh+HhO/HcUV1obRz6
diyWbJ9ZISbl3oWR5GjmxsE85G2pSf4m3QXF/cO91SH5eMxo/t4d+h3Lr5ho
uz7Px6Uj4eOql75DJCM+RKAoH5pRvgoNbt8xxXdAdT+L7O8dM7zI7Ds+Uoq8
O7cVQOjSqUkz/u+oGRapCdxTgA8624yXTrFQKuMmqehSAAPOMhOVARaS/GRK
3MMLcPLtghUq9SxcUAucnewuwDLxiUTLRyx42rftjZ0ugNVYV5nOHRZc7m55
DtFCyCVdE3IKYGFvb7dhsG4hii5E2Tm6sKAQv+u2+INC2JS9VOPfykL9YgkJ
Vf0i+BedWC1IMFGt53Gs0boIoY1RLP3PTBS71xb6uBdBQmlaNOE9Ewl1fnZl
D4ugr1Tm2lfChN+Vb09Nh4rgnpp73/UhEx4ZGpyBecW4R7Xc3x/KhFN7uEH4
smKIvTuw60EQE7s1d3S1GBYjMfOMovU5Jlaxk9c5Py6GTlbVz6CDTCyV5bq4
ILsYC+4LtivtZWKRud371Jpi2Jj6NvebMDGRLOjJ4RTjQZ1+RqMWE+/tvfID
TEqwL/DjOXE5Js7XayF6rASHBv6Mjg0TEFYt6H7DVwoZkdTy2j4CiaFqd6dl
SmEiSHhkdhFotFD6ar+zFFvkRNQq2whseCfhrfiwFN/Mlqp8riNAWx8hZZNW
itFjdPk91QRs7whSblWWImp/q+/XSgJBZvOEBntKsco1ePW6QgKMOnZyrmYZ
9rntLEtMIuCr5L67y7wMeo+OjWU9J7DoZs/PJQ5lqF11yeV9HAEt42/6/rfK
8Mxu/YDmQwIP6G/b8LUMby2fdDTdJGBCTRL+cKEcC5ZFLu7xINApv7JgNqwc
Jw5Jy/a5EfC5GntYLaEcxIGVxG9XAs/xIOXBu3KwR9NrDZ0ITFdc3XFIpgIh
gU/m+dgQuC870xuiVgGd63wJDCsCawPOh1cYVUBNeneojSUBa93THfIeFeBt
fvLIfTeBrNLDvj8qKnBQa624vBEB4+WtMlJNFdD2kAvtMyDQ4W9ZvaunAgmr
ysQqQYBfy0wkU7gSFuG1GTd1CDgXaaT5/FcJL4bo9pgtBKYkc/cle1fC06N6
Q9EmAhG+KhOtNytxZnm+EGMjgYqtCkY62ZVY/qlH2UKZwNJ80U5u7iqIaEe5
RSsSOHJ32qpLsgpLTFV+EasJvHDpflerXAVnpTRh9VUElJeUlITYVuGRqYH1
7xUEdvg6RC3JroKfeaDTzDICt/bsWjRZU4XWiosXopYS+LBG/XpbexVM0nUX
bZMk8GrgenEDDwWOggOyMeIENGJtkiM3UrB+cn1snTABu1vvmUHaFPJ5vXyq
EIFLPgay53dSYHaAovJgEQGqxYZIu8MUhAmVel0VINC1Lb5h13EKpDdxPK/z
E1iguERQ9wwF4efe3w7jI2DxZzZwxU0KatXOJ5YvIHC6z7ti8X0K7pu9OcOY
T+BeS+8kVxwFDcP0UX7SnzOaPL/nUrD0m1DGOR4CjvbJR1M6KYi1lzyWxEXg
xi7pmJg+CvoWKW7kIZ2sEdF8Z4yCNz4LWQ2zDAwKXzD3EKBCYqSM/+4MA8LT
w8H2S6jgPctle3magU0/nGl75anIq/DvD5hiwLdqt9ZmDSq6XcI0EycZiEmn
+aw2oGJYxfP52wkGyh9pZktYUCGqIJD55xcDnddfDcy3oeLIUX8NPdLcXiuV
JhypkDp8QuL2OAMKRx469Z6iYudl0VXMMQaMTQWffj1PRfRtHe2dpE+qX/36
9hoVG9Q0txX8ZOCu/LhEeSgVndkdE2qkMxe57cuIpmLb5dvWxaMMNE52hjxN
oGLzqKyqOemxrgN14ZlUvBOatu8bYUCy8fW8wBIqrIy4au+T1qrQ236WTkXh
/tsGJqSPpOb6OzdQwSdzKnsB6ctRSgVWbVQ8ffZr5COHgeeBsZyd3VTUdQ92
J5Gme4gqa3Ko+DX/5qkg0j12wa5rp6kIUPM87kma33j6hdQCGqqqq/KdSStv
9uoUEKXBzY1by4n0nhXdUjPSNLgbrmtxI31G4JD10BoahMUfuQeQjvxVH9G5
iQbOJXFGDOlCluH7Bl0aWozrxSikP5sGjoSa0PD2i9j4MOlfmZWSFpY09Mt4
L1T63/kumdEROErDkfrqjSdIa17UcnztSgOf/RarXNK2TN/g4LM05AeaHp5P
rpefSX66UQANf94QGxxJR2eMfJx3iwYDbMyoIV0svvEX5T4NI7xltZvJ9f/i
f0r6ShwNh3nsHVJITzJS9fVSyPZHhk5ryP3b9kohpKSChvBwcQMdcr9txZyy
z7+m4c1lgt1I2s/vWcvWT+T7X+ameZHxUWK0XD63l4aDI54DNWQ8taXZ7PT6
SUMA/dHOS2S8TYlEuanOkv0HdKy0fzOg/W1xQZp4NdrZ17U/kPFZem7+roTt
1VB90d5vTsZ3W/sOT0ezaqTvKEnW+0uON7gaKWdVDXb2FW1p8jzoCE93PjlZ
DTUfw8sruAmUJ3O8IyOrcU3ydutu8jx1LFKNsXxWjcFanikm6Zmz7pUiadU4
IXzxiD8vAT308IVWVcNC5XtlDnkeK1vb44L6q7FaZ4mwKXmeq/jq6nz16di9
kLueh8wXxGneIXVzOjnutPRr0lwtBmI/rekQ9vJYH76YgP7z8iOe7nTkhVZ6
KYoSoGjljrg+pENmT1zHGQmy/rjFSdsN0rHT9LHzDWkCeX3u7va/6FCqcol1
lCHr2QntMmeuGuwdfkzoy5L16HjrodMSNejPWOs3X46AqZPo4+u6NeDWyHZI
JvNjg13Qssy7ZPuLfUqG68n5mnos4VGpRYeovcs7bTIf1ukc49OshVxYwksm
mb8rjQUKhAxqoShv5v1bl8Azo5dWy6xrMdk0GaVC5nsnfeYDlYBavErLTHtp
SKBX01rM9kMteN9w6xAWBMbX6C3O8KjDykZm+24HAttZO+ru+NUhbfWAYZoj
geA40ysnrtfB5+FJfj5nApISVuzVMXWInxh/VneMzL/c7g2P6XUojnFPOOhO
wK89OvyW9GsENH20z/El9yd8bLHLm9ew9F3LYxxGYN7vdBFpxbe4xPuB5Uwh
x/91KDyQ+R7FAapSeYrk/8IN9fra9Q0wu3NrqVU4E3IRA79Thz/C/+j605Pz
WRiYYHS2qDUhK0PYK9OXhcT+srfCYZ8QXELjpY+wICz7kt3V1YzV9vuiMsn/
u7snC47HK3yGQvoL04Xt3/FLP73rxJVWjDPVLUSsuuCzmZ4vWf0FnmcWPF1E
7wIjkx7SuLINrKzzJmt1uzHt1vxk3YV2tAg3byzJ7sYGg4Wzx8s64M32i9si
0wOTFytdc5Z24vU9MZ794T04L/vfKuYRBsYNG2N9fvdAedBasJWs082nKs8Z
OPyA+GIOH32KrEMzUWFO9T/AW/Uka3UsE/QTCx9829ILd/Wyr/zmLGhmesac
j+9FuplTfOUvFm6K6F4v5O/D+MBykZ6H3/H5rGBchlsfCg6Y8EQadYGedbYp
tKkPV0yDnuX3dGGmOmm/3eZ+rPy260tCUDeuEbxJG8P7oa15I1Jqcw+OHXoj
Sx3tx5EVDb+5P/VgXFjCPmrPAMbfhrK8An9ghXrNn9nsAUTz2vtYKvRi2ViM
aZvgIMQ7C17Mo/fi5M/w4SnnQcwPCLTSOtMHgZLbjNu0QXCl2mexxPpx2S76
/BepIZx9nBUqRuuHQWiuo8/5IVRsuMUnenoA1a6aZfZNQxDddVb5mvAgwviM
pvavGUaHysdP/uWDOCPR5uJ5dRjZT6HQZT+EZU1iK8s+DeNoloao7OwQojcL
mccrsHE16HlgR9owttOum4ZfZCOjV/aJsAUbx5eIp/S/Y+NWXJBD5x424CPV
tPcDGy6WQ4qZ+9noSHk/lF/Phkx5efZuGza4cjF1uZGNO+GHa+86sWEidN1V
rJWNExoxIwL+bPh6NkdqsNhYdUPCdGEy2W/MYKfPJBuz2y4JtaawYXel5WXr
bza+Dn1vSk5no93ZeEZ7mo0Im7yjxjlsLNWpvcA9y8bf9ZbeQeVsXBBW/1HL
zUFHY/hTnk9s/GZSe/cv5KA4eML5Uwsbt033rePh4yBS5791CV/I9+376pRP
2jxJNX9HJxu8+p0USQEOSv0+vAnsY6PJ6fXa9kUcPFTZGr5/kI3EF/qb7gpx
cIYVa7WSzUaNd8lmPWEO1lqcYlDG2IirypJ/tpgDXu7mxIgJNtryVYX2iXBA
FOi4OUyR36eWM8olykG5W8JGtT9s+LM1G3NIP5ITHP/7l42izOoUJzEO/gfN
LS+w
          "]]}, Annotation[#, "Charting`Private`Tag$1654485#4"]& ], 
       TagBox[{
         Directive[
          Opacity[1.], 
          RGBColor[0.528488, 0.470624, 0.701351], 
          AbsoluteThickness[1.6]], 
         LineBox[CompressedData["
1:eJxF1nk4lVvfB3BTKFKmQkqKSiGUdIRvUnFUKlOchJAikaajSEdlaJDxoAzJ
lDG2vZGhSCgZyhT7Nu9sme+tDCF69/Nez6P1z7o+/6xrrd+w1pK1czM+w8XB
wbGEk4PjP7PhmYGGskEzHY7/Dh49qYvdkjvxP+94GhVDldy/6EN1rbmxkqaL
PuEw/SpU0mHRndv99QIlryw6/KlEmfzJq4s2XJGu9Trm2qLzx2rVSZnri36U
JbLl+CbvRceLH/W7L3l30Z51kRXmRb9t7tvDtfGk76IFJ91vFcf4LdqjOdxj
RObeok0edua/LPtt5f2bJu+evr/oPmqB+9rEB4s+HkY4G216tGjFQxvTpN79
Nj+3y9f+s0GLtilcoJSaBi/6sPjGBvnk39Z012c9mPxtcYVgZYuIkEVz+dKO
vO7/bVZPm4ucRuiiu7TmH9z3/+2aKNkMVmsoBIv2uH47OY+XEwc+mG8Jg6sI
76Qe9xxSjjkPlniEweD2El+xlTMIz3zEv7E6DPN6b+KKnafhw0/dfE8yHBmn
Ltbbc01hq35IQO7FcAjtzA91z51Ao6/bYPu7cEjXbdBWDP4Oz4ojhktk/oV1
wnvK19BvkONWzFC+9i/uDx2I5aeNo1Z3maBF3b+g0Yva3MZYuPrPgIuPXASe
uyzoiuuwsK60qi7dMwJm/KM3b4NE1XyScnNjBKqdxVXzZMfgpnUnaF4hEhtX
exjcXTcKCc/TrE0+keBucZh3UxtBWSGOH2uLxN8GxsuD/hqG04+1ude3R0FZ
x9b2YvgQRDR+iiT6RaHPe1cpd9cgiq4Sl2s7o+AZyF3mrz4Iwe8R6jIPH0PN
vnksjH8AeapXIwy+PIbzk7gGis9XWF80mXbXfAKD+K1h7dxfwZutahEd8gQJ
f48wdz3qR/boisKKgSfYbj4rzrO+HxaKY5JjiMb82WVST14ywXG+9sbqyGgk
/CNobH+CCeOBAC3nAzGwj3eVup/ch7lNZ2PDYmIQ8yNTnc+0D0lnDiyUfI8B
17YN4t95+zDJ4CxbkRCL3rCUS9UeXxAn27P+j5lYLOHbxC+r8QUHbV/72B2L
g7iNEq30BwNRnTf08hbiMLthznP8LgO60pZJXWZPUS7X47r+KANDf2ks4c96
CvfYeKm6NQysG7lun6UUD9n9XfFcJb24JDAous8yHoYj/u37g3pRtdWi4vPd
eDyrmWRdc+iFm9MueY6OeCSR0mV/iPWiIiC5JZzvGTJrs/dGjvVAIlXMT2HH
M4yXTr+7+aEHZf3f+o3vP4P5F6m4UL8eiDhkpybvTkCrxBFmz/IeON5ZZ6np
kIAh8uBZDmY3ihMCl34MSkBxokT0/pxuOPSed/7Rn4AK6mPzm4e78ZKjXSpQ
JBEVdpVHDqzthuB6wxpZnUTUD0veKSS7kGe9RfHQv4kIY1aeOvm4C8u8Izu6
yxLhMsW3wvFiF6xjeQOvjCTiV4Ar+dmgC7wdfaOxeklQKhWPyZ7vhIXls2zW
eBKaVXqSq652gmw3XZYglYxfO/a5Blt0ws+a/4yJXjKkLGqc9mh1gmrvJpUf
noy3phGq4rydEHLV9vXUSIHPwzPayxM7kMxidSvapmDV/JpZkYcd0LqcpNkV
kAKL/Biy/GoHnD0EWHuJFExKJrkKHOpA5W36X7w3n0OTUlyY87MdVksC8wqS
n0NKocLJY6gd3/z3rnSqf47lIcnpb9vasT7weWWNTCpo1XZCLfnt8Iq8qhJS
ngr30Fyemx7tEJVSeLBvOBU9rhWUGad2pMd0ML+LpsFU4OZc58l2tD7TizY/
k4Y/SqTeN+xth1qmMK80fzoe3/9AlVrRjmrlSts6lXQkhG1l+nO3w5biUext
mY5NVSW/9H8QCMzvvtibno7o8HWaLxkEBsqy2lOOZMA60KVGppjALb3Tuyyu
ZSDjWOOrIQqBVVViIUufZoDniMzEj1QCejWeB11YGXi2L+tOWySBuJY/Kaph
mXh88PQVDw8C6hbzAl+KMxF+tdVB1Z1ALZHjGN6XCc4nvMGyzgRmuldLT6tn
wUlEzTnBikCwXc21VOss7BB/Fa1iTmAT07vB0j8LKwwcBMePEjAdYvqVtGXh
+pyxOM9+AsMuj3svcL4Av6OIh6kOgdvkYS2ZrS8Q1K/7onE3gZwJ6riP5wuI
Sur6mCoTEPjlY6W/LhviS0pqjdcQiHI6Ya14MBuHvLbJCa4mINesaCvsmg0b
i0y7IRECOmmt9u2vsqE3o3ZHRIBAjWjWmTJmNkxDjw3+xUdAEW+ojbw54Hxo
qVPJTaAwLSKvQDkHm8pKvv38SQeHjc+u9H05kBbZ/fP9DB0HxVwKYsxz8CYu
0oA2RUeTt26hj3cO7u1WUupn0SG1U1HzSmgOLGomg7eN0WE7uKrYMSUHls8C
6gOH6Rg1GSk5VJ+DgdEHkSn9dOxc2qqtw8iBjaSQoFUfHTdev3mtMpWD6cf6
iooMOvgUIsvE11HgfyrcUaqLDqMuH11+NQrSzRruaHTQER7mUj57gIJtS4aM
LxB0yC7oVnRfoODbaVcl2VY6zlEVDzT6UMDdpWAS10LHi3Orqyr+pWCmVcNG
rZmOibVc+gVpFNxxNWN2NNKxp2nkXdorCi5cL/WMbaDjdkCrQUwDBecvrS++
/ImO99rl1Y+YFNT/8Nax+UiH0PdMQ58ZCpqHFRNt6ukwS42subw8F53CBQFX
6uiIOXX7sKNsLu4dbgmOraWDIXKhzkI9Fw1HT9oQNXRseX/C6NCfuXCmKzzZ
yrbbzX0ftU/lYpX9+sHAD3TkqykdU3HPheihFVPcbP/8urphg28unFzTXR5W
07EvlstY/HEuNqp6zW5i+57xaCNfVi5SyTajpvd0fOJrM5kty8Xez41SIWyv
elXePNKcCzEpZWFbtq0uZZl1D+RCPsSsH2wnbo763PAzF8VJR4+psD3UcftE
xUoqFqKpvKpsq4ReaMuXo6JQ82m5LtvX9C0s03ZTMUHJ1LFj+9XPfUT0YSq2
dQ/sCmWbJ1fp5CNbKnRaq881sG14VqLjnytUMIrkw2TY+w2W5j51OYAKvQaF
a15stzaMdp6JocLt6/Gmr2yv82+ztsihYsO4zYXT7PM7aL3tNqygwmjQhH+Q
7fTxLFvtNirmSXsnb3b8xlOierePUBGaOGEuy473bqs7dhs4aNhDDYlqYNtb
2PWLmBgN6an9U4/Y+RHw0mPO7KHBpKddVYWdT2NVZceRozRoXt2ZLMrOd1S/
xNcuexoig1LtuNn1IH98bODtAxoqey9N8Dax6/2WvubZZzTQFm4Y/KeeVmbF
P1hWQMOcyact59n1NstvonycQcMOf99EnjZ2PsoKLnftzkPilsgTnzrpqBxb
WeljlIcms8j20910FEk7r5J3yMOfy1R2/uqhI9lDuvB8UB4Gq5uj/78/VHwW
fjDz4C4sxB/L7ic3a+JozFweHNNSR/xH2fF5yH78hPMxbV67/SZJx9EBpp6f
Vj4yS+5s9vtOh1y84T3RsHyYL79ut5zd3/UrxMSU9xZghMb1/KMQgbfaF840
mBXgzEiHuJEwgZfnq/KvnC9AP+/S4GZRAonvPCyLIwowt/nUlhkJAh63OuMM
Rgsw9co8InYjgQ1kioL9k5fYdsDXX1OTwN/1fyBqohDJbdQScRcCQsp5zGr+
IsxKDBxTcCOQFKjycE66CFXELx3dSwQaDm+mWx8oQph60OhN9v27rUbssnxE
ET6V2HMq+BLofkem5GoUQzFLdY3mUwL6b5KF6m6U4In7i6BvLQRW04S7ODlL
YbB8QTvoUDvyGXq1H7XKoRIcov76dAfKnWPXWI5U4M9kI8awTycmN2mvyLrw
Dlm3LFkI6wLXTMbKNfIfQPxzy4Ja3I1dv2zzTV7UoizGP1DkbA9q7+6sr9r6
ETHnAp4PDvdAJnh4Jm3sE4oVpjd8vN6L4enurhaVRmDX6I7vc71IGir+IPSo
Ce3TKzm9/BgQWvuc7OtrRp7c5tJhgS946JTnGC/3GTpaWzZK+33B1N6MvnO3
WtEtrlmmxd+HK2oVtFVv23Bq++77t2/1oftFxYMGWQLMCcWIywvs/5tzc7TC
jXa80PRxa/VgYpsu34JjcQeen289LjHIhH6C7FnK6i7YWBklvrftx99rbTb0
WnVjztpGLL++H4ojZgKtR3pw7uL+8M+7v0J0BYu/YrYHT43l3uxI/wqe0ujs
jTG9iGqh2ZwRGcD5ncX0pYcYmO/XlkrxGUDGn3bxr6cY0Llc81J7dACTw1Ir
+yO+QDCsJ0b12CDyTPS5w/f3QdXLaYKvaBC3DHyf0vr7YPMuocJ7zRBkOw3b
En2Z+PnXmFXL9SFoatwNl1Trh9j8XhFm1xCs1n2c4WzqR5J4fTqH1jAmPwQy
LrL/xXLy2R45T4cRxWN9xVhuAJz6V5YmzQ1DtCsvgatiAJ4ut+nlpiNYctPH
9A/3QZz2iH94jDYCjjTrbIbIEA5M+y/zFBzFpSfZgSLlQwih/Ar87jyKV9sC
+IVdh1G6wloppWoUwoaXFG8LjeBd/OeJg2vG0KH0qel6yQgKt9kYiF4bQ04c
5PqsR6GXF8ucqh7DqexdwmsXRpE/ziNzdg2Jf3yf+XSkj+HGvAWdcYlE1sDa
aKHDJM7d3fHu5VsSAbG+tl1GJDQc9bjWV5JwMB6Vf3GcxPrnDsr+VSSkS0py
jpwg8UGLYWlWTeJ+0Mmqh3YkbtjPzrPq2evsejy+7DoJ9W8bvOQJEhvuihnw
pZCo5j9rdYdFYmG31/LWVBIMjZ8lA+Mk6KNfGlMySDzrpgsZfScRfIJ66iCF
hNLZq34SUyR+bTW+7FvC9oBVZeYciY6GoDjuJhJcsTRdJ24WXvpN2ze1kEgr
TvVaw8NC+B4bhcQ2EhPxRjl1bB9KVqbt6yKRIU3lVONlocijrtpnkL1Pq6nD
s/wsRCipBx0fISGqHnwkcykL7owYU1mSRN19xkHrZSxsOezSXTZBomQJbWO5
AAs8nM1JwdMkCj7v5LsiyEJP3h5n21kSRl7uX+SXs1DinLhdZZ4ET63zy1a2
I2UEJn/9IqEWLet3T4iF/wNId8rc
          "]]}, 
        Annotation[#, "Charting`Private`Tag$1654485#5"]& ], 
       TagBox[{
         Directive[
          Opacity[1.], 
          RGBColor[0.772079, 0.431554, 0.102387], 
          AbsoluteThickness[1.6]], 
         LineBox[CompressedData["
1:eJw90Hk01I0aB3BrEdFyq6uSndeS6k1S6EsqkpQlNZWtJKmEV0qbyNhCeBEl
KlRIFCM7ZZJmxj5FlqExxjL4jXsbSeS659zrOec5z/n88zzf8yidumR7RkRI
SCh0vv87Lc8MtdQMH9kl9L8SM1vr3Sunh/97a3pyaqHcngUfaGh/80jOfsGq
UfJZcwqkBc9Ynr7vqu604JEQJtU1yXXBR91+VMbLuS2Yarb2bW2qOzRaqo7G
if/AZhXjgu8K51Ag7OHkPj2MVBGXbLWM86Bqe1Ck2GxIsIOfOqh74bOqBUs6
ioWyvtaGWntvdMvOfJLQ64T3YTfLk0k+EE5ad+68bTvUawR139t9Idm+Okxk
/2f0bAozi5bzQ5Ht0v7Ej21ISP9njdqJy5jQikhTeNIKS9kco6pUf7xNXELy
KGuBUKBhqQPrCmK0a/cvEmlB8ThjG6EQADPFLl/bC8244OT0Jsz1GtY+PR56
kd0E5UZCVzHjOkwjJcM+r2pCh3FQbgnnBpyvpHJdPBsRk7fiDxv1W7i8aNSn
8GsD9spnZg6fDQRB9b0z4dSAW3UPlr2zvw26uWbgkUkGSLf6raMFt/FxcKqG
m8qAnr5ONCkpCCGTYyf3HWZAdtyPrrY9GDoTd/wjZRgYyaqU/Fd7MMIpk7Eq
X+j44LjIourqHazbrN1Wn0XH41WHQiPlQtA2o7Dz3A06rjfcpzqUhWBS3Z+k
SKLDgdwnonKCjFnD+5SNhnRsMdY0JX6RwXBXlxpXokNa4BNYnhoKo4s3Jb5I
0zH4sqwyzDgMJI9eBa9fNLx3E52xY4Vh4FnL5kNjNDxab7VTMTAcygn8dgU2
DVeZCVdHFSKwparKJP4rDXZRPcUlNRGojPjgeKqNBt096oIQ10icmfjmY99E
g+SM11Ybkbvo8fHq3NpAA6fwrY98xl0YxaUubWXQUH1eqGDYLAqz72RrxRtp
eKCyf5zCicKa1ZxdOc00+HfF6QSTo3FwerAkjUmDzd+dntbqMaBPy3Z9mL+v
c0Ale+3HGCRKqtmJ99EgIXphkHv2HpjPffz2DtLg69gZTxKLxS35Bq43QYNz
6e/X1faxUPzBcvGbosFqlUqLWlYsYo61n98lQsdOH3P+XUEsdKo1NlXP/2eV
ZqzusaQ40LdRw1+q0CFCLjpYxY2D5gcxCaHNdPD7Oi6obo+HGfNQc7sRHfRk
pVx+ezzcvMpFx47SESRRqBEhl4CDQfV1H+Lp0DKPC3/jnYCyw1aH0jLoaCVf
Gu76mIBgG/JpWhEdqqI6ubr+iSieYoSIdtBRN5upy2xNgkfjrhwXJQak/520
TSEqBZWRSS7aFQwk91wzo/xOw61pQ69XQo04RnqSz5/IREClM2lobzOk5oJO
mm/Ix+2xBpHtN1qhZjM+VHu3CHsFlSGO3kxcadyB5O+leOff8dbK6QvWFC1n
CQtXw3aXqxx9cQeK2WaMJqP3+KasZWBe/BXvPR+tI41S4X7B5GymWRcE6say
eRc/InYmtPRyRjdEfuYuW6dGg6dbn5OvLAv6cy7Fdq8YKJ0maf+07wUjRK+x
TqsJsz1645p7+qAQy/uZPd4Mnv6950sG+sD70cv6vLkVB4pKnfX9vyFzpJwm
E9MGZcK/lCLDhoz8c4LDYYL8oGVqIp2NqHMU98eqX1Abv3VlpUo/Jk1yOR6B
7VBMYXqJ5vfD709q0eraDuwzrG9o2chB7yvq3RalTrCvD4XPFXLwy5P5UPNa
F6w1Xzx7rTcAbdPFv93Lu/FE4HNse84AzJ8qnX29hgWDtLNvJTW4uCLvrPzt
ZC/KVzj8ZZHChc7oEan2g31w224RYbJ4ECtl+RLU6T4cMdAWc78xCLHqh/kq
qd+wLUtdo2FwEOf1yr9KHmDjm3qSwOD4EHL3n3pcNclG24dPAVn1QxDw1i7j
JvWjIH9HipjuMCh25qIJezjo253I2v1gGIEW5PQiLgfdq95nfZodhlKPZUcG
eQC7h1KkfzuOYOf2kAS5P7l4tdR5hEcdwckNTT+F27g4Vbv1UIYKDwJaNNs7
aBDGMR2JRDgPyWJOfraqQxjhJVuac3lYyaI8FaEOoZMV65djMgrxm0H2O3yG
0VeqmHLrySiEsp3y2StG0C3Gm6idHoXvg/zoFe9HQJEt2Uk6PoZK7XCJ5V48
CHlW75F9O4bllr46wTKjKOYa3omTHkf3xua2gIpRHI24VGnqMY6CNKhynMaQ
WlZSx6sYh2O+/nL532O4HDKyboUsgdvkJ0HdOeMw8OTE7jtLIG9I/qGMFYGX
OuqUyhIC4Y/ILixrAsfGmS80ygi42Y6pvbIhkO7RGBVXTmB9RUXBwaMEOkOy
1c5UEYi8d6Iu6hQBcX2Dh1JUAh76KRNLAgjo8PzuH2kioBzyD4vFzwjYWZuy
ewYI/Da4sbT9BYESkw39ewcJfB3rb32WS0B/GZmZN0Qg9mih477XBOJlp8Jv
8gjMadn+Ra4gEDiVbbB+gkB3y7000TYCb84QRQ4z83tCf5xu+zyft9+2unKW
QIKhs2ZGB4Gorc5lqnMEDmTpFu1mEbg6a2T6U4iPsqsNn4KGCZDG/PPqRPlI
2rjtns0oAetWd0GAGB8+7FR7JYJAMe3Nto3ifPxhdaG35juBLR9Ppf+9iA8x
YWZm7A8Clwrr6/ct5qOPYujpMk3gyp2YkZ/zrvDM2LR5PgdbiyKWJ8HHfQUp
wdx8jpWPjNe4SPLxH1pMIhE=
          "]]}, 
        Annotation[#, "Charting`Private`Tag$1654485#6"]& ]}}, {}, {}}, {
    DisplayFunction -> Identity, Ticks -> {Automatic, Automatic}, 
     AxesOrigin -> {0, 0}, FrameTicks -> {{Automatic, 
        Charting`ScaledFrameTicks[{Identity, Identity}]}, {Automatic, 
        Charting`ScaledFrameTicks[{Identity, Identity}]}}, 
     GridLines -> {None, None}, DisplayFunction -> Identity, 
     PlotRangePadding -> {{
        Scaled[0.02], 
        Scaled[0.02]}, {
        Scaled[0.05], 
        Scaled[0.05]}}, PlotRangeClipping -> True, ImagePadding -> All, 
     DisplayFunction -> Identity, AspectRatio -> 
     NCache[GoldenRatio^(-1), 0.6180339887498948], Axes -> {True, True}, 
     AxesLabel -> {None, None}, AxesOrigin -> {0, 0}, DisplayFunction :> 
     Identity, Frame -> {{True, True}, {True, True}}, FrameLabel -> {{
        FormBox["\"w (nm)\"", TraditionalForm], 
        FormBox["\"\"", TraditionalForm]}, {
        FormBox["\"d (nm)\"", TraditionalForm], 
        FormBox["\"Dielectric Domain Behaviour\"", TraditionalForm]}}, 
     FrameStyle -> Directive[
       GrayLevel[0], 12], 
     FrameTicks -> {{Automatic, Automatic}, {Automatic, Automatic}}, 
     GridLines -> {None, None}, GridLinesStyle -> Directive[
       GrayLevel[0.5, 0.4]], ImageSize -> Large, 
     Method -> {
      "DefaultBoundaryStyle" -> Automatic, "DefaultMeshStyle" -> 
       AbsolutePointSize[6], "ScalingFunctions" -> None, 
       "CoordinatesToolOptions" -> {"DisplayFunction" -> ({
           (Identity[#]& )[
            Part[#, 1]], 
           (Identity[#]& )[
            Part[#, 2]]}& ), "CopiedValueFunction" -> ({
           (Identity[#]& )[
            Part[#, 1]], 
           (Identity[#]& )[
            Part[#, 2]]}& )}}, 
     PlotRange -> {{0, 1}, {0., 1.9648153200395664`}}, PlotRangeClipping -> 
     True, PlotRangePadding -> {{
        Scaled[0.02], 
        Scaled[0.02]}, {
        Scaled[0.02], 
        Scaled[0.02]}}, Ticks -> {Automatic, Automatic}}],FormBox[
    FormBox[
     TemplateBox[{
       RowBox[{"KittelDielectric", "(", 
         RowBox[{"d", ",", "10"}], ")"}], 
       RowBox[{"wDscale", "(", 
         RowBox[{"d", ",", "1", ",", "10"}], ")"}], 
       RowBox[{"wDscale", "(", 
         RowBox[{"d", ",", "10", ",", "10"}], ")"}], 
       RowBox[{"wDscale", "(", 
         RowBox[{"d", ",", "50", ",", "10"}], ")"}], 
       RowBox[{"wDscale", "(", 
         RowBox[{"d", ",", "100", ",", "10"}], ")"}], 
       RowBox[{"wDscale", "(", 
         RowBox[{"d", ",", "300", ",", "10"}], ")"}]}, "LineLegend", 
      DisplayFunction -> (FormBox[
        StyleBox[
         StyleBox[
          PaneBox[
           TagBox[
            GridBox[{{
               TagBox[
                GridBox[{{
                   GraphicsBox[{{
                    Directive[
                    EdgeForm[
                    Directive[
                    Opacity[0.3], 
                    GrayLevel[0]]], 
                    PointSize[0.5], 
                    Opacity[1.], 
                    RGBColor[0.368417, 0.506779, 0.709798], 
                    AbsoluteThickness[1.6]], {
                    LineBox[{{0, 10}, {20, 10}}]}}, {
                    Directive[
                    EdgeForm[
                    Directive[
                    Opacity[0.3], 
                    GrayLevel[0]]], 
                    PointSize[0.5], 
                    Opacity[1.], 
                    RGBColor[0.368417, 0.506779, 0.709798], 
                    AbsoluteThickness[1.6]], {}}}, AspectRatio -> Full, 
                    ImageSize -> {20, 10}, PlotRangePadding -> None, 
                    ImagePadding -> Automatic, 
                    BaselinePosition -> (Scaled[0.1] -> Baseline)], #}, {
                   GraphicsBox[{{
                    Directive[
                    EdgeForm[
                    Directive[
                    Opacity[0.3], 
                    GrayLevel[0]]], 
                    PointSize[0.5], 
                    Opacity[1.], 
                    RGBColor[0.880722, 0.611041, 0.142051], 
                    AbsoluteThickness[1.6]], {
                    LineBox[{{0, 10}, {20, 10}}]}}, {
                    Directive[
                    EdgeForm[
                    Directive[
                    Opacity[0.3], 
                    GrayLevel[0]]], 
                    PointSize[0.5], 
                    Opacity[1.], 
                    RGBColor[0.880722, 0.611041, 0.142051], 
                    AbsoluteThickness[1.6]], {}}}, AspectRatio -> Full, 
                    ImageSize -> {20, 10}, PlotRangePadding -> None, 
                    ImagePadding -> Automatic, 
                    BaselinePosition -> (Scaled[0.1] -> Baseline)], #2}, {
                   GraphicsBox[{{
                    Directive[
                    EdgeForm[
                    Directive[
                    Opacity[0.3], 
                    GrayLevel[0]]], 
                    PointSize[0.5], 
                    Opacity[1.], 
                    RGBColor[0.560181, 0.691569, 0.194885], 
                    AbsoluteThickness[1.6]], {
                    LineBox[{{0, 10}, {20, 10}}]}}, {
                    Directive[
                    EdgeForm[
                    Directive[
                    Opacity[0.3], 
                    GrayLevel[0]]], 
                    PointSize[0.5], 
                    Opacity[1.], 
                    RGBColor[0.560181, 0.691569, 0.194885], 
                    AbsoluteThickness[1.6]], {}}}, AspectRatio -> Full, 
                    ImageSize -> {20, 10}, PlotRangePadding -> None, 
                    ImagePadding -> Automatic, 
                    BaselinePosition -> (Scaled[0.1] -> Baseline)], #3}, {
                   GraphicsBox[{{
                    Directive[
                    EdgeForm[
                    Directive[
                    Opacity[0.3], 
                    GrayLevel[0]]], 
                    PointSize[0.5], 
                    Opacity[1.], 
                    RGBColor[0.922526, 0.385626, 0.209179], 
                    AbsoluteThickness[1.6]], {
                    LineBox[{{0, 10}, {20, 10}}]}}, {
                    Directive[
                    EdgeForm[
                    Directive[
                    Opacity[0.3], 
                    GrayLevel[0]]], 
                    PointSize[0.5], 
                    Opacity[1.], 
                    RGBColor[0.922526, 0.385626, 0.209179], 
                    AbsoluteThickness[1.6]], {}}}, AspectRatio -> Full, 
                    ImageSize -> {20, 10}, PlotRangePadding -> None, 
                    ImagePadding -> Automatic, 
                    BaselinePosition -> (Scaled[0.1] -> Baseline)], #4}, {
                   GraphicsBox[{{
                    Directive[
                    EdgeForm[
                    Directive[
                    Opacity[0.3], 
                    GrayLevel[0]]], 
                    PointSize[0.5], 
                    Opacity[1.], 
                    RGBColor[0.528488, 0.470624, 0.701351], 
                    AbsoluteThickness[1.6]], {
                    LineBox[{{0, 10}, {20, 10}}]}}, {
                    Directive[
                    EdgeForm[
                    Directive[
                    Opacity[0.3], 
                    GrayLevel[0]]], 
                    PointSize[0.5], 
                    Opacity[1.], 
                    RGBColor[0.528488, 0.470624, 0.701351], 
                    AbsoluteThickness[1.6]], {}}}, AspectRatio -> Full, 
                    ImageSize -> {20, 10}, PlotRangePadding -> None, 
                    ImagePadding -> Automatic, 
                    BaselinePosition -> (Scaled[0.1] -> Baseline)], #5}, {
                   GraphicsBox[{{
                    Directive[
                    EdgeForm[
                    Directive[
                    Opacity[0.3], 
                    GrayLevel[0]]], 
                    PointSize[0.5], 
                    Opacity[1.], 
                    RGBColor[0.772079, 0.431554, 0.102387], 
                    AbsoluteThickness[1.6]], {
                    LineBox[{{0, 10}, {20, 10}}]}}, {
                    Directive[
                    EdgeForm[
                    Directive[
                    Opacity[0.3], 
                    GrayLevel[0]]], 
                    PointSize[0.5], 
                    Opacity[1.], 
                    RGBColor[0.772079, 0.431554, 0.102387], 
                    AbsoluteThickness[1.6]], {}}}, AspectRatio -> Full, 
                    ImageSize -> {20, 10}, PlotRangePadding -> None, 
                    ImagePadding -> Automatic, 
                    BaselinePosition -> (Scaled[0.1] -> Baseline)], #6}}, 
                 GridBoxAlignment -> {
                  "Columns" -> {Center, Left}, "Rows" -> {{Baseline}}}, 
                 AutoDelete -> False, 
                 GridBoxDividers -> {
                  "Columns" -> {{False}}, "Rows" -> {{False}}}, 
                 GridBoxItemSize -> {"Columns" -> {{All}}, "Rows" -> {{All}}},
                  GridBoxSpacings -> {
                  "Columns" -> {{0.5}}, "Rows" -> {{0.8}}}], "Grid"]}}, 
             GridBoxAlignment -> {"Columns" -> {{Left}}, "Rows" -> {{Top}}}, 
             AutoDelete -> False, 
             GridBoxItemSize -> {
              "Columns" -> {{Automatic}}, "Rows" -> {{Automatic}}}, 
             GridBoxSpacings -> {"Columns" -> {{1}}, "Rows" -> {{0}}}], 
            "Grid"], Alignment -> Left, AppearanceElements -> None, 
           ImageMargins -> {{5, 5}, {5, 5}}, ImageSizeAction -> 
           "ResizeToFit"], LineIndent -> 0, StripOnInput -> False], {
         FontFamily -> "Arial"}, Background -> Automatic, StripOnInput -> 
         False], TraditionalForm]& ), 
      InterpretationFunction :> (RowBox[{"LineLegend", "[", 
         RowBox[{
           RowBox[{"{", 
             RowBox[{
               RowBox[{"Directive", "[", 
                 RowBox[{
                   RowBox[{"Opacity", "[", "1.`", "]"}], ",", 
                   InterpretationBox[
                    ButtonBox[
                    TooltipBox[
                    GraphicsBox[{{
                    GrayLevel[0], 
                    RectangleBox[{0, 0}]}, {
                    GrayLevel[0], 
                    RectangleBox[{1, -1}]}, {
                    RGBColor[0.368417, 0.506779, 0.709798], 
                    RectangleBox[{0, -1}, {2, 1}]}}, DefaultBaseStyle -> 
                    "ColorSwatchGraphics", AspectRatio -> 1, Frame -> True, 
                    FrameStyle -> 
                    RGBColor[
                    0.24561133333333335`, 0.3378526666666667, 
                    0.4731986666666667], FrameTicks -> None, PlotRangePadding -> 
                    None, ImageSize -> 
                    Dynamic[{
                    Automatic, 
                    1.35 (CurrentValue["FontCapHeight"]/AbsoluteCurrentValue[
                    Magnification])}]], 
                    StyleBox[
                    RowBox[{"RGBColor", "[", 
                    RowBox[{"0.368417`", ",", "0.506779`", ",", "0.709798`"}],
                     "]"}], NumberMarks -> False]], Appearance -> None, 
                    BaseStyle -> {}, BaselinePosition -> Baseline, 
                    DefaultBaseStyle -> {}, ButtonFunction :> 
                    With[{Typeset`box$ = EvaluationBox[]}, 
                    If[
                    Not[
                    AbsoluteCurrentValue["Deployed"]], 
                    SelectionMove[Typeset`box$, All, Expression]; 
                    FrontEnd`Private`$ColorSelectorInitialAlpha = 1; 
                    FrontEnd`Private`$ColorSelectorInitialColor = 
                    RGBColor[0.368417, 0.506779, 0.709798]; 
                    FrontEnd`Private`$ColorSelectorUseMakeBoxes = True; 
                    MathLink`CallFrontEnd[
                    FrontEnd`AttachCell[Typeset`box$, 
                    FrontEndResource["RGBColorValueSelector"], {
                    0, {Left, Bottom}}, {Left, Top}, 
                    "ClosingActions" -> {
                    "SelectionDeparture", "ParentChanged", 
                    "EvaluatorQuit"}]]]], BaseStyle -> Inherited, Evaluator -> 
                    Automatic, Method -> "Preemptive"], 
                    RGBColor[0.368417, 0.506779, 0.709798], Editable -> False,
                     Selectable -> False], ",", 
                   RowBox[{"AbsoluteThickness", "[", "1.6`", "]"}]}], "]"}], 
               ",", 
               RowBox[{"Directive", "[", 
                 RowBox[{
                   RowBox[{"Opacity", "[", "1.`", "]"}], ",", 
                   InterpretationBox[
                    ButtonBox[
                    TooltipBox[
                    GraphicsBox[{{
                    GrayLevel[0], 
                    RectangleBox[{0, 0}]}, {
                    GrayLevel[0], 
                    RectangleBox[{1, -1}]}, {
                    RGBColor[0.880722, 0.611041, 0.142051], 
                    RectangleBox[{0, -1}, {2, 1}]}}, DefaultBaseStyle -> 
                    "ColorSwatchGraphics", AspectRatio -> 1, Frame -> True, 
                    FrameStyle -> 
                    RGBColor[
                    0.587148, 0.40736066666666665`, 0.09470066666666668], 
                    FrameTicks -> None, PlotRangePadding -> None, ImageSize -> 
                    Dynamic[{
                    Automatic, 
                    1.35 (CurrentValue["FontCapHeight"]/AbsoluteCurrentValue[
                    Magnification])}]], 
                    StyleBox[
                    RowBox[{"RGBColor", "[", 
                    RowBox[{"0.880722`", ",", "0.611041`", ",", "0.142051`"}],
                     "]"}], NumberMarks -> False]], Appearance -> None, 
                    BaseStyle -> {}, BaselinePosition -> Baseline, 
                    DefaultBaseStyle -> {}, ButtonFunction :> 
                    With[{Typeset`box$ = EvaluationBox[]}, 
                    If[
                    Not[
                    AbsoluteCurrentValue["Deployed"]], 
                    SelectionMove[Typeset`box$, All, Expression]; 
                    FrontEnd`Private`$ColorSelectorInitialAlpha = 1; 
                    FrontEnd`Private`$ColorSelectorInitialColor = 
                    RGBColor[0.880722, 0.611041, 0.142051]; 
                    FrontEnd`Private`$ColorSelectorUseMakeBoxes = True; 
                    MathLink`CallFrontEnd[
                    FrontEnd`AttachCell[Typeset`box$, 
                    FrontEndResource["RGBColorValueSelector"], {
                    0, {Left, Bottom}}, {Left, Top}, 
                    "ClosingActions" -> {
                    "SelectionDeparture", "ParentChanged", 
                    "EvaluatorQuit"}]]]], BaseStyle -> Inherited, Evaluator -> 
                    Automatic, Method -> "Preemptive"], 
                    RGBColor[0.880722, 0.611041, 0.142051], Editable -> False,
                     Selectable -> False], ",", 
                   RowBox[{"AbsoluteThickness", "[", "1.6`", "]"}]}], "]"}], 
               ",", 
               RowBox[{"Directive", "[", 
                 RowBox[{
                   RowBox[{"Opacity", "[", "1.`", "]"}], ",", 
                   InterpretationBox[
                    ButtonBox[
                    TooltipBox[
                    GraphicsBox[{{
                    GrayLevel[0], 
                    RectangleBox[{0, 0}]}, {
                    GrayLevel[0], 
                    RectangleBox[{1, -1}]}, {
                    RGBColor[0.560181, 0.691569, 0.194885], 
                    RectangleBox[{0, -1}, {2, 1}]}}, DefaultBaseStyle -> 
                    "ColorSwatchGraphics", AspectRatio -> 1, Frame -> True, 
                    FrameStyle -> 
                    RGBColor[
                    0.37345400000000006`, 0.461046, 0.12992333333333334`], 
                    FrameTicks -> None, PlotRangePadding -> None, ImageSize -> 
                    Dynamic[{
                    Automatic, 
                    1.35 (CurrentValue["FontCapHeight"]/AbsoluteCurrentValue[
                    Magnification])}]], 
                    StyleBox[
                    RowBox[{"RGBColor", "[", 
                    RowBox[{"0.560181`", ",", "0.691569`", ",", "0.194885`"}],
                     "]"}], NumberMarks -> False]], Appearance -> None, 
                    BaseStyle -> {}, BaselinePosition -> Baseline, 
                    DefaultBaseStyle -> {}, ButtonFunction :> 
                    With[{Typeset`box$ = EvaluationBox[]}, 
                    If[
                    Not[
                    AbsoluteCurrentValue["Deployed"]], 
                    SelectionMove[Typeset`box$, All, Expression]; 
                    FrontEnd`Private`$ColorSelectorInitialAlpha = 1; 
                    FrontEnd`Private`$ColorSelectorInitialColor = 
                    RGBColor[0.560181, 0.691569, 0.194885]; 
                    FrontEnd`Private`$ColorSelectorUseMakeBoxes = True; 
                    MathLink`CallFrontEnd[
                    FrontEnd`AttachCell[Typeset`box$, 
                    FrontEndResource["RGBColorValueSelector"], {
                    0, {Left, Bottom}}, {Left, Top}, 
                    "ClosingActions" -> {
                    "SelectionDeparture", "ParentChanged", 
                    "EvaluatorQuit"}]]]], BaseStyle -> Inherited, Evaluator -> 
                    Automatic, Method -> "Preemptive"], 
                    RGBColor[0.560181, 0.691569, 0.194885], Editable -> False,
                     Selectable -> False], ",", 
                   RowBox[{"AbsoluteThickness", "[", "1.6`", "]"}]}], "]"}], 
               ",", 
               RowBox[{"Directive", "[", 
                 RowBox[{
                   RowBox[{"Opacity", "[", "1.`", "]"}], ",", 
                   InterpretationBox[
                    ButtonBox[
                    TooltipBox[
                    GraphicsBox[{{
                    GrayLevel[0], 
                    RectangleBox[{0, 0}]}, {
                    GrayLevel[0], 
                    RectangleBox[{1, -1}]}, {
                    RGBColor[0.922526, 0.385626, 0.209179], 
                    RectangleBox[{0, -1}, {2, 1}]}}, DefaultBaseStyle -> 
                    "ColorSwatchGraphics", AspectRatio -> 1, Frame -> True, 
                    FrameStyle -> 
                    RGBColor[
                    0.6150173333333333, 0.25708400000000003`, 
                    0.13945266666666667`], FrameTicks -> None, 
                    PlotRangePadding -> None, ImageSize -> 
                    Dynamic[{
                    Automatic, 
                    1.35 (CurrentValue["FontCapHeight"]/AbsoluteCurrentValue[
                    Magnification])}]], 
                    StyleBox[
                    RowBox[{"RGBColor", "[", 
                    RowBox[{"0.922526`", ",", "0.385626`", ",", "0.209179`"}],
                     "]"}], NumberMarks -> False]], Appearance -> None, 
                    BaseStyle -> {}, BaselinePosition -> Baseline, 
                    DefaultBaseStyle -> {}, ButtonFunction :> 
                    With[{Typeset`box$ = EvaluationBox[]}, 
                    If[
                    Not[
                    AbsoluteCurrentValue["Deployed"]], 
                    SelectionMove[Typeset`box$, All, Expression]; 
                    FrontEnd`Private`$ColorSelectorInitialAlpha = 1; 
                    FrontEnd`Private`$ColorSelectorInitialColor = 
                    RGBColor[0.922526, 0.385626, 0.209179]; 
                    FrontEnd`Private`$ColorSelectorUseMakeBoxes = True; 
                    MathLink`CallFrontEnd[
                    FrontEnd`AttachCell[Typeset`box$, 
                    FrontEndResource["RGBColorValueSelector"], {
                    0, {Left, Bottom}}, {Left, Top}, 
                    "ClosingActions" -> {
                    "SelectionDeparture", "ParentChanged", 
                    "EvaluatorQuit"}]]]], BaseStyle -> Inherited, Evaluator -> 
                    Automatic, Method -> "Preemptive"], 
                    RGBColor[0.922526, 0.385626, 0.209179], Editable -> False,
                     Selectable -> False], ",", 
                   RowBox[{"AbsoluteThickness", "[", "1.6`", "]"}]}], "]"}], 
               ",", 
               RowBox[{"Directive", "[", 
                 RowBox[{
                   RowBox[{"Opacity", "[", "1.`", "]"}], ",", 
                   InterpretationBox[
                    ButtonBox[
                    TooltipBox[
                    GraphicsBox[{{
                    GrayLevel[0], 
                    RectangleBox[{0, 0}]}, {
                    GrayLevel[0], 
                    RectangleBox[{1, -1}]}, {
                    RGBColor[0.528488, 0.470624, 0.701351], 
                    RectangleBox[{0, -1}, {2, 1}]}}, DefaultBaseStyle -> 
                    "ColorSwatchGraphics", AspectRatio -> 1, Frame -> True, 
                    FrameStyle -> 
                    RGBColor[
                    0.3523253333333333, 0.3137493333333333, 
                    0.46756733333333333`], FrameTicks -> None, 
                    PlotRangePadding -> None, ImageSize -> 
                    Dynamic[{
                    Automatic, 
                    1.35 (CurrentValue["FontCapHeight"]/AbsoluteCurrentValue[
                    Magnification])}]], 
                    StyleBox[
                    RowBox[{"RGBColor", "[", 
                    RowBox[{"0.528488`", ",", "0.470624`", ",", "0.701351`"}],
                     "]"}], NumberMarks -> False]], Appearance -> None, 
                    BaseStyle -> {}, BaselinePosition -> Baseline, 
                    DefaultBaseStyle -> {}, ButtonFunction :> 
                    With[{Typeset`box$ = EvaluationBox[]}, 
                    If[
                    Not[
                    AbsoluteCurrentValue["Deployed"]], 
                    SelectionMove[Typeset`box$, All, Expression]; 
                    FrontEnd`Private`$ColorSelectorInitialAlpha = 1; 
                    FrontEnd`Private`$ColorSelectorInitialColor = 
                    RGBColor[0.528488, 0.470624, 0.701351]; 
                    FrontEnd`Private`$ColorSelectorUseMakeBoxes = True; 
                    MathLink`CallFrontEnd[
                    FrontEnd`AttachCell[Typeset`box$, 
                    FrontEndResource["RGBColorValueSelector"], {
                    0, {Left, Bottom}}, {Left, Top}, 
                    "ClosingActions" -> {
                    "SelectionDeparture", "ParentChanged", 
                    "EvaluatorQuit"}]]]], BaseStyle -> Inherited, Evaluator -> 
                    Automatic, Method -> "Preemptive"], 
                    RGBColor[0.528488, 0.470624, 0.701351], Editable -> False,
                     Selectable -> False], ",", 
                   RowBox[{"AbsoluteThickness", "[", "1.6`", "]"}]}], "]"}], 
               ",", 
               RowBox[{"Directive", "[", 
                 RowBox[{
                   RowBox[{"Opacity", "[", "1.`", "]"}], ",", 
                   InterpretationBox[
                    ButtonBox[
                    TooltipBox[
                    GraphicsBox[{{
                    GrayLevel[0], 
                    RectangleBox[{0, 0}]}, {
                    GrayLevel[0], 
                    RectangleBox[{1, -1}]}, {
                    RGBColor[0.772079, 0.431554, 0.102387], 
                    RectangleBox[{0, -1}, {2, 1}]}}, DefaultBaseStyle -> 
                    "ColorSwatchGraphics", AspectRatio -> 1, Frame -> True, 
                    FrameStyle -> 
                    RGBColor[
                    0.5147193333333333, 0.28770266666666666`, 
                    0.06825800000000001], FrameTicks -> None, 
                    PlotRangePadding -> None, ImageSize -> 
                    Dynamic[{
                    Automatic, 
                    1.35 (CurrentValue["FontCapHeight"]/AbsoluteCurrentValue[
                    Magnification])}]], 
                    StyleBox[
                    RowBox[{"RGBColor", "[", 
                    RowBox[{"0.772079`", ",", "0.431554`", ",", "0.102387`"}],
                     "]"}], NumberMarks -> False]], Appearance -> None, 
                    BaseStyle -> {}, BaselinePosition -> Baseline, 
                    DefaultBaseStyle -> {}, ButtonFunction :> 
                    With[{Typeset`box$ = EvaluationBox[]}, 
                    If[
                    Not[
                    AbsoluteCurrentValue["Deployed"]], 
                    SelectionMove[Typeset`box$, All, Expression]; 
                    FrontEnd`Private`$ColorSelectorInitialAlpha = 1; 
                    FrontEnd`Private`$ColorSelectorInitialColor = 
                    RGBColor[0.772079, 0.431554, 0.102387]; 
                    FrontEnd`Private`$ColorSelectorUseMakeBoxes = True; 
                    MathLink`CallFrontEnd[
                    FrontEnd`AttachCell[Typeset`box$, 
                    FrontEndResource["RGBColorValueSelector"], {
                    0, {Left, Bottom}}, {Left, Top}, 
                    "ClosingActions" -> {
                    "SelectionDeparture", "ParentChanged", 
                    "EvaluatorQuit"}]]]], BaseStyle -> Inherited, Evaluator -> 
                    Automatic, Method -> "Preemptive"], 
                    RGBColor[0.772079, 0.431554, 0.102387], Editable -> False,
                     Selectable -> False], ",", 
                   RowBox[{"AbsoluteThickness", "[", "1.6`", "]"}]}], "]"}]}],
              "}"}], ",", 
           RowBox[{"{", 
             RowBox[{
               TagBox[#, HoldForm], ",", 
               TagBox[#2, HoldForm], ",", 
               TagBox[#3, HoldForm], ",", 
               TagBox[#4, HoldForm], ",", 
               TagBox[#5, HoldForm], ",", 
               TagBox[#6, HoldForm]}], "}"}], ",", 
           RowBox[{"LegendMarkers", "\[Rule]", "None"}], ",", 
           RowBox[{"LabelStyle", "\[Rule]", 
             RowBox[{"{", "}"}]}], ",", 
           RowBox[{"LegendLayout", "\[Rule]", "\"Column\""}]}], "]"}]& ), 
      Editable -> True], TraditionalForm], TraditionalForm]},
  "Legended",
  DisplayFunction->(GridBox[{{
      TagBox[
       ItemBox[
        PaneBox[
         TagBox[#, "SkipImageSizeLevel"], Alignment -> {Center, Baseline}, 
         BaselinePosition -> Baseline], DefaultBaseStyle -> "Labeled"], 
       "SkipImageSizeLevel"], 
      ItemBox[#2, DefaultBaseStyle -> "LabeledLabel"]}}, 
    GridBoxAlignment -> {"Columns" -> {{Center}}, "Rows" -> {{Center}}}, 
    AutoDelete -> False, GridBoxItemSize -> Automatic, 
    BaselinePosition -> {1, 1}]& ),
  Editable->True,
  InterpretationFunction->(RowBox[{"Legended", "[", 
     RowBox[{#, ",", 
       RowBox[{"Placed", "[", 
         RowBox[{#2, ",", "After"}], "]"}]}], "]"}]& )]], "Output",
 CellChangeTimes->{3.7662950801456127`*^9, 3.7662951631666613`*^9, 
  3.76629524325565*^9, 3.766747977068919*^9, 3.766748318529429*^9, 
  3.7667484126090317`*^9},
 CellLabel->
  "Out[249]=",ExpressionUUID->"3a297d69-077d-41a8-aafb-72a4f180756d"]
}, Closed]],

Cell[BoxData[{
 RowBox[{"Plot", "[", 
  RowBox[{
   RowBox[{"{", 
    RowBox[{
     RowBox[{"KittelSL", "[", 
      RowBox[{"d", ",", "10", ",", "1"}], "]"}], ",", 
     RowBox[{"wSLscale", "[", 
      RowBox[{"d", ",", "1", ",", "1", ",", "10"}], "]"}], ",", 
     RowBox[{"wSLscale", "[", 
      RowBox[{"d", ",", "10", ",", "1", ",", "10"}], "]"}], ",", 
     RowBox[{"wSLscale", "[", 
      RowBox[{"d", ",", "50", ",", "1", ",", "10"}], "]"}], ",", 
     RowBox[{"wSLscale", "[", 
      RowBox[{"d", ",", "100", ",", "1", ",", "10"}], "]"}], ",", 
     RowBox[{"wSLscale", "[", 
      RowBox[{"d", ",", "300", ",", "1", ",", "10"}], "]"}]}], "}"}], ",", 
   RowBox[{"{", 
    RowBox[{"d", ",", "0", ",", "3"}], "}"}], ",", 
   RowBox[{"Frame", "\[Rule]", "True"}], ",", 
   RowBox[{"ImageSize", "\[Rule]", "Large"}], ",", 
   RowBox[{"FrameStyle", "\[Rule]", " ", 
    RowBox[{"Directive", "[", 
     RowBox[{"Black", ",", "12"}], "]"}]}], ",", 
   RowBox[{"FrameLabel", "\[Rule]", 
    RowBox[{"{", 
     RowBox[{
      RowBox[{"{", 
       RowBox[{"\"\<w (nm)\>\"", ",", "\"\<\>\""}], "}"}], ",", 
      RowBox[{"{", 
       RowBox[{
       "\"\<d (nm)\>\"", ",", "\"\<Superlattice Domain Behaviour\>\""}], 
       "}"}]}], "}"}]}]}], "]"}], "\[IndentingNewLine]", 
 RowBox[{"Plot", "[", 
  RowBox[{
   RowBox[{"{", 
    RowBox[{
     RowBox[{"KittelSL", "[", 
      RowBox[{"d", ",", "10", ",", "2"}], "]"}], ",", 
     RowBox[{"wSLscale", "[", 
      RowBox[{"d", ",", "1", ",", "2", ",", "10"}], "]"}], ",", 
     RowBox[{"wSLscale", "[", 
      RowBox[{"d", ",", "10", ",", "2", ",", "10"}], "]"}], ",", 
     RowBox[{"wSLscale", "[", 
      RowBox[{"d", ",", "50", ",", "2", ",", "10"}], "]"}], ",", 
     RowBox[{"wSLscale", "[", 
      RowBox[{"d", ",", "100", ",", "2", ",", "10"}], "]"}], ",", 
     RowBox[{"wSLscale", "[", 
      RowBox[{"d", ",", "300", ",", "2", ",", "10"}], "]"}]}], "}"}], ",", 
   RowBox[{"{", 
    RowBox[{"d", ",", "0", ",", "3"}], "}"}], ",", 
   RowBox[{"Frame", "\[Rule]", "True"}], ",", 
   RowBox[{"ImageSize", "\[Rule]", "Large"}], ",", 
   RowBox[{"FrameStyle", "\[Rule]", " ", 
    RowBox[{"Directive", "[", 
     RowBox[{"Black", ",", "12"}], "]"}]}], ",", 
   RowBox[{"FrameLabel", "\[Rule]", 
    RowBox[{"{", 
     RowBox[{
      RowBox[{"{", 
       RowBox[{"\"\<w (nm)\>\"", ",", "\"\<\>\""}], "}"}], ",", 
      RowBox[{"{", 
       RowBox[{
       "\"\<d (nm)\>\"", ",", "\"\<Superlattice Domain Behaviour\>\""}], 
       "}"}]}], "}"}]}]}], "]"}]}], "Input",
 CellChangeTimes->{{3.766295578035771*^9, 3.766295607395093*^9}, {
  3.766295656161969*^9, 3.766295658886443*^9}, {3.766295744332436*^9, 
  3.766295751257595*^9}, {3.76629578775592*^9, 3.766295791064138*^9}, {
  3.766295856726304*^9, 3.76629587106575*^9}, {3.766833108593444*^9, 
  3.7668331432831173`*^9}, {3.770652575278242*^9, 
  3.770652576284019*^9}},ExpressionUUID->"118e00cc-57a7-4f88-8cb0-\
d1e8c326ddca"],

Cell[CellGroupData[{

Cell[BoxData[
 RowBox[{"Plot", "[", 
  RowBox[{
   RowBox[{"{", 
    RowBox[{
     RowBox[{"KittelSL", "[", 
      RowBox[{"d", ",", "10", ",", "1"}], "]"}], ",", 
     RowBox[{"wSLscale", "[", 
      RowBox[{"d", ",", "1", ",", "5", ",", "2"}], "]"}], ",", 
     RowBox[{"wSLscale", "[", 
      RowBox[{"d", ",", "10", ",", "5", ",", "2"}], "]"}], ",", 
     RowBox[{"wSLscale", "[", 
      RowBox[{"d", ",", "50", ",", "5", ",", "2"}], "]"}], ",", 
     RowBox[{"wSLscale", "[", 
      RowBox[{"d", ",", "100", ",", "5", ",", "2"}], "]"}], ",", 
     RowBox[{"wSLscale", "[", 
      RowBox[{"d", ",", "300", ",", "5", ",", "2"}], "]"}]}], "}"}], ",", 
   RowBox[{"{", 
    RowBox[{"d", ",", "0", ",", "3"}], "}"}], ",", 
   RowBox[{"Frame", "\[Rule]", "True"}], ",", 
   RowBox[{"ImageSize", "\[Rule]", "Large"}], ",", 
   RowBox[{"FrameStyle", "\[Rule]", " ", 
    RowBox[{"Directive", "[", 
     RowBox[{"Black", ",", "12"}], "]"}]}], ",", 
   RowBox[{"FrameLabel", "\[Rule]", 
    RowBox[{"{", 
     RowBox[{
      RowBox[{"{", 
       RowBox[{"\"\<w (nm)\>\"", ",", "\"\<\>\""}], "}"}], ",", 
      RowBox[{"{", 
       RowBox[{
       "\"\<d (nm)\>\"", ",", "\"\<Superlattice Domain Behaviour\>\""}], 
       "}"}]}], "}"}]}], ",", 
   RowBox[{"PlotLegends", "->", "\"\<Expressions\>\""}]}], "]"}]], "Input",
 CellChangeTimes->{{3.7706526123629704`*^9, 3.770652637702938*^9}, {
  3.7706526967850447`*^9, 3.770652697197521*^9}, {3.770652795299518*^9, 
  3.770652813186311*^9}, {3.770652891469349*^9, 3.770652899024169*^9}, {
  3.7706529842262506`*^9, 3.7706529938898697`*^9}, {3.7706531070439796`*^9, 
  3.770653115062119*^9}},
 CellLabel->"In[80]:=",ExpressionUUID->"592c79ba-3fcc-40cc-b093-059f6510146f"],

Cell[BoxData[
 TemplateBox[{GraphicsBox[{{{{}, {}, 
       TagBox[{
         Directive[
          Opacity[1.], 
          RGBColor[0.368417, 0.506779, 0.709798], 
          AbsoluteThickness[1.6]], 
         LineBox[CompressedData["
1:eJwV0Hk0lAsDx/GxPu2jTsZV8ZZlUp2ylEqp30NOXam0ENlClkkkzg1xS9Zb
GtMgt2Qs5VUmSsiSspU1Qtc02lBIjLLMMJYnzXvfP77n8/93jbv/UU95Go3m
92//d9rqbNph/3O7RT2C5t+3GSDWY61eG/MQWJF+Zb30DLwe6feJZ7pgOoa7
qkKajVzVj5nveV6YH3DgvdvAA4wV7WH7Ms/C8abBj3x6PlasEz6TdQZC3bpS
rOlcgF0hcYZNvCBcSK7zdVMqQiRDssqJeQlHr25cmystxj+Fx5oSJy/jo9mn
vudWpfD4sDF6qjMSarEnrW04ZYhd1ztTzYuF3M8r+scGytHcsP/rMSYHqu42
O7LoVXgUvOywkyIXem+V5TfJVyP4WvhDziQXkYc+dM+FVGNe0QmWpDMRCs+G
LNSda7Befkn3c97fSI7m7XJSegn/zKAma2Y6Wi79w78nrcP2J33MSLUMqK/6
vEVwsB40Dz1zB8VMWKzco1aYVY+m4OQM9mQmbMtMc8qsGuCQ4e8w3nkXb7iO
Voc5jfhzRLu9nHcPRA8jxnrgFWrY7GcHmY+gHsNbnElvQ6XofctC/iPEGT+6
8fhoG57/vra7aUM+pr4GPTFKboOjvBst67fHCP/aV3dgUTtsKymt/2gWwLqg
1yub3Y79Ww1ZauuK4H7d7PGxyDfYzOSJCZTCZG9Ika5lB4zemlNel0vBD3ie
Z+DRAYPoIYX6mlKoyEVpM8I7sKl3q2q0RRnY5rqjgU86oJf+Zhtt/1PszLo+
GKUhwCoGcXHa5hmCulJ1gocEUFIOJIZ8qiCLSHB9cEaIQctwuuR+FSbHXgR4
RwjxKp6tNtdfhS93im7SbwrRENeRdEW/GnYdF1S0XghxbdlIFo9fjVFxssxW
rRPLtbRra9Nq4M7J7dKr7ATTLF5RNfYlbkpqKup+vYNluFtM8fEGdL40uLfE
5iNKL3h2Zb9pxYinmOHt3YP3Dmf0A4M7ENaz2v5n9hcs3RfvVUN2otuT3vbJ
sg8qAs/CbY4fsddFpfnDcD+0V/vyY9x7MLjolTSXNYDtXX7NZolf8DZx+IFn
yTfUzF4+IEjtQ3O/IO3hoiGwqhobKyO/QnvXltaLpiKknLq/QtX1Gyxttefi
Tgxjo/0X6S/PIaz0X228O/I7uiXWraTlMEKrJsUp7B8Q96gbMGx/4GyKn5FG
1gi4uaHednaj2PrY1W9n7iiY9HkHQ1LHELFW2i5/cAwl5y7ncjLGccvC+daL
V2MQ6CYRRxLF4Hsc2TFgOg6dqA495xQJHmwhcmyLx2FyuGdLRuoERJVNn+P0
xOg6F7M7nj2JWnPFwcsJYhSanFhclyDFTnpUZSVNAsbxhvc5MVNAlm2Lo5cE
6KUlvPhjGtnSpDOyBglSGKzFzJAZ3M7kKAj1JxCZfvovY59ZcC8dqO/jTCCt
9VY95xyFts9XtshPTODi2aQxjcCfmL+yqf+87SSG3fR+O+E+h6U/3/m0P5rE
tTmRYrfXL2wPVORrLJGi/Pu+0SUOMmiGWpne85RCqLu9d4cOjbSVC7XaVC4F
a90p/aRsGhk+Iqy4unwKNccdw8w05ci6NWrGad5T2Gwv4i+/I0de0TRkelRP
wTdqb+eulfKkzrpDrlrLpnHFa96sXJI8mfZUaGfqNo0KDTeZaLkC+d3nrtFw
8TSe/opVWM9RIDVDddLHFWbQWrRHFL9UkRz5LJD5282gbrVXPTtRkRxWkUW7
5swgutT2zpcFSmT6/MKqOfEMnLQ+uTjGK5Giu38UTprPgirRX7mBUCZPXzUV
1rJn8afCUEvyJWUSRzJ9HQWzYOiYuOnSCPI8V1nPcA2F4LPHJxZcIMjI1IXk
GhaFVVs9GplhBLn2WPhJp9MUqucCeOYXCbKPeH3upg+FBfHxFqERBClP/GIt
9qOQnlt7Y+gqQXrfGs6fDqBQP2hk3HibIC3/SktpCaOw/BQ9KOY5QYpOxw2d
vk7h6XqN/XcqCTIqZGBfFpeCi3i9ZkU1QdL59rc+JVDIidhbP1FLkHnvYunW
NyjszLzI8HhNkB+27bbbnELBvWu4xLybIB1fFx+cuUuByJ6Jc/lMkL1eR1oN
/0shz5c4GdpLkGXJq818silIKS2icIAgp+Xc5j7cpxC3wsFuzShB3tZJa3+W
R0G/13vDrnGCtAmb1yd5SEHAPy+zlxDkptnibxvyKWiaJNznThHk/MLuhtQC
Ci9pGWF5MwQ5Fuec1VFIgdWYZ91IEWRts27AwicUFnHLtfvn/v27x8RwTzGF
ArvGKZmMIG9Up/SFllD4H22aWF8=
          "]]}, 
        Annotation[#, "Charting`Private`Tag$1207101#1"]& ], 
       TagBox[{
         Directive[
          Opacity[1.], 
          RGBColor[0.880722, 0.611041, 0.142051], 
          AbsoluteThickness[1.6]], 
         LineBox[CompressedData["
1:eJxF1Hk41Vn8B/Ab6kpGSEShpDuVmVGMCun9rUTIWilEWTMIqWylZCnZl2GI
ismSob2JTBSuGMt1F5KmVb4Xt7LvLn739zy/n3ue5zznef11zvm8P+esc/Gz
cRehUCgcwfzfddLM94aVn/8uyv+NK24/bmylWeD/3dLf7ZVAc1rw4OO98T40
3wVHyI+sOUa7uOCmelPyIC1xwX65gf9a0m4uuDo+/h9z2r0FL14SQO3zerHg
XpNLy0eKhG5MiFeY7Ra6PpaTFqP5csFxsv23c4qFllNbT6ffqF4wbXeC2Mor
tQtW+JImfj1faPHo65KqtULzGorkNlHoC75vVaNuECr0jhMThu6+dQs2ueQc
/bdt/YK1kqqN8s4KvebWOvGEVKEHqz7HujGEzphzTl5h1LDg7jCX7NM6/y6Y
kVBzzPGg0OU31FRMTgsdV9mVu/au0FqzLoWt6o0LDr/g+vBnuaYFe8XXBihq
CX0oZ/2vi62E/vH5l6fv4oSWbt4b3FAs9PR/t3Wf1AvNmHF9HifaLDzfMnpY
0Dqh/1ytDlcIHa8RRbF0FPqcfne13nmhncwMI2lZQu93yDeULRNay1tsyVxb
M6hntjpTqN+w5rxbfd9wMzbO6btVfuRhSRw9pl26BcnLJ6Vyd/EweF3dtPqX
FviqHKD+09CHt39FLbt7oAV+F59c8PDqQ21Fd3OmVwvkk3Youq7uQ2mjYWJU
TAvKFbSnLDp6kfE239K/sAW6DlNlEdm9COeJyRyjt+DQBs/iXR698Jp2Yxt3
tcC7e6DGZFsvDknUpWlTGDgjLqf7QqIXBkobDquqMNCmkjU/1NUD2uZo+WU7
GTDNvZTmUNUDaT2yY9yOgesdWJqS04Npk31ZXUEMSOQpN+mH9aDbrsCekc7A
Sk/lm3InelAW4v6+gMVA+4USDR+NHhTu8u5QGmbgktSNgiyZHmSInmYlybYi
QGT7xsApLq40BDaJabeiIYVV0dnFRWDChbqQg61YUZvJzGvhwsMm4kX/mVaY
WffaPHjGha1CzDPX31sRJBL7iVfIxba8tLvm7a24PxFeci2KC5pHVlHNWCu4
IcYfX53lIi69lbl6GRMWAezDn925OG/f3piswQQzVFHnrCkXIzvfGDfpM3HO
9uUajgEX3qr/0RcfYKJPya3/v61cOHR/qgr1YcJ5/tRI7Wou2K++6P99gYnA
U4yoFBkuTIu55QPxTHS9s0kkqVzo+X575HaXiZjwymmxcRKPrAY0b1UyEdBx
Lb/2O4nN2sOlnS1MbDFX1hsgSShNThRa9DNRlHHDJ7iDROrb6fXX5pgYq7sc
18wkIVE5m1srxUJPqUFsaCOJ6cui2Ts0WVhMqXZpqyIR4LZk1Rmw4HxCczz4
GQme0dL0u5YseDQXsz2fkHi7bHmSmj8LH0+eX6tSQsKmX0bSMZyFQdP7H94X
kmhkyl37I5mFgNDJ4Pd/ktjzWGEJO5cFsz/2BindIlGRrhQp+ZCFMlyMTM0m
oRWsTDGuZmFXiNbJvZkk/rJfG3aZxYKKz5GlGukkrqvSgsaHWCgdUy3NSCIh
K7JpdIsIG/HMv/jyCSRiuzVOe8uy4SK/886rWBIi9b/0F6ixMbJNVio/hkRo
8VbvT1pszEfI5N29QmI47tdepb1sRMomcT9HkfDy3e5++CAbEzTtc4gk0WWl
15XkysZx3uAI/TIJe22D441n2GjPl1E8HU6CvZJ4JxYl8GPr4j2XSJhO7rHD
72zs+eeHoB0XSdS83fc6JJ+NwXsXna3DSOhV7j/45AkbZwJFD8VfEOR3y4zZ
T2fDa1nQvt7zgvwiLMw3tbNxVSp1u5vAf7pZN7qSbIT22G6bDxXkaXzI+OYY
G6rXrx4pFzh10xH6m8UciCSpVyQKLCFpv3uFPAd2N0eiLwsc0X+sypzGwefn
Ul+TBJ5mHteP2cYBqyxk3TOBAx67lNcYcTATUuXJF5iX7q4za8sB/XgS1U6w
v0uw56PtJzl4usnPjCFwp723ZkAQB3o/OsU4CM4f22Xs88cVDub7TnqMCqzn
pV78PJ2DvAylFXmC+34donA/53NQXnhd2llQj5yQ92rUJxwY+dJIbUG9zBdV
HP+plgN5UZ6SoqCeczEZOdZsDuZ82iEtqPeJTEv5nEEOkjKbcrUEecis/elg
9TwHPClNCUdBXjVF4slcqTaUi9Aq/4gmoV5WvXTrz23Qml4TtlOQd0+79mzd
b20QpU/76yaSyHSU1vsa3Ia9cn+veSfon/3kt0DpmDaI7acdjE8R9NtowaB9
YRt2Kxlpygn6zXfFqu6BrjYUy+2sfZZDQjV7dO3K4Ta83biH8/ImCaYay1Fv
UTsCD7sSnFxB/2rFdkSptoPx8LWBYgGJMSt+o+Kxdmyq4vivv0ei8M0bKrzb
QXfuFb/0gITtib8N3ULboR5naND9iES5n2/Vvcx2iFyqfdJYRuJC4qeHe9vb
ceCybLlIDQnRZnrmKYvXUH9n4j8leM8yxgke1UQHmg7kXxRbyoVh8XNoWHfg
dl5QTbwkF8HLvq1Kd+6AYor42tXSXHxqNW3yjOiAiGzzfRMFLh4cFd8iTe/A
w/ykad4GLqy8IqecjN+ASFaYpRlykZwQEs8378Q1ZeM/yUgupNvcH213+A92
/1YG0SV7sH6tT3G0y0f8MySvcOenXux4f6ppd+pn6BFmN/R296F6OvxAW/YX
+Ch/r+ry4cHzRUNDVYTg3s9DTtaFf0WWa5HSSsG/XqfIcZaN/Yafj34en3Pv
w781uYf8bn/HhxFLBmHyFYsGojNLb/dj+KPiFvnD3+HhYvMy+9EAkktCTx45
MoDsMt/gQftB0JaLmwdnD8LMfeD+GHMQT/3DSxJvDSGOop01YT6Etg1pVOvU
YfR1WvpMvBiCeiRno2PWCDrTN86W7xiGrtXHX29lj+JccuDZW6XDeO8fvSsh
fgyqJ0q1LsmP4JGu3Q91KePQfPzg/tiVEcjb1nfeiZ5Akc6M0pfvI0AXJaXm
7CQUJSk1Q1ajyJL3/IEWPAXP2ZZuv4pRRNz87aqO1zQq4k4tV109hhuMzFeJ
/jN47qLWKhcxhjDftEHlAD6GlH9e6UGO4avzxlV2LrPgzSboxhDjiJvliX3w
mIPI486uprxxVHwzHpCyn8f6i86amjPjeL1hR5eeOoXIKKl3ireegOcmV820
AgrR49CV3nN3AtW2Dud3qywiLhZsHe4UmYT2UV6xXN4iQqHkYcQdx0n4RBp1
GKwWIeb1JzPMHk4ixkN8elGaCNFacX8EIlOoVHae58mJEveS6l4OHJ3Cs7kr
opsTRYkvvGfD7DtTYDzey0uQESMKc5IDD85NoW6tx6v4VDHiK5/zXtd6GlFl
h/M+Sywm+hsyg+/cmMYxtXdODgmLiZ0GTfXpA9OYeaq5WoO6hPBjnG3R0Z/B
BdG+5vSLS4gWdUimRM1AXl3XeQOFSvjKx9hbcGYQ5Gs7KhFCJdQ56stE1vCx
ZptbA+08lXCSzhHdp8zHy9nTOXvCqITOvZLvV1X4kEhIMAy9TCVi87IzfljH
x80S+u9916jE0t9G9FfR+HjVq6XTcJ1KpOluer15Cx9yrssDo58LzGQc3mfI
x7PNyqZ5VVQiW3ki6so+PpyGN6tUvqQSgU9HCuqN+Lhz2ejVKJ1K/P7L6UoT
Ez70c8Pk3VqoRMfrB3vMLfhwef/16Z4PVMLoyYci66N8UAumYp0+UQmbqxvH
Uuz4KPWhHg/tohKPxdx+ZdvzMT6jRn3EpRK395fF2DjyEatkf2TdAJUI4S66
ZuPCh2bXSQ2DISphTZH0SHXlo6343PzRESrxykJeh+3Gh4puSlHyBJXwqdcq
tj7JRy3l1vnSKSqRk7TfIsWTD8+GUsuGGSrh1uBOMn/jQzK5Yn33LJVgId5X
2puPh0caJubnqURCbWWfpQ8f/wP1eef2
          "]]}, 
        Annotation[#, "Charting`Private`Tag$1207101#2"]& ], 
       TagBox[{
         Directive[
          Opacity[1.], 
          RGBColor[0.560181, 0.691569, 0.194885], 
          AbsoluteThickness[1.6]], 
         LineBox[CompressedData["
1:eJxF1Ak0VXsbBnARp1uSJJVMcZxSV4rKlfJsQ6RB3IpSKWOmFCpCClEyZCxD
hcp0qW6a5Erm6RzHOQdXKg3sY6rMQzj4zrfW97HX2muv39p7rf2+7/Nf7xqb
s3/aCwoICNTz7/8+f+11u2d69pyOwP+uELu16+ppJvi/63pJ5wia1az7n+uH
u9LcZh0oNSRznOY/a3rVHu5BWuSsz6ZerDlAuz/rkvDwf/bTnsxaWMSD0u38
btZdxleWDGXOuTYifMUUOeeqmw2xN9SKZx0m0fvwbvacJRWVysvvlcyaphsx
f3lI2axXtMcuSHo05wXBSaLyZXPuqc6UVBEon/VT01LqTp85/3FqzMDerWLW
xlesg1+aV81a/VaJYdr5OcukrFkQETPn/qJvN+2Yc749bR21zLB61lfFSs1m
bOfsLKe47HvAnHfqtMWXvp0zzUTP4snHOYtbPViZND5n8rJNsvvWmlkzI0qP
nzg45/x7inLG7nN+8Djwy5Zbcw5725aq8LgGT0/nnhs5+APn6/RsROk1GOjC
1jPuPbBqfaD0q6sG0iEtvaFZ3dj9U5DbLlILzr+Bf5XLd0N9yiajnlqLkKFD
Ks9fdkFmcdnpf/RqEeAeZXzJqgsiskoqmadqIX5obZquZBf6fw/qifGvRXex
+oXchk607GjP8b9bi1j1uLHopE6U7tM/41zA/z62sNn7dCdyjz/caP6+FouF
Q8fNtDpx21WoX3e0Fl4rKxYfXNKJq362z1Ql6ajMFAz92tUB5/Ayj1XqdNDS
cjquVHTg0F2lLcKmdCgKJ+QxH3VAJzdopP8MHVm/2Xr5hXRgbWH7q09hdJjv
XRJg6NwBcYa+d3U2HeGH/TnDBzow8fGh1osqOjaD2mOh2QHmpG1hmBADnXES
m1IWdiB/UfllrzUMVJ7Sva87ysWD1VTYgoFaukz0snYuLmiTJdt9Gag4/JTa
844Lq70GQbREBlLjLJSqnnKx+9gjA4nXDJSbrc4OSuVCxteuqnuQAU+5krRT
17gQCSu/0SReB6F7+VqnvbjoT6LuKdlYB4XHd/escuGirIBkJDjXITtYctzi
EBe5tQaR127UwVdxaSHHmIvbHx4dOJdRh0/jypJN4MJ5wo5j1FYHg7Ns+UOq
XBxaWBGrIcCER17bcBmVi53Syofl5ZgQ221/PU2GC/Ht3ObRo0y8Ef+9L2ox
FxPGuxLbvJgwPPz890QRLsij6ZbMeCa+XJfompwh8fqSfWs6m4n64Qvfi4dI
ZOi4NEsPMrHBTK/z0U8St4Xc2bck6nFcbejVt04SIdUX6fM16nHHwPKkZxuJ
ixF+FZcO1sOEpaZs3krC4c/Ad72e9Xg30HQ95D0J8xU33tjG1UMp+eGOeY0k
tqXFPt7fVA/VJJZDDZ0EzSExs3SkHheNL29aWk0iLL6etXoRC3bppr13ykkI
eXP2m69moajYcsOxEhK+lk21URtYOFHsH3ekiMTQjvdGdG0WetZLjkb8Q8JF
/mO58D4WpJ8Vao3nk2if91mXOM5C8CInu4RXJI6RX4t8XFmw2HgjzukFCU5l
u/ZLPxbyUo8LuOSR2JPdkd8XzoINcX446W8SpWHdW9ffY+G1MjhjT0hsd/uR
Z/eYhZ35pWJXH5PIM+1TS3nLQqaFw2b1XBLrNQZzW+pYaNVr5ojmkHiwfERF
8jMLPzLm3RX7i4T0r7EMk14Wno/K7NqWTSLmw4RS6DQLm1tr4gKzSCx8O5Va
JsZGjBFxcjCTRGCKgNy0HBuP1ocHX+N7IkAo+Q81NrbWNA9r8u1hJ7LSE2yc
OVmavojvHsPf4h8fYKNyc2nydAYJGxVRia6TbIxKRZNL+O8/LFpyS/EcGwNZ
D+7o8P1n71LRE1fZUDjxsCmU71qWZOidKDbSGmeq+vnWe75ChJPKhkmFZ6oH
v76CeOkg0WdsiPSkJIjx61f3lhUwKmEj7kLGQBnff1kqXA5gs2EQWTcUze9X
cafSxD/f2LC1XdvrxZ9HkjzNa3SAjb0Xse0Cf14SgirDmwQ5iHvDWBvKn+dN
coO7iwQHdpscqc/58/bJ3uzyVZ2Dnm+8r4bPSAyGbemS1ufgtJjmlaf8vJzd
NO0PH+Tg1vlQcgM/T0uNnSdrPTmoFekbOfGan+9y4tP8axxkeRekS7zh5/tL
7yjiOEh+8USppYCf59vdB1+84KBmY+fbRP55kjY6ZHR/hAMnM5/U1kp+PioW
5e+FG1CgQvsgWcPPR9RSd5lUA5IkNR9a8s/vBOuk9o1tDahJa/EXZ5FosXRR
8/BqgH9yuKrMB34/bUaud0IaMGTvsSP6E/9/ztTswvgGyK43qRH/QuLupVZF
yosGaMqHeW0kSZxKOCB1t78BXua7ND73kuhs0piqcGrEDyGJ3nZhLkZMebWr
jjdhZE+ovqMWFxnv31Pg0gRqRPxk4w4uzE+9NLDzaUJTm76qEcFF/lm3oicJ
TSgtfRWrbcSFX+TXZ/pNTSiQSM+0PsyFEKM84YzJv1CoCHOP9OBiqVGEQwnR
DP8s7eZW/r4zyC7k74JmVEYPaVJfcOG96MfKeOtmKHS6Ud3yufhav4fuGNiM
tcnWlqIlXPx9ZMEm8fJm3Cy6ZH2Ow4Wpc9C4ldF7rBL6plQzwkVUxKVw3v4W
iD8id1vp8Pd3o32e5rGPYNpkj9Q3dkBJwTU72OYLVBMPMVjCXfij9QxdN+Yb
/OQ+XN9C7UbJxNV9jcntyF9X6jZs3gPHd9XVRYFcHM24LuNz9jsSbTOll5/q
hN6Za2WKfj+geuTb6LR9NzSXiwXqJPzE56EDTML4O0x+31HtmdSLwS+rNkkd
/okbR2EtltOHqByf0xYWfQj0wbp6i37QlizY753cj2tPPmSbMvvx6tzVnMiU
AViobtYt3juARuVYilnMIHaM0oaWFQ2AGtSw7kTiEBY4WV1R0ByElumXLSnJ
w/D8bc07/ZxBtJ4L1okIH8HCAr3RP5cPIU/r6OKK6FEcCz9bOBw8BCnzqpas
4DHEtr8j5v8cAtoEokvP/4L+55yzaqbDSJRyXEzzHgdDOGak6s0wAu87Xd/q
PIHQI9Mq4dIjuMdMqIw8Nwl6gphHfMAILrvF9st68OAUmSQ7Ro7gu/W6lUdt
prDfdeo8jRhF2FTP/M8O0+jRV75yMW0UBT+M+sQsZxC9d5rRPjGKf5X/aNtO
FSDCibURxmZjcFSxVYtNFyDEqstbcx+PocT8mK+u3DwiveUWO13wFzSO9GRL
ps0jppzaU3xO/IJrkGHzztWCBN45MBSf/cINhwUT82IFiXFXx1urBcfxVtZ6
pkdSiOjbIR9Zf2Qcb6ZDhNZHChF5TLXNr7LGwXyu3xOxdD6RPHhpSmt6HBUK
DpXhMfOJebu2aCmZTeDa68Np3xYKE42ZLipx9yZwXPGT1bEIYWKrd83LoL4J
TL5SW72BIkKorlger6w9CT+hbka8vwgxmBfjHnhtElJULWtlAQqRTGWa6DZM
wsvNfHjhJQox895uz+hqHmS22VXTfClEIWmyW0uWh+Ip97t6lymE0W2mpp8c
DwsjIgx8AihEcMjt7/PW8HA/pzyuO5RC9FRezhCl8VDZpb61OolCZDHMXOQ3
8SBpu+RicCGFeNGxXWe7AQ9v1svuSSuiEA8vBHj47uLBanC93NtiCrGvLDGh
0JCHrADDyuFyCqEhZFSgY8yDduplKbs6CiH1oeqgngkPNq3fX+l9phDc4pmv
hkd4oKSP37T6SiG8M6Fx/SgPua6Ukz5t/HqK3byqLHkYnVSk5HVQiNaPaU1G
J3i4KW1psaaPQmyqjuw2suFBre30hp0DFKLUypd+3ZaHxuwLM0eGKMRUoX1K
lR0PclrRmVFjFCJ8mbas0WkeygRSfHPHKYRnrkpViCMPjtW5B6onKcQWE1nb
SiceRKMKlMgpCkGtXjEg7MLDM4vqsZkZfj/d0u67XHn4D/iT8iw=
          "]]}, 
        Annotation[#, "Charting`Private`Tag$1207101#3"]& ], 
       TagBox[{
         Directive[
          Opacity[1.], 
          RGBColor[0.922526, 0.385626, 0.209179], 
          AbsoluteThickness[1.6]], 
         LineBox[CompressedData["
1:eJxF03k01OsfwPGx5OuGixIKU7YJLURIpc+XZGtBshTJvqeUulLJkm7FWFLd
SLbKkkpSKZUy+2RsVySF5jtjjcg6GPzmd87vN55znvOc1z/P8j7nUfc9cTBA
FIfDVQvmf1fe3oh7jidO7sL9b1zxX6/TSDgA/3f9L24okeAl9Gjl7pRwQoTQ
CYrjqp6EWKHr6PY9zoRUoU/kn2U6EHKFrk1Jebuf8FTomsGvLKnSJb+zXd/F
3FAutIeoD+6+8jOhXWrmNNbiK4S2N9kSrKRbKbQRIWcMgSqhDVst5wLjlmxw
eUCMVrvkzZjJqstWr4XWyW02xdm/EVpVEbnIO/RW6GUSp5CB0A9C99tdkh0v
XvInYorSPHfJ9OstmVf1PwqdvOLX/ZzSJV94MVGszlhyhOtcWVHvkh2zJV88
06wV2mKn7GtjyyUbdq16V+29ZAUNTQrl3pKXUXQZdu+WPBVgwGroWHIfYtrk
PFMLL7QMbEQ+9EF7qfnndiUS7Mc7ZsrF9AJzr1X7URMSyCVGHWts6oHqYfvv
2CESPEqrbPrp1gOP05x+BJ0mgZZe63bZGS7c2+LOHcogQYlktt3EIy6ktnj1
Rz4jQR1FgvEqmAtxZwKGphpIsOOfg/f89bkQqRQ+en6YBD6bqXtk5zng++bU
BE6aDOp/yp71auKAs8c5XpIeGV5EqqS7lXDAav4Sf7kdGbLtcbXmlzlgnHcF
lx5EBofiwPpYPw4QLIjiq66QAfW4xinawwElTqZk9gMyuL/IT3HX44BkUrb0
WjIZLtD26NjIc2CGUCD3gE2GyOX7JY1mMRhkFCvo4ijQtj4zv5eLwbfQp8pP
8RRYv37i1NZmDFjSL1WNzCnQ8qA+drIGg3JHkpZ5DAUwhjPzQC4G+WMMHdId
CrhoWfDK0zC4cbNxo00VBR5qPhpVSMAg0aTNgNVKgWIzj5yQMxhEtX/f6jRB
gZoYnlJOCAYBMZxtbSuoMNK+6JvjhYGr6uBOjy1U2FP1SM3zEAbbvKetAiKo
MBuxaNVngYGu6ILtYAoVjO/MO+aYYbDmgfj+E2VUOJK0i8zZgoGUtZTTBJMK
chl+H1/oYcDvk3c510+FyhdyGxEtDIavKR9ekKCBYfnymy1qGHRtWHs0UZsG
3tHq+JXKGHw8sTGA6EsD44qaun9lMKiQNwpZEU+DW3q7ym3+wKCw0uz4P3k0
uGG9Cb96GQaZLmikag0NQo/6RViKYHB52vpMwXca0L7K2X6YZ8OZrP3nCHM0
ODgSmJs8y4bAHYculq2mQ6+KTOn9aTa4dx6JN9hGh6oOuy6xSTbYXfJJeulK
h3IOfbhkjA2GabXWBVF0MKHGl2SNskE1T12SeIMO8khYC+0XGyTK45nRz+iQ
1eTzZdMwG0Zr2Nf9G+jA3xu9m/WTDR0NFvsch+jgzcZ/yhtkA7mrQGbncgZ4
XE3fVTTAhse/RBrX6zDgi3zMjc5+Ntxe8Elfac2A75vaWnYLHPcnyWnRjwGS
lTy9L31sCMVrrPwZz4BmF0r7LYEPbU743JbHABZRwjhWYPNd2C3Sewa87Jl8
nCow4YCl29NvDOAda6ylCiznVaicPcOAbTNpiIZg/9njoh1JSkzY8JCuWSgw
96Lv3UhjJvSFJbKsBPdrIJI8jzozoTdlH11ScP/X9zTwdpFMiKZt7x8SuPBJ
QvfWNCbMySnLjwrem/wey1/3hAmm9jcN5AU9ouotfaXrmGBw+m8LB0Evr85C
TV4/E2h7LOxLRwR9532LGrU+wSixKeOJoLeqDDnoreUnoJXJyLtOCPqqaeoW
e3+ChQUWojTFhq87OWWxOZ9AISsKumfYQNq3+3hotcCnbSV65gQ9Pe9vdm3/
BPcbCh1wC4J+F/wqNinUQbd5NjVKFIPQFPKp1YZ18G+C3zOWOAaHcjS3LnOs
Ax/L4CxTBIP17zivvifXQbRDiaaVNAYNc37vksVYIFIYFKarhIHqeX/6wBgL
3sZS8TX6GEgkU662ytWDF8unVcoIg9FsLfvazfXQ03ktLsAEA3I1l3UntB4s
zP4I32EuOH/W/18brB64fxltDNmLQdW5gM6HzQ2ga+rpnS74j0W7wr6sGWuA
q97B6s3HMbgtFtmctqIR7HhaCiqnMDhLvEA959wI4+LkNGYMBiYFmU/2tzaC
hb3UwespGHhwf9TEhDfBy99ehPAKDDqkZNM0TjZD8Mo7tPhFDL4eCdM/9VcL
3DIzHYor4oC8DTGwFv0C0rajjxKGuSD3OeC5qcc3UI+VdNB16gXNdeGlSb7d
IL41r/tgUR9s6zxeZ3GDDQXaD6/3dPRD7Wzcvs93OVDj8ts8DD8IwR8YjJqE
HsgNvB5rbfkTsvyK16zy7oMDz6qOuboNwSZ39tRCwACQ/5A/FhkzDF3jDg2o
3U/Y4t029j7+F4x1rzZQdBmGWdfe069uj0B6WUyQm9sIaC16fnRzGAWCrOT+
6LujoOvSVK1JH4VXJ+PKUvN+w/Y2t5LXe37DZ+1MxOnGGPAyPGqHX/8GrcQW
naNZ4xC5e18+xXAMzBy7t+bdnYAnK7RPpxSPQefJpF3ElEmAA6VE1RXj8Nzs
sAw1Ywq+WrXgtyaOg6Ir/WtJ0jTkKK3NyR8cB8BwGaQoHng9QV6tPjABWYrB
MoToGVjjPhswWzUBCbkhfxuHzkKJW5wxT3kS7jXcoaWenANx0lnENG4SLkZk
jqqd4oP1l+6nVM4k/PTRUT7sOw/pEnd2r4YpSJ4fFO8KXADbVJZDcv4UVA/Z
jPx5ZBGSjt3EK8xOQZv2Nmy7Fg7tmvQ/nuE4DcG6fvqZD3Ho3r3qiNSTaah1
9ThvgRdBu6+WrlUU5YGR+2CpQoEI+m3BX43vyYPwROsv5iqiqPy2Rafnz3hw
NVByViRTFP3x9YNRlcgMvFfzWRxUEENHK5kfz7rPwJuFK2J6qWJoVPCmH4El
M9BQuXuQKC+O6gRrvBmfnwHqukBayg1xNP2iOonrOAuXq1wK2MuXofcDS9U9
782Cp8Z3Lw/iMrRC63aH08gszL3SV9mASKDt0qs/87bPwQWxAdatWAm081qu
9pHLc6CoZeajjUNQvIitg1rLHPwV4Tqx/ByC2jqwv7Wq8EHVxJ9BOI+gdSot
/cpqfPg4H5ljeRFBAxDnPg88H5YTiVYx8Qg61Sf+hr2OD7lllJsD1xDUNSyw
fEibD7R+Q2NGNoJyxVkDi/p8UPCTPZv0DkENdYILVaz48EZPzb6gBkErD9dz
PffwwWtMD//+I4JqW8wr51rzoSTemjZBQdCgUorrOjs+7Mi/qOhfj6BPZQg6
Wgf44Nv585VlF4JK2bRo6rrzAXk4c93rB4KGLSMnhhzmw+Nw5FgMhqDRundb
S4/wYWpOA3nei6APcdIOekf5cH3NETf1EcF7gzSz9Hz5oI8FbTD/jaC9zdeu
hvrx4XPpmUX3cQSdd+4LeeTPB7xZRnH6NIIujKSK6gXxgYzLO/94BkGLKr6/
CQnmQzDjsQNjDkHNO3T8SkP4IJ1ercmdR9CSnWcW+kP5UOHGmF5cRNCQMnKy
Tjgf/gMq3UBx
          "]]}, 
        Annotation[#, "Charting`Private`Tag$1207101#4"]& ], 
       TagBox[{
         Directive[
          Opacity[1.], 
          RGBColor[0.528488, 0.470624, 0.701351], 
          AbsoluteThickness[1.6]], 
         LineBox[CompressedData["
1:eJxF0Xk0lYsaBvCd6dtKSUSDIdGO6hxSlErPl5yKEo5CpDJLkjQpGSqaDBnq
NKikFA6VSkKmPWCX0kBpwPeZykzmzabrrnXv9q71rGf9/nn+edWdD/ztJsZg
MNLG898e2uxzy/KA71rG/+6s60Ktd6yt+L/fdjZ6RbJ2idz9bH2EN8tH5NOK
vco7WUEil5WaNVmzokQ+cOfoKwvWbZFXZjawTisliMxw1TK2l7gj8qtjVxIi
+idsn3DA/lfVXZFPdmq8z735QGR2RMRLc9YjkQtav76ZkjrhvE0La18tfiyy
g5gT496sDJG3F4zMV1N9IrKZwVJPJe1nIm9qqvI96jXhjZeDjn9Km7BJT9nF
uD8zRV77yP2h7PLnIi9j3ewh8EJkvU/GI+4hE9YNbREvYU/4z3qDmaEm2SJr
3f6wgmGWIzLL3J/cHT7hBUJV04I3E55v721/0iJX5HnS8i7foyeslp2zb9XH
Cat67Dl8Xf6lyMqKRODQtgnPKX4YZvvPhGcf3haVVfUS3H1XUpLKmzBLY+Sf
mbPzYDJ8TOavygYofkxMOGyfh7t7bGaqyTVA4dSmlIr4PNx5nz87JqYe8rpd
GXo1eUiumecpqVePGdSVnBjVfPgOa8Q1NdVhetQaTvfufASWChcxk+swzajh
tUViPnarl92qO1iHqe0XKh7V58P2Xq7hUpM6yMTrVk/VLMA+8uE7H+U6TDar
avR2K4CjTq3aaQENaUFgR9mDAvRc0NCJ/0aDmaI5sKi5AJLGZgNzCmlI2ZaN
XdAuREdOZV3oAxqSUn5Ei1chrMYknY9E02g2DZbtTS5Ek3/JsupAGq8jI5RG
Gwuhrid9SOBN43Pzm0vickXI87osluBIo/RiRdx5nSI057yPvW9BI3vJt6tT
txZhJbPats2YRmo5HR/rXYT0r+JTrFfQuOH7M0EpvAgN2Zka3CU0wmd03ruZ
WoRU9nfDBRo0Tmb2Javzi9Dln3nObQ4NH5uRtAc/iiB1KOeM3wwau4cmZSyW
ZOOemW3kmik0LG8wMzM02Lh6bmfKcwka69bIZusbs/Fxg8H5u6MU9Gpn5uXu
YePTpHIlZi8FjRDlIgSzkR20MehcCwWF+Ro83i02vLk9qtPqKEjytPmmeWyc
3b2QGf6VwoCb7pvyb2ycWjyT0/mRwk9ixXtrARvzwwM1F7+l8CXVqPKLEgdq
T5bqLeNTeLXZ5IujAQddK/YKhrkUcjvMquu3cWD5TMf/WBGF9EtWtMchDpK3
moXezqdwa6ldY3sMB4bzZmS5v6QQVbGr+WAGB2Zyn7eX5lAIOeLWPlDOQcCa
vZuzsykcVPLuDujgwMEqRlZv3M45fn0MGS5MYhUS/hi3tcPxobBFXPQ06x5I
GrfJaLBwsikXGYXmLtHje/oJZxnRHlxMUWFz23IpsNZFSsw8y0Xbn2f1n+RR
UGqIY95I4kJjBf/p9wIKzLAbMmpcLl681Qp1Z1MQsBKnJ9Vx0fI+bZU5j0Ir
P1lBm8FD5SqDf8NLKXz3ejTrkSoPH8IuNaqUUXgj81x5mREPs3ZXLWe8o/DY
kqNpdIKHHXFDpslVFO708LU413iQlXW441ZNIfbyuyUbX/Cg9EhT22P8H4e/
VC+36uOh0cmLrdVOYeWeQRM3n2L49muo6YrR0BYb29QaUYzCtvvx/pI05iRJ
mB9IK0ZIUerGr0wawp9y2483F0M+4FcgJUuj6MASt0jnElgHr6V+qtIwDXYK
e25TiulGH5aYkjT0LrE3JB4uhap4YtZdExrKCerMyNhSyKRVyUub0uguqLvo
Wl4KPV/zqGErGv+MOUXLb+CjNOmHlZsrjcZA5/iD+q+w4cU0lkw4jZCTLk/+
UCiDebmnRkENjRfH3WrufygHe3g4bu2lOny136fjd6wCXzbvGTVQa4Dcxkh3
NlmFGfaq22SjGjG90u3pCofv8F10aHnrlB/QmOedGuZMIfgKp+/nwZ9YWbO/
bF1sHR4YbKk5/6R5fDdkS2V8A17arKypGG2BZyGfX3C6CYMhBz9VLGzDdZfk
OTP3/MTpVhXj6HXt+MOubmDMrQVGvMXrkjw7UNtrUU6atmGT/oUR2q8TPdRs
XcXtHVg+fJLpcbEL0WknPGxtu6DyXEZMz6wbLFmmuX98Ny5dS27kcLqR5RuS
FpXwC9P3739NGP9C5YI4wiq2B5x9jhTv+S9onqnQcrzei5Tr2/co6vbA0JJa
nhDfh+0KfHvj+z2o8Q1bGxnRD990Jkt9ei+eGu6YWhwzAG3PNxUhp3qhaFP6
NSVsEFtuP3JktfQC9YwYzuEhNI0673q3pQ/XFT2nsvwFsIr0DqrO6sPp23vP
6XsNY/pn6cpRpX7cKr9WEuU7gie3XTIdg/sR6BPXreInxJh7vjazoR9tTlqz
djiPIiK9Rdtv7QDCR1slat3HYO1hbSJIGEBu+8auafa/sYLYoRInGMDnBSvr
V2kyyO9zr0qpWQ7CU9tFJ+4+gwz7XOD3IH0QbBuHgHWqk0j5aVZv8yYNYZld
a6pC4iTy1u/2Iw93DsH7zIYqo7liZFT3ZCfvjCGcd2cOT4oTIylxsdf+kwTI
V3H63aogTqaPMsNgJ0DO2FnxRVHipGbEiQv6KQKUP1vfGiknQYqfcxPjjwpQ
PM+9JCJWggwondaUbzmM0BfbE+smS5LgfjMxvDWMnfOrdzlESpK89PRKva5h
jGTpzF1MSJHnGJeHq1eN4KR4y5srQVLky9xKuXWhI1DUNHRawCDIUxbSzVIV
IzjmY9M3+ThBHv1yL509VwhlA1c+K4Ag14d2cSRUhCgaPXjTOJAg/0rkvd6o
KsTkyEiTE6cIUqZpxuO384S4nca73HKBIKccO/L6ywIhSpr19Pk3CLI2kLG1
XUcIBRfZo2F5BKneGnaFaSJEziIVs8QCgtwvnUmb/iXErp5FqvlFBDkYlKIS
vkGIlFMbSvp4BJnR0eY91VSI1XcCFV3fEmSKqZyT3FYhnGvasoxrCdJugX+i
op0QxH3BxV00Qf7b0SZtu0OIdG9i94l6ghyi17tetRdiYGQ+8fQHQaY9Tu5U
chTi4hx7W/UugoxK8bOf5SyETr3HYqNfBFl9dvXfdi5CVKYe+W3XS5D91oOr
r7kKoWoYkxw9SJCfFCyalDyE4DISAtIFBPkqszPJ1lMIT366BX+EIH/En7e5
ulcImehcjcZRglydoDr82UuIJ7b8wd+/CfJ83NNLit5C/AeibbKR
          "]]}, 
        Annotation[#, "Charting`Private`Tag$1207101#5"]& ], 
       TagBox[{
         Directive[
          Opacity[1.], 
          RGBColor[0.772079, 0.431554, 0.102387], 
          AbsoluteThickness[1.6]], 
         LineBox[CompressedData["
1:eJxF0AkwlQsbB/BjqbdNWlBkKzlXJUpSqtP/tRQqiRY6yU6ShDbJUiKucMmt
m4ukDZfIduykZEkp0cd7dFosicpOBy9u38z3Hc/MM8/8Zp555pn/crtTZo7C
DAYj+lf/d/J3u8XvO+W+nfG/uurwm8pr5l7836962l3CmVYC92Xrhbky3QQO
kBqUtWT6CVxbtatjPzNC4FN3ztWYMG8LvDmnjRmwJEFghoOKLlv0jsA1528k
hA1Pm51wit3fdFdgnx6lN4VxDwW28eJO7pdMElhfOGrtj/Bpi0lNhir4Jwt8
m9W8I9D2H4HLw8KKjJnpApd2Uy/npky72PC3DzVrMgQ+ImzLuLf08fR/mcRs
Yfa0LWzSF9rGTvtg6fgKBflMgQ+cvLvGz3raZrJGmrw70zat7d22rXXa+7xv
7ohVyhJ47yrW3jGHaRs3tx06/HDae4JDrfM7p71La73zklXZuBCvVsOy/gjD
jib3cy7Z2Drmr2I3xIPBn34X3qVmI+WbmHu5BA879ZQDNH9kI6EvI6L59Hvo
D9SGRqvloNFOzZDgt0A30TN64FQOdip9b1p8owU6+6TjTDNz4JJhXLJYvwXk
VNn9xwM5sCWFdz9mtGB7utMjcc1cjNdHKUxWcbHtqBjH7WwuXopzie9/cbF1
Xk7pK04u0hy8fIfcuNhSxK5S5eeiiU+39+7mYrOL0Jtr2hxQt3z28NdysUk6
ubnbmwMl/0hlcwkutKr3fjYq5oDlpTPlNUlB8/xwV/IEB1yiTqTjG4UNzLgB
Anno7fyrS+s9BY13uuNOl/IQHNoVIvOawrrALpHK8jzcSiyJNqygoL4hcp6y
SD48Ls6XCSyioNaqJRmon4+2dMvEWzkUVKN4cm1B+biTLpNskUFhDRnI1K3K
R0/DmQtxqRRW965WT5xVAO3XDSydFAoqt+s3MXYVIHnTB22VZApMYy/S+loB
3lRdWq/1y8q0vFHpywKI26l1mv3aX5n63FRufiGscjwznX/dW8F2ZfuYFKJH
xnyFQzoFxdmL7VsiC3H9pmLJhiwKCvkFJ7a8LYT08qy8Kg4F+WM2Z2IWF+HR
J8/nC4spyEoRvvwDRTBIndUt+pSCzPNHQeY3i9CrEmF2o5qC9JkDEZymIjju
UNfM/5WH1NvEhDPsYmi0OnIiPlKQuGyY3BBbjMavJvx1XyksXtf7WINXDPNO
sVe6/RQWRGx72mddAsn4AO8YUS7ms9pemCSWwDBEtqJ+Phdi339vSG8twSLX
guM20lzM2dXU7upYiroJE1tXdS5mzPQkulzKEPwF/KdWXHw18hcfTCpDvsU/
xWwXLl6Ehy2ZaC/D63pj0+XnuKgKbYgOUX8CVcfXrPURXFxb1HMvLuUJsqSo
NwpPuJBYoVRREV+OIeJMXfqqFjB1wkUlrz7DvQvSiQpz38PI3zYo91AVZN14
KTVtPORdcOQ9qK+DyP6g+T+KPoFin1D3PN8At4NvnywKb8VCg3CncrIJKXe4
a6MV27Gg0TFr05EWNPede8Eo6ICSomtKkN1H2BaofTdY34nNvJO1Otc/I3jr
ZvsA368oH7u0pzG2DWGlCQ9UGrvgXFZdXRrQgbRHGQHxM74hxj5JRtKmE7wq
Q52Vyt+x1uLzyKRjF/KPTxppm/7Ah0GTOtLoG9xexO7Vsu7BwEfpdVIHf6CU
H9RMePciMtX7mLl5L3yymxzM9PrAFJ9l7BXbh56YN5EdxX3guF9KjUjoh/2i
L/cXsfrRqBxNmF4fwBe197MCM/ux8kqDytGYQbS/+/jaS3UA2vs+aibEDqFz
rVDc6rsD4LkHbQ8PG4Yiq6vJU2wQWdqHxZ5HjWBr7R7bDf6DkDpURSUH/cTf
6yRzlDsHgVZG1NMzfIw7BBqJ7x5CjJSzGNNrFK9Srh63yB1CwO3jwRtdxnDO
gPM8RWoY8XW3KiPcx7GtaqO9lt8wfN2i++Q8abgtvXplZuswvtmqLD1sN4F5
sz26IlgjuDbRLfrBaRKZZeo3NBJGUPjdoHc+ewo+f7hHtvFH8B/lza1bVjLI
At0YkysmP+G8yl49+gGDzJDTCJRL+4nyQ0cu6sgLkdpm9ap6QnxssOhOkUgU
IoVNjMx1LflwvbKzibVMmOzxKZEVe8xHiNOsMaFoYbLvrEKFktAoSuRsp7ol
REjL4TL9IfNRFExeFVkdIUL2ywSbDCSNoi5brzt8oSh58pKkR9jEKJ4rOlWG
XRclK66l9oTsG0Ng3sHEz3NmkIf0Q8pnx4/BcsV7qyPhM8haNVbYrN4xjHPU
l60hZpI9RR2ieVvG4SPS9fKG30xS/rRSm3zgOKRWatsqMwjS94+lVl/fjuO8
26GhORcIUp+Xp/JwGQ1ZLYdq5kWCHKgs390lS+PJhEecri9BWj7da6MqT2NO
eLi+92WCtM4aPZqlSON2asWfXb8T5JHCmtQSZRqVXzU2Vv9NkKqyItH16jQk
7MXPBRUTZDJ7V3yPHo2C1XK7EksJUsjEY0h9Bw2rgdXyJU8IMvi+BctjJ43k
yzsrhyoIksdwvz9oSGPrHV8ph1cEmWowUvXTmIYd7xtH9wNBLh6f4TRhToN4
MBpq9Ykgbz+T4LIO00hzJay9WwnSY0iI9GPTGBlfQWR9IUh3Yf/Pk5Y0QmXY
5st7CbL706aLU7Y01FuPrWH1//LUST/Y02hMOTtlMUiQgfZRp/0daMhrRyVF
/iTIXqukDVNONJ4xEi6mjRIknRw/ud2ZhnN1mkn1OEEujAsp8jtOY15koVL7
BEEaL3BxKXWhkWle/XNqiiBteHpzJ0/Q+BfLowUL
          "]]}, 
        Annotation[#, "Charting`Private`Tag$1207101#6"]& ]}}, {}, {}}, {
    DisplayFunction -> Identity, Ticks -> {Automatic, Automatic}, 
     AxesOrigin -> {0, 0}, FrameTicks -> {{Automatic, 
        Charting`ScaledFrameTicks[{Identity, Identity}]}, {Automatic, 
        Charting`ScaledFrameTicks[{Identity, Identity}]}}, 
     GridLines -> {None, None}, DisplayFunction -> Identity, 
     PlotRangePadding -> {{
        Scaled[0.02], 
        Scaled[0.02]}, {
        Scaled[0.05], 
        Scaled[0.05]}}, PlotRangeClipping -> True, ImagePadding -> All, 
     DisplayFunction -> Identity, AspectRatio -> 
     NCache[GoldenRatio^(-1), 0.6180339887498948], Axes -> {True, True}, 
     AxesLabel -> {None, None}, AxesOrigin -> {0, 0}, DisplayFunction :> 
     Identity, Frame -> {{True, True}, {True, True}}, FrameLabel -> {{
        FormBox["\"w (nm)\"", TraditionalForm], 
        FormBox["\"\"", TraditionalForm]}, {
        FormBox["\"d (nm)\"", TraditionalForm], 
        FormBox["\"Superlattice Domain Behaviour\"", TraditionalForm]}}, 
     FrameStyle -> Directive[
       GrayLevel[0], 12], 
     FrameTicks -> {{Automatic, Automatic}, {Automatic, Automatic}}, 
     GridLines -> {None, None}, GridLinesStyle -> Directive[
       GrayLevel[0.5, 0.4]], ImageSize -> Large, 
     Method -> {
      "DefaultBoundaryStyle" -> Automatic, "DefaultMeshStyle" -> 
       AbsolutePointSize[6], "ScalingFunctions" -> None, 
       "CoordinatesToolOptions" -> {"DisplayFunction" -> ({
           (Identity[#]& )[
            Part[#, 1]], 
           (Identity[#]& )[
            Part[#, 2]]}& ), "CopiedValueFunction" -> ({
           (Identity[#]& )[
            Part[#, 1]], 
           (Identity[#]& )[
            Part[#, 2]]}& )}}, 
     PlotRange -> {{0, 3}, {0., 1.7764433985250634`}}, PlotRangeClipping -> 
     True, PlotRangePadding -> {{
        Scaled[0.02], 
        Scaled[0.02]}, {
        Scaled[0.02], 
        Scaled[0.02]}}, Ticks -> {Automatic, Automatic}}],FormBox[
    FormBox[
     TemplateBox[{
       RowBox[{"KittelSL", "(", 
         RowBox[{"d", ",", "10", ",", "1"}], ")"}], 
       RowBox[{"wSLscale", "(", 
         RowBox[{"d", ",", "1", ",", "5", ",", "2"}], ")"}], 
       RowBox[{"wSLscale", "(", 
         RowBox[{"d", ",", "10", ",", "5", ",", "2"}], ")"}], 
       RowBox[{"wSLscale", "(", 
         RowBox[{"d", ",", "50", ",", "5", ",", "2"}], ")"}], 
       RowBox[{"wSLscale", "(", 
         RowBox[{"d", ",", "100", ",", "5", ",", "2"}], ")"}], 
       RowBox[{"wSLscale", "(", 
         RowBox[{"d", ",", "300", ",", "5", ",", "2"}], ")"}]}, "LineLegend", 
      DisplayFunction -> (FormBox[
        StyleBox[
         StyleBox[
          PaneBox[
           TagBox[
            GridBox[{{
               TagBox[
                GridBox[{{
                   GraphicsBox[{{
                    Directive[
                    EdgeForm[
                    Directive[
                    Opacity[0.3], 
                    GrayLevel[0]]], 
                    PointSize[0.5], 
                    Opacity[1.], 
                    RGBColor[0.368417, 0.506779, 0.709798], 
                    AbsoluteThickness[1.6]], {
                    LineBox[{{0, 10}, {20, 10}}]}}, {
                    Directive[
                    EdgeForm[
                    Directive[
                    Opacity[0.3], 
                    GrayLevel[0]]], 
                    PointSize[0.5], 
                    Opacity[1.], 
                    RGBColor[0.368417, 0.506779, 0.709798], 
                    AbsoluteThickness[1.6]], {}}}, AspectRatio -> Full, 
                    ImageSize -> {20, 10}, PlotRangePadding -> None, 
                    ImagePadding -> Automatic, 
                    BaselinePosition -> (Scaled[0.1] -> Baseline)], #}, {
                   GraphicsBox[{{
                    Directive[
                    EdgeForm[
                    Directive[
                    Opacity[0.3], 
                    GrayLevel[0]]], 
                    PointSize[0.5], 
                    Opacity[1.], 
                    RGBColor[0.880722, 0.611041, 0.142051], 
                    AbsoluteThickness[1.6]], {
                    LineBox[{{0, 10}, {20, 10}}]}}, {
                    Directive[
                    EdgeForm[
                    Directive[
                    Opacity[0.3], 
                    GrayLevel[0]]], 
                    PointSize[0.5], 
                    Opacity[1.], 
                    RGBColor[0.880722, 0.611041, 0.142051], 
                    AbsoluteThickness[1.6]], {}}}, AspectRatio -> Full, 
                    ImageSize -> {20, 10}, PlotRangePadding -> None, 
                    ImagePadding -> Automatic, 
                    BaselinePosition -> (Scaled[0.1] -> Baseline)], #2}, {
                   GraphicsBox[{{
                    Directive[
                    EdgeForm[
                    Directive[
                    Opacity[0.3], 
                    GrayLevel[0]]], 
                    PointSize[0.5], 
                    Opacity[1.], 
                    RGBColor[0.560181, 0.691569, 0.194885], 
                    AbsoluteThickness[1.6]], {
                    LineBox[{{0, 10}, {20, 10}}]}}, {
                    Directive[
                    EdgeForm[
                    Directive[
                    Opacity[0.3], 
                    GrayLevel[0]]], 
                    PointSize[0.5], 
                    Opacity[1.], 
                    RGBColor[0.560181, 0.691569, 0.194885], 
                    AbsoluteThickness[1.6]], {}}}, AspectRatio -> Full, 
                    ImageSize -> {20, 10}, PlotRangePadding -> None, 
                    ImagePadding -> Automatic, 
                    BaselinePosition -> (Scaled[0.1] -> Baseline)], #3}, {
                   GraphicsBox[{{
                    Directive[
                    EdgeForm[
                    Directive[
                    Opacity[0.3], 
                    GrayLevel[0]]], 
                    PointSize[0.5], 
                    Opacity[1.], 
                    RGBColor[0.922526, 0.385626, 0.209179], 
                    AbsoluteThickness[1.6]], {
                    LineBox[{{0, 10}, {20, 10}}]}}, {
                    Directive[
                    EdgeForm[
                    Directive[
                    Opacity[0.3], 
                    GrayLevel[0]]], 
                    PointSize[0.5], 
                    Opacity[1.], 
                    RGBColor[0.922526, 0.385626, 0.209179], 
                    AbsoluteThickness[1.6]], {}}}, AspectRatio -> Full, 
                    ImageSize -> {20, 10}, PlotRangePadding -> None, 
                    ImagePadding -> Automatic, 
                    BaselinePosition -> (Scaled[0.1] -> Baseline)], #4}, {
                   GraphicsBox[{{
                    Directive[
                    EdgeForm[
                    Directive[
                    Opacity[0.3], 
                    GrayLevel[0]]], 
                    PointSize[0.5], 
                    Opacity[1.], 
                    RGBColor[0.528488, 0.470624, 0.701351], 
                    AbsoluteThickness[1.6]], {
                    LineBox[{{0, 10}, {20, 10}}]}}, {
                    Directive[
                    EdgeForm[
                    Directive[
                    Opacity[0.3], 
                    GrayLevel[0]]], 
                    PointSize[0.5], 
                    Opacity[1.], 
                    RGBColor[0.528488, 0.470624, 0.701351], 
                    AbsoluteThickness[1.6]], {}}}, AspectRatio -> Full, 
                    ImageSize -> {20, 10}, PlotRangePadding -> None, 
                    ImagePadding -> Automatic, 
                    BaselinePosition -> (Scaled[0.1] -> Baseline)], #5}, {
                   GraphicsBox[{{
                    Directive[
                    EdgeForm[
                    Directive[
                    Opacity[0.3], 
                    GrayLevel[0]]], 
                    PointSize[0.5], 
                    Opacity[1.], 
                    RGBColor[0.772079, 0.431554, 0.102387], 
                    AbsoluteThickness[1.6]], {
                    LineBox[{{0, 10}, {20, 10}}]}}, {
                    Directive[
                    EdgeForm[
                    Directive[
                    Opacity[0.3], 
                    GrayLevel[0]]], 
                    PointSize[0.5], 
                    Opacity[1.], 
                    RGBColor[0.772079, 0.431554, 0.102387], 
                    AbsoluteThickness[1.6]], {}}}, AspectRatio -> Full, 
                    ImageSize -> {20, 10}, PlotRangePadding -> None, 
                    ImagePadding -> Automatic, 
                    BaselinePosition -> (Scaled[0.1] -> Baseline)], #6}}, 
                 GridBoxAlignment -> {
                  "Columns" -> {Center, Left}, "Rows" -> {{Baseline}}}, 
                 AutoDelete -> False, 
                 GridBoxDividers -> {
                  "Columns" -> {{False}}, "Rows" -> {{False}}}, 
                 GridBoxItemSize -> {"Columns" -> {{All}}, "Rows" -> {{All}}},
                  GridBoxSpacings -> {
                  "Columns" -> {{0.5}}, "Rows" -> {{0.8}}}], "Grid"]}}, 
             GridBoxAlignment -> {"Columns" -> {{Left}}, "Rows" -> {{Top}}}, 
             AutoDelete -> False, 
             GridBoxItemSize -> {
              "Columns" -> {{Automatic}}, "Rows" -> {{Automatic}}}, 
             GridBoxSpacings -> {"Columns" -> {{1}}, "Rows" -> {{0}}}], 
            "Grid"], Alignment -> Left, AppearanceElements -> None, 
           ImageMargins -> {{5, 5}, {5, 5}}, ImageSizeAction -> 
           "ResizeToFit"], LineIndent -> 0, StripOnInput -> False], {
         FontFamily -> "Arial"}, Background -> Automatic, StripOnInput -> 
         False], TraditionalForm]& ), 
      InterpretationFunction :> (RowBox[{"LineLegend", "[", 
         RowBox[{
           RowBox[{"{", 
             RowBox[{
               RowBox[{"Directive", "[", 
                 RowBox[{
                   RowBox[{"Opacity", "[", "1.`", "]"}], ",", 
                   InterpretationBox[
                    ButtonBox[
                    TooltipBox[
                    GraphicsBox[{{
                    GrayLevel[0], 
                    RectangleBox[{0, 0}]}, {
                    GrayLevel[0], 
                    RectangleBox[{1, -1}]}, {
                    RGBColor[0.368417, 0.506779, 0.709798], 
                    RectangleBox[{0, -1}, {2, 1}]}}, DefaultBaseStyle -> 
                    "ColorSwatchGraphics", AspectRatio -> 1, Frame -> True, 
                    FrameStyle -> 
                    RGBColor[
                    0.24561133333333335`, 0.3378526666666667, 
                    0.4731986666666667], FrameTicks -> None, PlotRangePadding -> 
                    None, ImageSize -> 
                    Dynamic[{
                    Automatic, 1.35 CurrentValue["FontCapHeight"]/
                    AbsoluteCurrentValue[Magnification]}]], 
                    StyleBox[
                    RowBox[{"RGBColor", "[", 
                    RowBox[{"0.368417`", ",", "0.506779`", ",", "0.709798`"}],
                     "]"}], NumberMarks -> False]], Appearance -> None, 
                    BaseStyle -> {}, BaselinePosition -> Baseline, 
                    DefaultBaseStyle -> {}, ButtonFunction :> 
                    With[{Typeset`box$ = EvaluationBox[]}, 
                    If[
                    Not[
                    AbsoluteCurrentValue["Deployed"]], 
                    SelectionMove[Typeset`box$, All, Expression]; 
                    FrontEnd`Private`$ColorSelectorInitialAlpha = 1; 
                    FrontEnd`Private`$ColorSelectorInitialColor = 
                    RGBColor[0.368417, 0.506779, 0.709798]; 
                    FrontEnd`Private`$ColorSelectorUseMakeBoxes = True; 
                    MathLink`CallFrontEnd[
                    FrontEnd`AttachCell[Typeset`box$, 
                    FrontEndResource["RGBColorValueSelector"], {
                    0, {Left, Bottom}}, {Left, Top}, 
                    "ClosingActions" -> {
                    "SelectionDeparture", "ParentChanged", 
                    "EvaluatorQuit"}]]]], BaseStyle -> Inherited, Evaluator -> 
                    Automatic, Method -> "Preemptive"], 
                    RGBColor[0.368417, 0.506779, 0.709798], Editable -> False,
                     Selectable -> False], ",", 
                   RowBox[{"AbsoluteThickness", "[", "1.6`", "]"}]}], "]"}], 
               ",", 
               RowBox[{"Directive", "[", 
                 RowBox[{
                   RowBox[{"Opacity", "[", "1.`", "]"}], ",", 
                   InterpretationBox[
                    ButtonBox[
                    TooltipBox[
                    GraphicsBox[{{
                    GrayLevel[0], 
                    RectangleBox[{0, 0}]}, {
                    GrayLevel[0], 
                    RectangleBox[{1, -1}]}, {
                    RGBColor[0.880722, 0.611041, 0.142051], 
                    RectangleBox[{0, -1}, {2, 1}]}}, DefaultBaseStyle -> 
                    "ColorSwatchGraphics", AspectRatio -> 1, Frame -> True, 
                    FrameStyle -> 
                    RGBColor[
                    0.587148, 0.40736066666666665`, 0.09470066666666668], 
                    FrameTicks -> None, PlotRangePadding -> None, ImageSize -> 
                    Dynamic[{
                    Automatic, 1.35 CurrentValue["FontCapHeight"]/
                    AbsoluteCurrentValue[Magnification]}]], 
                    StyleBox[
                    RowBox[{"RGBColor", "[", 
                    RowBox[{"0.880722`", ",", "0.611041`", ",", "0.142051`"}],
                     "]"}], NumberMarks -> False]], Appearance -> None, 
                    BaseStyle -> {}, BaselinePosition -> Baseline, 
                    DefaultBaseStyle -> {}, ButtonFunction :> 
                    With[{Typeset`box$ = EvaluationBox[]}, 
                    If[
                    Not[
                    AbsoluteCurrentValue["Deployed"]], 
                    SelectionMove[Typeset`box$, All, Expression]; 
                    FrontEnd`Private`$ColorSelectorInitialAlpha = 1; 
                    FrontEnd`Private`$ColorSelectorInitialColor = 
                    RGBColor[0.880722, 0.611041, 0.142051]; 
                    FrontEnd`Private`$ColorSelectorUseMakeBoxes = True; 
                    MathLink`CallFrontEnd[
                    FrontEnd`AttachCell[Typeset`box$, 
                    FrontEndResource["RGBColorValueSelector"], {
                    0, {Left, Bottom}}, {Left, Top}, 
                    "ClosingActions" -> {
                    "SelectionDeparture", "ParentChanged", 
                    "EvaluatorQuit"}]]]], BaseStyle -> Inherited, Evaluator -> 
                    Automatic, Method -> "Preemptive"], 
                    RGBColor[0.880722, 0.611041, 0.142051], Editable -> False,
                     Selectable -> False], ",", 
                   RowBox[{"AbsoluteThickness", "[", "1.6`", "]"}]}], "]"}], 
               ",", 
               RowBox[{"Directive", "[", 
                 RowBox[{
                   RowBox[{"Opacity", "[", "1.`", "]"}], ",", 
                   InterpretationBox[
                    ButtonBox[
                    TooltipBox[
                    GraphicsBox[{{
                    GrayLevel[0], 
                    RectangleBox[{0, 0}]}, {
                    GrayLevel[0], 
                    RectangleBox[{1, -1}]}, {
                    RGBColor[0.560181, 0.691569, 0.194885], 
                    RectangleBox[{0, -1}, {2, 1}]}}, DefaultBaseStyle -> 
                    "ColorSwatchGraphics", AspectRatio -> 1, Frame -> True, 
                    FrameStyle -> 
                    RGBColor[
                    0.37345400000000006`, 0.461046, 0.12992333333333334`], 
                    FrameTicks -> None, PlotRangePadding -> None, ImageSize -> 
                    Dynamic[{
                    Automatic, 1.35 CurrentValue["FontCapHeight"]/
                    AbsoluteCurrentValue[Magnification]}]], 
                    StyleBox[
                    RowBox[{"RGBColor", "[", 
                    RowBox[{"0.560181`", ",", "0.691569`", ",", "0.194885`"}],
                     "]"}], NumberMarks -> False]], Appearance -> None, 
                    BaseStyle -> {}, BaselinePosition -> Baseline, 
                    DefaultBaseStyle -> {}, ButtonFunction :> 
                    With[{Typeset`box$ = EvaluationBox[]}, 
                    If[
                    Not[
                    AbsoluteCurrentValue["Deployed"]], 
                    SelectionMove[Typeset`box$, All, Expression]; 
                    FrontEnd`Private`$ColorSelectorInitialAlpha = 1; 
                    FrontEnd`Private`$ColorSelectorInitialColor = 
                    RGBColor[0.560181, 0.691569, 0.194885]; 
                    FrontEnd`Private`$ColorSelectorUseMakeBoxes = True; 
                    MathLink`CallFrontEnd[
                    FrontEnd`AttachCell[Typeset`box$, 
                    FrontEndResource["RGBColorValueSelector"], {
                    0, {Left, Bottom}}, {Left, Top}, 
                    "ClosingActions" -> {
                    "SelectionDeparture", "ParentChanged", 
                    "EvaluatorQuit"}]]]], BaseStyle -> Inherited, Evaluator -> 
                    Automatic, Method -> "Preemptive"], 
                    RGBColor[0.560181, 0.691569, 0.194885], Editable -> False,
                     Selectable -> False], ",", 
                   RowBox[{"AbsoluteThickness", "[", "1.6`", "]"}]}], "]"}], 
               ",", 
               RowBox[{"Directive", "[", 
                 RowBox[{
                   RowBox[{"Opacity", "[", "1.`", "]"}], ",", 
                   InterpretationBox[
                    ButtonBox[
                    TooltipBox[
                    GraphicsBox[{{
                    GrayLevel[0], 
                    RectangleBox[{0, 0}]}, {
                    GrayLevel[0], 
                    RectangleBox[{1, -1}]}, {
                    RGBColor[0.922526, 0.385626, 0.209179], 
                    RectangleBox[{0, -1}, {2, 1}]}}, DefaultBaseStyle -> 
                    "ColorSwatchGraphics", AspectRatio -> 1, Frame -> True, 
                    FrameStyle -> 
                    RGBColor[
                    0.6150173333333333, 0.25708400000000003`, 
                    0.13945266666666667`], FrameTicks -> None, 
                    PlotRangePadding -> None, ImageSize -> 
                    Dynamic[{
                    Automatic, 1.35 CurrentValue["FontCapHeight"]/
                    AbsoluteCurrentValue[Magnification]}]], 
                    StyleBox[
                    RowBox[{"RGBColor", "[", 
                    RowBox[{"0.922526`", ",", "0.385626`", ",", "0.209179`"}],
                     "]"}], NumberMarks -> False]], Appearance -> None, 
                    BaseStyle -> {}, BaselinePosition -> Baseline, 
                    DefaultBaseStyle -> {}, ButtonFunction :> 
                    With[{Typeset`box$ = EvaluationBox[]}, 
                    If[
                    Not[
                    AbsoluteCurrentValue["Deployed"]], 
                    SelectionMove[Typeset`box$, All, Expression]; 
                    FrontEnd`Private`$ColorSelectorInitialAlpha = 1; 
                    FrontEnd`Private`$ColorSelectorInitialColor = 
                    RGBColor[0.922526, 0.385626, 0.209179]; 
                    FrontEnd`Private`$ColorSelectorUseMakeBoxes = True; 
                    MathLink`CallFrontEnd[
                    FrontEnd`AttachCell[Typeset`box$, 
                    FrontEndResource["RGBColorValueSelector"], {
                    0, {Left, Bottom}}, {Left, Top}, 
                    "ClosingActions" -> {
                    "SelectionDeparture", "ParentChanged", 
                    "EvaluatorQuit"}]]]], BaseStyle -> Inherited, Evaluator -> 
                    Automatic, Method -> "Preemptive"], 
                    RGBColor[0.922526, 0.385626, 0.209179], Editable -> False,
                     Selectable -> False], ",", 
                   RowBox[{"AbsoluteThickness", "[", "1.6`", "]"}]}], "]"}], 
               ",", 
               RowBox[{"Directive", "[", 
                 RowBox[{
                   RowBox[{"Opacity", "[", "1.`", "]"}], ",", 
                   InterpretationBox[
                    ButtonBox[
                    TooltipBox[
                    GraphicsBox[{{
                    GrayLevel[0], 
                    RectangleBox[{0, 0}]}, {
                    GrayLevel[0], 
                    RectangleBox[{1, -1}]}, {
                    RGBColor[0.528488, 0.470624, 0.701351], 
                    RectangleBox[{0, -1}, {2, 1}]}}, DefaultBaseStyle -> 
                    "ColorSwatchGraphics", AspectRatio -> 1, Frame -> True, 
                    FrameStyle -> 
                    RGBColor[
                    0.3523253333333333, 0.3137493333333333, 
                    0.46756733333333333`], FrameTicks -> None, 
                    PlotRangePadding -> None, ImageSize -> 
                    Dynamic[{
                    Automatic, 1.35 CurrentValue["FontCapHeight"]/
                    AbsoluteCurrentValue[Magnification]}]], 
                    StyleBox[
                    RowBox[{"RGBColor", "[", 
                    RowBox[{"0.528488`", ",", "0.470624`", ",", "0.701351`"}],
                     "]"}], NumberMarks -> False]], Appearance -> None, 
                    BaseStyle -> {}, BaselinePosition -> Baseline, 
                    DefaultBaseStyle -> {}, ButtonFunction :> 
                    With[{Typeset`box$ = EvaluationBox[]}, 
                    If[
                    Not[
                    AbsoluteCurrentValue["Deployed"]], 
                    SelectionMove[Typeset`box$, All, Expression]; 
                    FrontEnd`Private`$ColorSelectorInitialAlpha = 1; 
                    FrontEnd`Private`$ColorSelectorInitialColor = 
                    RGBColor[0.528488, 0.470624, 0.701351]; 
                    FrontEnd`Private`$ColorSelectorUseMakeBoxes = True; 
                    MathLink`CallFrontEnd[
                    FrontEnd`AttachCell[Typeset`box$, 
                    FrontEndResource["RGBColorValueSelector"], {
                    0, {Left, Bottom}}, {Left, Top}, 
                    "ClosingActions" -> {
                    "SelectionDeparture", "ParentChanged", 
                    "EvaluatorQuit"}]]]], BaseStyle -> Inherited, Evaluator -> 
                    Automatic, Method -> "Preemptive"], 
                    RGBColor[0.528488, 0.470624, 0.701351], Editable -> False,
                     Selectable -> False], ",", 
                   RowBox[{"AbsoluteThickness", "[", "1.6`", "]"}]}], "]"}], 
               ",", 
               RowBox[{"Directive", "[", 
                 RowBox[{
                   RowBox[{"Opacity", "[", "1.`", "]"}], ",", 
                   InterpretationBox[
                    ButtonBox[
                    TooltipBox[
                    GraphicsBox[{{
                    GrayLevel[0], 
                    RectangleBox[{0, 0}]}, {
                    GrayLevel[0], 
                    RectangleBox[{1, -1}]}, {
                    RGBColor[0.772079, 0.431554, 0.102387], 
                    RectangleBox[{0, -1}, {2, 1}]}}, DefaultBaseStyle -> 
                    "ColorSwatchGraphics", AspectRatio -> 1, Frame -> True, 
                    FrameStyle -> 
                    RGBColor[
                    0.5147193333333333, 0.28770266666666666`, 
                    0.06825800000000001], FrameTicks -> None, 
                    PlotRangePadding -> None, ImageSize -> 
                    Dynamic[{
                    Automatic, 1.35 CurrentValue["FontCapHeight"]/
                    AbsoluteCurrentValue[Magnification]}]], 
                    StyleBox[
                    RowBox[{"RGBColor", "[", 
                    RowBox[{"0.772079`", ",", "0.431554`", ",", "0.102387`"}],
                     "]"}], NumberMarks -> False]], Appearance -> None, 
                    BaseStyle -> {}, BaselinePosition -> Baseline, 
                    DefaultBaseStyle -> {}, ButtonFunction :> 
                    With[{Typeset`box$ = EvaluationBox[]}, 
                    If[
                    Not[
                    AbsoluteCurrentValue["Deployed"]], 
                    SelectionMove[Typeset`box$, All, Expression]; 
                    FrontEnd`Private`$ColorSelectorInitialAlpha = 1; 
                    FrontEnd`Private`$ColorSelectorInitialColor = 
                    RGBColor[0.772079, 0.431554, 0.102387]; 
                    FrontEnd`Private`$ColorSelectorUseMakeBoxes = True; 
                    MathLink`CallFrontEnd[
                    FrontEnd`AttachCell[Typeset`box$, 
                    FrontEndResource["RGBColorValueSelector"], {
                    0, {Left, Bottom}}, {Left, Top}, 
                    "ClosingActions" -> {
                    "SelectionDeparture", "ParentChanged", 
                    "EvaluatorQuit"}]]]], BaseStyle -> Inherited, Evaluator -> 
                    Automatic, Method -> "Preemptive"], 
                    RGBColor[0.772079, 0.431554, 0.102387], Editable -> False,
                     Selectable -> False], ",", 
                   RowBox[{"AbsoluteThickness", "[", "1.6`", "]"}]}], "]"}]}],
              "}"}], ",", 
           RowBox[{"{", 
             RowBox[{
               TagBox[#, HoldForm], ",", 
               TagBox[#2, HoldForm], ",", 
               TagBox[#3, HoldForm], ",", 
               TagBox[#4, HoldForm], ",", 
               TagBox[#5, HoldForm], ",", 
               TagBox[#6, HoldForm]}], "}"}], ",", 
           RowBox[{"LegendMarkers", "\[Rule]", "None"}], ",", 
           RowBox[{"LabelStyle", "\[Rule]", 
             RowBox[{"{", "}"}]}], ",", 
           RowBox[{"LegendLayout", "\[Rule]", "\"Column\""}]}], "]"}]& ), 
      Editable -> True], TraditionalForm], TraditionalForm]},
  "Legended",
  DisplayFunction->(GridBox[{{
      TagBox[
       ItemBox[
        PaneBox[
         TagBox[#, "SkipImageSizeLevel"], Alignment -> {Center, Baseline}, 
         BaselinePosition -> Baseline], DefaultBaseStyle -> "Labeled"], 
       "SkipImageSizeLevel"], 
      ItemBox[#2, DefaultBaseStyle -> "LabeledLabel"]}}, 
    GridBoxAlignment -> {"Columns" -> {{Center}}, "Rows" -> {{Center}}}, 
    AutoDelete -> False, GridBoxItemSize -> Automatic, 
    BaselinePosition -> {1, 1}]& ),
  Editable->True,
  InterpretationFunction->(RowBox[{"Legended", "[", 
     RowBox[{#, ",", 
       RowBox[{"Placed", "[", 
         RowBox[{#2, ",", "After"}], "]"}]}], "]"}]& )]], "Output",
 CellChangeTimes->{3.7706526913742332`*^9, 3.7706527519558687`*^9, 
  3.7706528553742657`*^9, 3.770652929407261*^9, 3.770653005076333*^9, 
  3.7706531523243856`*^9},
 CellLabel->"Out[80]=",ExpressionUUID->"5a6ea1df-2a03-45c7-8465-daafa84174cb"]
}, Closed]],

Cell[BoxData[
 RowBox[{"Plot", "[", 
  RowBox[{
   RowBox[{"{", 
    RowBox[{
     RowBox[{"KittelSL", "[", 
      RowBox[{"d", ",", "10", ",", "1"}], "]"}], ",", 
     RowBox[{"wSLscale", "[", 
      RowBox[{"d", ",", "300", ",", "0.25", ",", "10"}], "]"}], ",", 
     RowBox[{"wSLscale", "[", 
      RowBox[{"d", ",", "300", ",", "0.5", ",", "10"}], "]"}], ",", 
     RowBox[{"wSLscale", "[", 
      RowBox[{"d", ",", "300", ",", "1", ",", "10"}], "]"}], ",", 
     RowBox[{"wSLscale", "[", 
      RowBox[{"d", ",", "300", ",", "2", ",", "10"}], "]"}]}], "}"}], ",", 
   RowBox[{"{", 
    RowBox[{"d", ",", "0", ",", "50"}], "}"}], ",", 
   RowBox[{"Frame", "\[Rule]", "True"}], ",", 
   RowBox[{"ImageSize", "\[Rule]", "Large"}], ",", 
   RowBox[{"FrameStyle", "\[Rule]", " ", 
    RowBox[{"Directive", "[", 
     RowBox[{"Black", ",", "12"}], "]"}]}], ",", 
   RowBox[{"FrameLabel", "\[Rule]", 
    RowBox[{"{", 
     RowBox[{
      RowBox[{"{", 
       RowBox[{"\"\<w (nm)\>\"", ",", "\"\<\>\""}], "}"}], ",", 
      RowBox[{"{", 
       RowBox[{
       "\"\<d (nm)\>\"", ",", 
        "\"\<Superlattice Domain Behaviour (\[Alpha])\>\""}], "}"}]}], 
     "}"}]}]}], "]"}]], "Input",
 CellChangeTimes->{{3.7662960650479*^9, 3.7662961125495243`*^9}, {
  3.766296176386623*^9, 3.766296185343968*^9}, {3.766296422015023*^9, 
  3.766296423753888*^9}, {3.766296499839555*^9, 3.766296499951601*^9}, {
  3.766473835990131*^9, 3.766473846015188*^9}, {3.766473880053602*^9, 
  3.766473880270411*^9}, {3.76647391428692*^9, 3.766473914411827*^9}},
 CellLabel->"In[81]:=",ExpressionUUID->"9be54038-1c30-4c00-9411-941e98eab37a"]
}, Open  ]]
}, Closed]],

Cell[CellGroupData[{

Cell[TextData[{
 "Finding ",
 Cell[BoxData[
  FormBox[
   SubscriptBox["d", "c"], TraditionalForm]],
  FormatType->"TraditionalForm",ExpressionUUID->
  "5c541137-defb-47bf-b3a1-de86adb5b6ae"]
}], "Section",
 CellChangeTimes->{{3.784621626325584*^9, 
  3.7846216447835293`*^9}},ExpressionUUID->"e82f2ded-7be8-4512-8cae-\
c10ce8d85dea"],

Cell[BoxData[{
 RowBox[{
  RowBox[{"krange", "=", 
   RowBox[{"Range", "[", 
    RowBox[{"1", ",", "301", ",", "10"}], "]"}]}], 
  ";"}], "\[IndentingNewLine]", 
 RowBox[{
  RowBox[{"arange", "=", 
   RowBox[{"Range", "[", 
    RowBox[{"0.1", ",", "10.1", ",", "0.5"}], "]"}]}], 
  ";"}], "\[IndentingNewLine]", 
 RowBox[{
  RowBox[{"ktable", "=", 
   RowBox[{"{", 
    RowBox[{
    "1", ",", "10", ",", "50", ",", "100", ",", "150", ",", "200", ",", "250",
      ",", "300"}], "}"}]}], ";"}], "\[IndentingNewLine]", 
 RowBox[{
  RowBox[{"atable", "=", 
   RowBox[{"{", 
    RowBox[{"1", ",", "2", ",", "3", ",", "4"}], "}"}]}], 
  ";"}], "\[IndentingNewLine]", 
 RowBox[{
  RowBox[{"drange", "=", 
   RowBox[{"Range", "[", 
    RowBox[{"0.001", ",", "10", ",", "0.001"}], "]"}]}], 
  ";"}], "\[IndentingNewLine]", 
 RowBox[{
  RowBox[{"SubstratePlot", "[", 
   RowBox[{"ks_", ",", "nmax_"}], "]"}], ":=", 
  RowBox[{"Table", "[", 
   RowBox[{
    RowBox[{"{", 
     RowBox[{"d", ",", 
      RowBox[{"wSubscale", "[", 
       RowBox[{"d", ",", "ks", ",", "nmax"}], "]"}]}], "}"}], ",", 
    RowBox[{"{", 
     RowBox[{"d", ",", "drange"}], "}"}]}], "]"}]}], "\[IndentingNewLine]", 
 RowBox[{
  RowBox[{"DielectricPlot", "[", 
   RowBox[{"ks_", ",", "nmax_"}], "]"}], ":=", 
  RowBox[{"Table", "[", 
   RowBox[{
    RowBox[{"{", 
     RowBox[{"d", ",", 
      RowBox[{"wDscale", "[", 
       RowBox[{"d", ",", "ks", ",", "nmax"}], "]"}]}], "}"}], ",", 
    RowBox[{"{", 
     RowBox[{"d", ",", "drange"}], "}"}]}], "]"}]}], "\[IndentingNewLine]", 
 RowBox[{
  RowBox[{"SuperlatticePlot", "[", 
   RowBox[{"ks_", ",", "\[Alpha]_", ",", "nmax_"}], "]"}], ":=", 
  RowBox[{"Table", "[", 
   RowBox[{
    RowBox[{"{", 
     RowBox[{"d", ",", 
      RowBox[{"wSLscale", "[", 
       RowBox[{"d", ",", "ks", ",", "\[Alpha]", ",", "nmax"}], "]"}]}], "}"}],
     ",", 
    RowBox[{"{", 
     RowBox[{"d", ",", "drange"}], "}"}]}], "]"}]}]}], "Input",
 InitializationCell->True,
 CellChangeTimes->{{3.760353292844709*^9, 3.76035331533322*^9}, {
   3.7603535092728777`*^9, 3.760353525612495*^9}, {3.760354573266732*^9, 
   3.7603545815191717`*^9}, {3.760680400303707*^9, 3.760680401762065*^9}, {
   3.7606842605733423`*^9, 3.760684262997528*^9}, {3.760684373009684*^9, 
   3.760684409174719*^9}, {3.760684472879032*^9, 3.7606844730783787`*^9}, {
   3.760684531439423*^9, 3.7606845315739737`*^9}, {3.760684779365559*^9, 
   3.7606847796202803`*^9}, {3.76068494590174*^9, 3.760684946085362*^9}, {
   3.76068554916883*^9, 3.760685549613226*^9}, 3.760722309672793*^9, {
   3.760724318150901*^9, 3.7607243457829523`*^9}, {3.760724389247726*^9, 
   3.760724389325594*^9}, {3.760768619121517*^9, 3.7607686264816513`*^9}, {
   3.76078357995434*^9, 3.7607835801093073`*^9}, {3.760783653958705*^9, 
   3.760783654102394*^9}, {3.7607840370463057`*^9, 3.7607840535221157`*^9}, {
   3.7661394910635138`*^9, 3.766139526926806*^9}, {3.766139573360557*^9, 
   3.7661395944129057`*^9}, {3.766139693323071*^9, 3.7661397249802313`*^9}, {
   3.766140272674904*^9, 3.7661402803300457`*^9}, {3.766140612449424*^9, 
   3.7661406126350927`*^9}, {3.766140707265242*^9, 3.766140707740252*^9}, {
   3.766140944631955*^9, 3.766140945149962*^9}, {3.766140980219809*^9, 
   3.766140994171583*^9}, {3.766141068686893*^9, 3.76614106910466*^9}, {
   3.766141220900943*^9, 3.7661412725519037`*^9}, {3.7661414260889473`*^9, 
   3.766141426283639*^9}, {3.76614149964471*^9, 3.7661414997008257`*^9}, {
   3.76614154251267*^9, 3.766141544815207*^9}, {3.76614157660231*^9, 
   3.7661415814011927`*^9}, {3.766207853583721*^9, 3.766207854767036*^9}, {
   3.766224601947734*^9, 3.766224606515664*^9}, {3.766224638054556*^9, 
   3.766224692089896*^9}, {3.7662461623593693`*^9, 3.7662461642369947`*^9}, {
   3.7664735280053873`*^9, 3.766473529189279*^9}, {3.766473922852262*^9, 
   3.766473923301147*^9}, {3.766486009142067*^9, 3.766486019031598*^9}, {
   3.766486061743881*^9, 3.766486062443624*^9}, {3.7710690913871117`*^9, 
   3.77106911976691*^9}, {3.7710761939052258`*^9, 3.771076217055255*^9}, {
   3.771076315679717*^9, 3.771076319032507*^9}, {3.771148112728517*^9, 
   3.771148118578987*^9}, {3.784551647264887*^9, 3.7845516567030497`*^9}, {
   3.7845520783933*^9, 3.784552078502759*^9}, {3.7846212122671137`*^9, 
   3.784621212383918*^9}, {3.7846216793950987`*^9, 3.784621679663672*^9}, {
   3.784621714161851*^9, 3.7846217167380533`*^9}, {3.784621881452531*^9, 
   3.784621881553907*^9}, {3.784622517629382*^9, 3.784622526396872*^9}, {
   3.784626496258356*^9, 3.7846264967941933`*^9}, {3.784956604751813*^9, 
   3.784956606500697*^9}, {3.784960400183572*^9, 3.784960410860428*^9}, {
   3.784961534173761*^9, 3.784961535833507*^9}, {3.784961568042314*^9, 
   3.784961568570775*^9}, {3.785234796915722*^9, 3.785234799350869*^9}},
 CellLabel->"In[80]:=",ExpressionUUID->"91d11c9b-188b-4845-9cbe-2a2008286e4e"],

Cell[BoxData[
 RowBox[{"Export", "[", 
  RowBox[{
  "\"\</home/cdt1702/Desktop/kittel_paper/numerics/full_Dielectric_ks_300.dat\
\>\"", ",", 
   RowBox[{"Table", "[", 
    RowBox[{
     RowBox[{"{", 
      RowBox[{"d", ",", 
       RowBox[{"wDfull", "[", 
        RowBox[{"d", ",", "300", ",", "100"}], "]"}]}], "}"}], ",", 
     RowBox[{"{", 
      RowBox[{"d", ",", "drange"}], "}"}]}], "]"}]}], "]"}]], "Input",
 CellChangeTimes->{{3.766207870645506*^9, 3.766207887265457*^9}, {
   3.766207976307136*^9, 3.766207982075562*^9}, 3.766208201016671*^9, {
   3.766208300184388*^9, 3.7662083058125963`*^9}, {3.766208878769127*^9, 
   3.76620888128892*^9}, {3.766210666735506*^9, 3.766210677872896*^9}, {
   3.766216786987761*^9, 3.766216794675209*^9}},
 CellLabel->
  "In[178]:=",ExpressionUUID->"36c8b2e1-c59e-4d25-b183-aa6436073eb3"],

Cell[BoxData[
 RowBox[{"(*", 
  RowBox[{"Finding", " ", "plot", " ", "of", " ", 
   SubscriptBox["d", "c"], " ", "vs", " ", 
   SubscriptBox["\[Kappa]", "s"], " ", "and", " ", "\[Alpha]", " ", "for", 
   " ", "the", " ", "different", " ", 
   RowBox[{"systems", ".", " ", "They"}], " ", "should", " ", "already", " ", 
   "by", " ", "scaled", " ", "by", " ", "the", " ", "kittel", " ", "length"}],
   "*)"}]], "Input",
 CellChangeTimes->{{3.784621741459697*^9, 
  3.784621778017149*^9}},ExpressionUUID->"ecc48aa1-2746-437a-9aa6-\
6093c94c5ab9"],

Cell[BoxData[{
 RowBox[{"Export", "[", 
  RowBox[{"\"\</home/cdt1702/Desktop/elec_new/dielectric_ks.dat\>\"", ",", 
   RowBox[{"Table", "[", 
    RowBox[{
     RowBox[{
      RowBox[{"{", 
       RowBox[{"ks", ",", 
        RowBox[{"First", "[", 
         RowBox[{"Select", "[", 
          RowBox[{
           RowBox[{"DielectricPlot", "[", 
            RowBox[{"ks", ",", "5"}], "]"}], ",", 
           RowBox[{
            RowBox[{"10", ">", 
             RowBox[{"#", "[", 
              RowBox[{"[", "2", "]"}], "]"}], ">", "0"}], "&"}]}], "]"}], 
         "]"}]}], "}"}], "//", "Flatten"}], ",", 
     RowBox[{"{", 
      RowBox[{"ks", ",", "krange"}], "}"}]}], "]"}], ",", "\"\<Table\>\""}], 
  "]"}], "\n", 
 RowBox[{"Export", "[", 
  RowBox[{"\"\</home/cdt1702/Desktop/elec_new/substrate_ks.dat\>\"", ",", 
   RowBox[{"Table", "[", 
    RowBox[{
     RowBox[{
      RowBox[{"{", 
       RowBox[{"ks", ",", 
        RowBox[{"First", "[", 
         RowBox[{"Select", "[", 
          RowBox[{
           RowBox[{"SubstratePlot", "[", 
            RowBox[{"ks", ",", "5"}], "]"}], ",", 
           RowBox[{
            RowBox[{"10", ">", 
             RowBox[{"#", "[", 
              RowBox[{"[", "2", "]"}], "]"}], ">", "0"}], "&"}]}], "]"}], 
         "]"}]}], "}"}], "//", "Flatten"}], ",", 
     RowBox[{"{", 
      RowBox[{"ks", ",", "krange"}], "}"}]}], "]"}], ",", "\"\<Table\>\""}], 
  "]"}], "\n", 
 RowBox[{"Export", "[", 
  RowBox[{
  "\"\</home/cdt1702/Desktop/elec_new/superlattice_ks_a_1.dat\>\"", ",", 
   RowBox[{"Table", "[", 
    RowBox[{
     RowBox[{
      RowBox[{"{", 
       RowBox[{"ks", ",", 
        RowBox[{"First", "[", 
         RowBox[{"Select", "[", 
          RowBox[{
           RowBox[{"SuperlatticePlot", "[", 
            RowBox[{"ks", ",", "1", ",", "5"}], "]"}], ",", 
           RowBox[{
            RowBox[{"10", ">", 
             RowBox[{"#", "[", 
              RowBox[{"[", "2", "]"}], "]"}], ">", "0"}], "&"}]}], "]"}], 
         "]"}]}], "}"}], "//", "Flatten"}], ",", 
     RowBox[{"{", 
      RowBox[{"ks", ",", "krange"}], "}"}]}], "]"}], ",", "\"\<Table\>\""}], 
  "]"}], "\n", 
 RowBox[{"Export", "[", 
  RowBox[{
  "\"\</home/cdt1702/Desktop/elec_new/superlattice_ks_a_2.33.dat\>\"", ",", 
   RowBox[{"Table", "[", 
    RowBox[{
     RowBox[{
      RowBox[{"{", 
       RowBox[{"ks", ",", 
        RowBox[{"First", "[", 
         RowBox[{"Select", "[", 
          RowBox[{
           RowBox[{"SuperlatticePlot", "[", 
            RowBox[{"ks", ",", "2.33", ",", "5"}], "]"}], ",", 
           RowBox[{
            RowBox[{"10", ">", 
             RowBox[{"#", "[", 
              RowBox[{"[", "2", "]"}], "]"}], ">", "0"}], "&"}]}], "]"}], 
         "]"}]}], "}"}], "//", "Flatten"}], ",", 
     RowBox[{"{", 
      RowBox[{"ks", ",", "krange"}], "}"}]}], "]"}], ",", "\"\<Table\>\""}], 
  "]"}], "\[IndentingNewLine]", 
 RowBox[{"Export", "[", 
  RowBox[{
  "\"\</home/cdt1702/Desktop/elec_new/superlattice_ks_a_10.dat\>\"", ",", 
   RowBox[{"Table", "[", 
    RowBox[{
     RowBox[{
      RowBox[{"{", 
       RowBox[{"ks", ",", 
        RowBox[{"First", "[", 
         RowBox[{"Select", "[", 
          RowBox[{
           RowBox[{"SuperlatticePlot", "[", 
            RowBox[{"ks", ",", "10", ",", "5"}], "]"}], ",", 
           RowBox[{
            RowBox[{"10", ">", 
             RowBox[{"#", "[", 
              RowBox[{"[", "2", "]"}], "]"}], ">", "0"}], "&"}]}], "]"}], 
         "]"}]}], "}"}], "//", "Flatten"}], ",", 
     RowBox[{"{", 
      RowBox[{"ks", ",", "krange"}], "}"}]}], "]"}], ",", "\"\<Table\>\""}], 
  "]"}], "\[IndentingNewLine]", 
 RowBox[{"Export", "[", 
  RowBox[{
  "\"\</home/cdt1702/Desktop/elec_new/superlattice_ks_a_100.dat\>\"", ",", 
   RowBox[{"Table", "[", 
    RowBox[{
     RowBox[{
      RowBox[{"{", 
       RowBox[{"ks", ",", 
        RowBox[{"First", "[", 
         RowBox[{"Select", "[", 
          RowBox[{
           RowBox[{"SuperlatticePlot", "[", 
            RowBox[{"ks", ",", "100", ",", "5"}], "]"}], ",", 
           RowBox[{
            RowBox[{"10", ">", 
             RowBox[{"#", "[", 
              RowBox[{"[", "2", "]"}], "]"}], ">", "0"}], "&"}]}], "]"}], 
         "]"}]}], "}"}], "//", "Flatten"}], ",", 
     RowBox[{"{", 
      RowBox[{"ks", ",", "krange"}], "}"}]}], "]"}], ",", "\"\<Table\>\""}], 
  "]"}], "\[IndentingNewLine]", 
 RowBox[{"Do", "[", 
  RowBox[{
   RowBox[{"Export", "[", 
    RowBox[{
     RowBox[{"\"\</home/cdt1702/Desktop/elec_new/superlattice_alpha_\>\"", "<>", 
      RowBox[{"ToString", "[", "ks", "]"}], "<>", "\"\<.dat\>\""}], ",", 
     RowBox[{"Table", "[", 
      RowBox[{
       RowBox[{
        RowBox[{"{", 
         RowBox[{"alpha", ",", 
          RowBox[{"First", "[", 
           RowBox[{"Select", "[", 
            RowBox[{
             RowBox[{"SuperlatticePlot", "[", 
              RowBox[{"ks", ",", "alpha", ",", "5"}], "]"}], ",", 
             RowBox[{
              RowBox[{"10", ">", 
               RowBox[{"#", "[", 
                RowBox[{"[", "2", "]"}], "]"}], ">", "0"}], "&"}]}], "]"}], 
           "]"}]}], "}"}], "//", "Flatten"}], ",", 
       RowBox[{"{", 
        RowBox[{"alpha", ",", "arange"}], "}"}]}], "]"}], ",", 
     "\"\<Table\>\""}], "]"}], ",", 
   RowBox[{"{", 
    RowBox[{"ks", ",", "ktable"}], "}"}]}], "]"}]}], "Input",
 CellChangeTimes->{
  3.784621808955529*^9, {3.78463110826001*^9, 3.784631131062056*^9}, {
   3.784961554254705*^9, 3.7849615641208878`*^9}, {3.784961607734397*^9, 
   3.7849617365961514`*^9}},
 CellLabel->
  "In[179]:=",ExpressionUUID->"64b43bbc-237b-456d-82ed-e920398d71df"],

Cell[BoxData[
 RowBox[{"ListPlot", "[", 
  RowBox[{
   RowBox[{"{", 
    RowBox[{
     RowBox[{"Transpose", "@", 
      RowBox[{"{", 
       RowBox[{
        RowBox[{
         RowBox[{"(", 
          RowBox[{"Transpose", "@", "x"}], ")"}], "[", 
         RowBox[{"[", "1", "]"}], "]"}], ",", 
        RowBox[{
         RowBox[{"(", 
          RowBox[{"Transpose", "@", "x"}], ")"}], "[", 
         RowBox[{"[", "2", "]"}], "]"}]}], "}"}]}], ",", 
     RowBox[{"Transpose", "@", 
      RowBox[{"{", 
       RowBox[{
        RowBox[{
         RowBox[{"(", 
          RowBox[{"Transpose", "@", "x"}], ")"}], "[", 
         RowBox[{"[", "1", "]"}], "]"}], ",", 
        RowBox[{
         RowBox[{"(", 
          RowBox[{"Transpose", "@", "x"}], ")"}], "[", 
         RowBox[{"[", "3", "]"}], "]"}]}], "}"}]}]}], "}"}], ",", 
   RowBox[{"Frame", "\[Rule]", "True"}], ",", 
   RowBox[{"FrameLabel", "\[Rule]", 
    RowBox[{"{", 
     RowBox[{
      RowBox[{"{", 
       RowBox[{
       "\"\<\!\(\*SubscriptBox[\(w\), \(c\)]\) / \!\(\*SubscriptBox[\(d\), \
\(c\)]\) (nm)\>\"", ",", "\"\<\>\""}], "}"}], ",", 
      RowBox[{"{", 
       RowBox[{
       "\"\<\!\(\*SubscriptBox[\(\[Kappa]\), \(s\)]\)\>\"", ",", "\"\<\>\""}],
        "}"}]}], "}"}]}], ",", " ", 
   RowBox[{"FrameStyle", "\[Rule]", " ", 
    RowBox[{"Directive", "[", 
     RowBox[{"Black", ",", "12"}], "]"}]}], ",", 
   RowBox[{"ImageSize", "\[Rule]", "Large"}], ",", 
   RowBox[{"PlotLegends", "\[Rule]", 
    RowBox[{"Placed", "[", 
     RowBox[{
      RowBox[{"{", 
       RowBox[{"\"\<d\>\"", ",", "\"\<w\>\""}], "}"}], ",", 
      RowBox[{"{", 
       RowBox[{"0.1", ",", "0.85"}], "}"}]}], "]"}]}]}], "]"}]], "Input",
 CellChangeTimes->{{3.766143704808949*^9, 3.7661438286702833`*^9}, {
  3.766144041787039*^9, 3.7661441733965273`*^9}},
 CellLabel->"In[61]:=",ExpressionUUID->"c8b32ecb-9a56-4d92-8a73-020290f10d27"],

Cell[BoxData[{
 RowBox[{"Export", "[", 
  RowBox[{"\"\</home/cdt1702/Desktop/alpha_crit/alpha_crit_10.dat\>\"", ",", 
   RowBox[{"Table", "[", 
    RowBox[{
     RowBox[{
      RowBox[{"{", 
       RowBox[{"ks", ",", 
        RowBox[{"First", "[", 
         RowBox[{"Select", "[", 
          RowBox[{
           RowBox[{"SuperlatticePlot", "[", 
            RowBox[{"ks", ",", "10", ",", "10"}], "]"}], ",", 
           RowBox[{
            RowBox[{"10", ">", 
             RowBox[{"#", "[", 
              RowBox[{"[", "2", "]"}], "]"}], ">", "0"}], "&"}]}], "]"}], 
         "]"}]}], "}"}], "//", "Flatten"}], ",", 
     RowBox[{"{", 
      RowBox[{"ks", ",", "krange"}], "}"}]}], "]"}], ",", "\"\<Table\>\""}], 
  "]"}], "\[IndentingNewLine]", 
 RowBox[{"Export", "[", 
  RowBox[{"\"\</home/cdt1702/Desktop/alpha_crit/alpha_crit_5.dat\>\"", ",", 
   RowBox[{"Table", "[", 
    RowBox[{
     RowBox[{
      RowBox[{"{", 
       RowBox[{"ks", ",", 
        RowBox[{"First", "[", 
         RowBox[{"Select", "[", 
          RowBox[{
           RowBox[{"SuperlatticePlot", "[", 
            RowBox[{"ks", ",", "5", ",", "10"}], "]"}], ",", 
           RowBox[{
            RowBox[{"10", ">", 
             RowBox[{"#", "[", 
              RowBox[{"[", "2", "]"}], "]"}], ">", "0"}], "&"}]}], "]"}], 
         "]"}]}], "}"}], "//", "Flatten"}], ",", 
     RowBox[{"{", 
      RowBox[{"ks", ",", "krange"}], "}"}]}], "]"}], ",", "\"\<Table\>\""}], 
  "]"}], "\[IndentingNewLine]", 
 RowBox[{"Export", "[", 
  RowBox[{"\"\</home/cdt1702/Desktop/alpha_crit/alpha_crit_4.dat\>\"", ",", 
   RowBox[{"Table", "[", 
    RowBox[{
     RowBox[{
      RowBox[{"{", 
       RowBox[{"ks", ",", 
        RowBox[{"First", "[", 
         RowBox[{"Select", "[", 
          RowBox[{
           RowBox[{"SuperlatticePlot", "[", 
            RowBox[{"ks", ",", "4", ",", "10"}], "]"}], ",", 
           RowBox[{
            RowBox[{"10", ">", 
             RowBox[{"#", "[", 
              RowBox[{"[", "2", "]"}], "]"}], ">", "0"}], "&"}]}], "]"}], 
         "]"}]}], "}"}], "//", "Flatten"}], ",", 
     RowBox[{"{", 
      RowBox[{"ks", ",", "krange"}], "}"}]}], "]"}], ",", "\"\<Table\>\""}], 
  "]"}], "\[IndentingNewLine]", 
 RowBox[{"Export", "[", 
  RowBox[{"\"\</home/cdt1702/Desktop/alpha_crit/alpha_crit_2.dat\>\"", ",", 
   RowBox[{"Table", "[", 
    RowBox[{
     RowBox[{
      RowBox[{"{", 
       RowBox[{"ks", ",", 
        RowBox[{"First", "[", 
         RowBox[{"Select", "[", 
          RowBox[{
           RowBox[{"SuperlatticePlot", "[", 
            RowBox[{"ks", ",", "2", ",", "10"}], "]"}], ",", 
           RowBox[{
            RowBox[{"10", ">", 
             RowBox[{"#", "[", 
              RowBox[{"[", "2", "]"}], "]"}], ">", "0"}], "&"}]}], "]"}], 
         "]"}]}], "}"}], "//", "Flatten"}], ",", 
     RowBox[{"{", 
      RowBox[{"ks", ",", "krange"}], "}"}]}], "]"}], ",", "\"\<Table\>\""}], 
  "]"}], "\[IndentingNewLine]", 
 RowBox[{"Export", "[", 
  RowBox[{
  "\"\</home/cdt1702/Desktop/alpha_crit/alpha_crit_1.5.dat\>\"", ",", 
   RowBox[{"Table", "[", 
    RowBox[{
     RowBox[{
      RowBox[{"{", 
       RowBox[{"ks", ",", 
        RowBox[{"First", "[", 
         RowBox[{"Select", "[", 
          RowBox[{
           RowBox[{"SuperlatticePlot", "[", 
            RowBox[{"ks", ",", "1.5", ",", "10"}], "]"}], ",", 
           RowBox[{
            RowBox[{"10", ">", 
             RowBox[{"#", "[", 
              RowBox[{"[", "2", "]"}], "]"}], ">", "0"}], "&"}]}], "]"}], 
         "]"}]}], "}"}], "//", "Flatten"}], ",", 
     RowBox[{"{", 
      RowBox[{"ks", ",", "krange"}], "}"}]}], "]"}], ",", "\"\<Table\>\""}], 
  "]"}]}], "Input",
 CellChangeTimes->{{3.771150339799912*^9, 3.771150366551029*^9}, {
  3.771156397732731*^9, 3.771156399939348*^9}, {3.77115757168305*^9, 
  3.771157625112924*^9}, {3.7711598974067993`*^9, 3.771159904328261*^9}},
 CellLabel->
  "In[106]:=",ExpressionUUID->"72dfec90-73d7-40a6-9847-1da32eb79786"]
}, Closed]],

Cell[CellGroupData[{

Cell["Superlattice Case", "Section",
 CellChangeTimes->{{3.765539310098771*^9, 
  3.765539313879157*^9}},ExpressionUUID->"d7bf3957-53a1-4dfb-a49c-\
7fb1760faf29"],

Cell[BoxData[
 RowBox[{"Plot", "[", 
  RowBox[{
   RowBox[{"{", 
    RowBox[{
     RowBox[{"wSLscale", "[", 
      RowBox[{"d", ",", "1", ",", "3", ",", "1"}], "]"}], ",", 
     RowBox[{"wSLscale", "[", 
      RowBox[{"d", ",", "300", ",", "3", ",", "1"}], "]"}]}], "}"}], ",", 
   RowBox[{"{", 
    RowBox[{"d", ",", "0", ",", "1"}], "}"}]}], "]"}]], "Input",
 CellChangeTimes->{{3.771148887436043*^9, 3.771148954719636*^9}, 
   3.7711489924478903`*^9, {3.771149023122932*^9, 3.771149025215967*^9}, {
   3.7711490712648706`*^9, 3.77114907132803*^9}, {3.771149102007218*^9, 
   3.77114910861735*^9}, {3.771150285545642*^9, 3.771150288303699*^9}},
 CellLabel->
  "In[364]:=",ExpressionUUID->"bacd6e71-8491-4146-8fc4-85ad9c052a5d"]
}, Closed]],

Cell[CellGroupData[{

Cell["Insulating Case", "Section",
 CellChangeTimes->{{3.766216167893384*^9, 
  3.766216172676762*^9}},ExpressionUUID->"46408500-b66d-4763-8219-\
c9cf35062127"],

Cell[CellGroupData[{

Cell[BoxData[
 RowBox[{"Plot", "[", 
  RowBox[{
   RowBox[{"{", 
    RowBox[{
     RowBox[{"wD", "[", 
      RowBox[{"d", ",", "100"}], "]"}], ",", 
     RowBox[{"wSL", "[", 
      RowBox[{"d", ",", "100", ",", "1"}], "]"}], ",", 
     RowBox[{"wSLfull", "[", 
      RowBox[{"d", ",", "100", ",", "1", ",", "10"}], "]"}], ",", 
     RowBox[{"wDfull", "[", 
      RowBox[{"d", ",", "100", ",", "10"}], "]"}]}], "}"}], ",", 
   RowBox[{"{", 
    RowBox[{"d", ",", "0", ",", "10"}], "}"}], ",", 
   RowBox[{"Frame", "\[Rule]", "True"}], ",", 
   RowBox[{"ImageSize", "\[Rule]", "Large"}], ",", 
   RowBox[{"FrameStyle", "\[Rule]", " ", 
    RowBox[{"Directive", "[", 
     RowBox[{"Black", ",", "12"}], "]"}]}], ",", 
   RowBox[{"FrameLabel", "\[Rule]", 
    RowBox[{"{", 
     RowBox[{
      RowBox[{"{", 
       RowBox[{"\"\<w (nm)\>\"", ",", "\"\<\>\""}], "}"}], ",", 
      RowBox[{"{", 
       RowBox[{
       "\"\<d (nm)\>\"", ",", 
        "\"\<Superlattice Domain Behaviour (\!\(\*SubscriptBox[\(\[Kappa]\), \
\(s\)]\) = 100, \[Alpha] = 1)\>\""}], "}"}]}], "}"}]}]}], "]"}]], "Input",
 CellChangeTimes->{{3.766216342727026*^9, 3.766216343232049*^9}, {
  3.7662163876697598`*^9, 3.7662164493084784`*^9}},
 CellLabel->
  "In[177]:=",ExpressionUUID->"14e40658-98a8-4824-8afe-2f05e0d1f88d"],

Cell[BoxData[
 GraphicsBox[{{{}, {}, 
    TagBox[
     {RGBColor[0.368417, 0.506779, 0.709798], AbsoluteThickness[1.6], Opacity[
      1.], LineBox[CompressedData["
1:eJwVi3s4lIkegDHjOl/zuLSOWwyfTA2Kdrew6feLVGQ92xZO9pRMGEmKByl2
lbTMNoSEyFqijpS7Vsol97syajSINS7l8iBNDFNO54/3ef94n9eQfe5nHzkZ
GZmzX/m/s35jK1h6X99z0uYH8RIPoYnPcHZnnIYaN1NvaXkxrLfUXmUwLsJy
acdCs/9joCc/LlEZiAbLqtmI30KeQlZ9vIE8gwtR11N5beV1YDbvnbDOuQEP
L54PElY9h2H6n1+kgmTQUynd//Z0IwTYhp5dNrgNTZ2xd8r9W6C8fzTvo/0d
eBlJ7uxtaYXVM85Di5xsuPyzzyhdtR32dSdt/iTIhT07ymLOhXQCf80vZcGg
AO5o56U+Le+FsFZ9i/nSB2Ce6ftnvdsL0LnZ3zln/xBq75dspb54AWwWUmY4
xbDdLTO/v+olhD+kPfkgKIOOTGPpwGk+KA6OMecMnkBNdYhisf9rGKivCZ19
9wRca0sNCxpfw4N76Y0zpdUQFiPNd9YVgEuwi+e0/TOwsGCOd7QIIFW5OnWK
UwfnTrJaVVTfgPqdNrlFQQMEOY21nAkZhJyO7KAZg3awKDA5VlU+Ah/TK1kj
vHY45QLmpisjsJ/TKeqTtMPfW0eOKuiPwixl2bWa3wHmUps3G71GwcrWxYYb
2wVOTTtjNcZH4UWxVI453wu0cGkN/+0/ENVh5mTpyQez8wqJSsUi+G/p3yaF
t/hw2siWk9shgr50O8rmLj6IArvE30yKwJjz72da1v1AfmtWyNMbhw5KzDYZ
jVcgm8evaIsdB03bQfXeltdg2jnJWXSfgKJi7mDANiGMb66c0xubhGn1aZ6T
lxAkjhsEziuTwAxz2rMlRQi71/7y5dCn4K/dtByRRAhKg/SA4zZTkNzO8/Vo
HoSTt2wijiRNQZjoxuKB/wyDo+LCw7Qf3kE2rfOqmsMopFIr3Pui3wMHXt6e
DRaBsjm9LHB8BgIntooqit5D6wXHhPsKC6BiGMMcsVqA3ansNivKB0hQ7WTl
nFyC5IsrwY3FS8AePFpH6foE8zmlj7w8xBDUHMM+x1wFWdO1MvrIJyg9TxzR
cvwM+c3CC4XfrkBOxJlpC3cZ/KDALaIkSSA6W3r446wsFjQbvddqXQUZ/ig+
u0TBokodqtL0GpiE+IYfZckja5JVJtT6DOPiNDdajQLyknMyKrd8AacJ/1+T
g5SQaddos7JvHVzGE0319VWwQB0m9m2VwelG9uW2RzR8w/RvYNyVwW1qrzfZ
e27Aqb3+b8NJWVQBsdfQEh2j402jltNk8cCcx7KRqyrO+zRvE6nL4UCDt6yH
mRpy/ymjXYyTw8q4phMMsRqWhfam3F6SQ1/50NGeHnW8+nGXLulDwVPBEZVE
hgb6sa+vDXRRcDvHtMfZayOuntgVeNmCir3qZrRQ628wRivpdkQGFZ8WRWea
UTQRUo1io9aoGCHL+qlrWBPlhbOsCrY8qgxdOhhY8S+s+tGzlNUijxP3DFOy
I7VwhzXpcNxQAVO2aFOfuGqj4KfozznRCpiY4dvqxdDBAd64jGRQAT1SjvcQ
UzqYKzDIgx2KuLIvX5Jdq4tdldFB4QmKKJqwC2+I1cM8ul+XnUgRc20tdbu9
NmHdArfura0SProWqsYx18crM9w+5yQljHU9dYgi1kfPSccipTEl/H4opyC2
2wBvTWhOh1kpY/rWzEfdhxg4/EDnD+04ZYyqj08/9ISBWc8dqIeHlfFHXdf8
DmNDXJJPIee2q+DewNZf1LiGGFfxNH5jpApm67GNu8SG+MdSoKSsWwWNG++n
uvxihM2GUzQlbRommjew+mqNsNzt6CstNg19l6gv21kkjujcjIgpoSG79AOD
e4NEy2OE+8wKDQOij0idkkgcmHZcNlulYeiRCgFxk8Tkak1u4BoN48ShCYmp
JAqFPlcWP9OwyFqylpZFYnyIavMnOQIlz9df3yskMcXlYMYXgsDEPiK+qZXE
m2qPuRRDAjPunvX7vZ1E9cA0T3sjAu+G9Ngf7CTR5owD8ypJ4GPNxNXOHhJP
COg8ORMChzw0/PivSHRy4RXKmBLIFGnbj4m+/hoC+9XvCLSouKSfN0Fi7QXv
XdY7CbS5NijxmSJRiTekF76LQGdmVsn7aRJLrFJqxNYEBp9h6C8ukiitc3Vb
2ENg5O4rkrIlEjc1BLzZhgRe2zDWHyImseDIry5n9xKYXnz3+soKiWR8Mn3a
nsDcy1RO9SqJ+u8yjm1xILDwsI9dpJTETKu8VN/9BFYYtWza8+Vrdy9pzjtA
YO2SiWR9ncR63eeTYwcJ/B8ZTix/
       "]]},
     Annotation[#, "Charting`Private`Tag$828571#1"]& ], 
    TagBox[
     {RGBColor[0.880722, 0.611041, 0.142051], AbsoluteThickness[1.6], Opacity[
      1.], LineBox[CompressedData["
1:eJwVi3s4lIkegDHjOl/zuLSOWwyfTA2Kdrew6feLVGQ92xZO9pRMGEmKByl2
lbTMNoSEyFqijpS7Vsol97syajSINS7l8iBNDFNO54/3ef94n9eQfe5nHzkZ
GZmzX/m/s35jK1h6X99z0uYH8RIPoYnPcHZnnIYaN1NvaXkxrLfUXmUwLsJy
acdCs/9joCc/LlEZiAbLqtmI30KeQlZ9vIE8gwtR11N5beV1YDbvnbDOuQEP
L54PElY9h2H6n1+kgmTQUynd//Z0IwTYhp5dNrgNTZ2xd8r9W6C8fzTvo/0d
eBlJ7uxtaYXVM85Di5xsuPyzzyhdtR32dSdt/iTIhT07ymLOhXQCf80vZcGg
AO5o56U+Le+FsFZ9i/nSB2Ce6ftnvdsL0LnZ3zln/xBq75dspb54AWwWUmY4
xbDdLTO/v+olhD+kPfkgKIOOTGPpwGk+KA6OMecMnkBNdYhisf9rGKivCZ19
9wRca0sNCxpfw4N76Y0zpdUQFiPNd9YVgEuwi+e0/TOwsGCOd7QIIFW5OnWK
UwfnTrJaVVTfgPqdNrlFQQMEOY21nAkZhJyO7KAZg3awKDA5VlU+Ah/TK1kj
vHY45QLmpisjsJ/TKeqTtMPfW0eOKuiPwixl2bWa3wHmUps3G71GwcrWxYYb
2wVOTTtjNcZH4UWxVI453wu0cGkN/+0/ENVh5mTpyQez8wqJSsUi+G/p3yaF
t/hw2siWk9shgr50O8rmLj6IArvE30yKwJjz72da1v1AfmtWyNMbhw5KzDYZ
jVcgm8evaIsdB03bQfXeltdg2jnJWXSfgKJi7mDANiGMb66c0xubhGn1aZ6T
lxAkjhsEziuTwAxz2rMlRQi71/7y5dCn4K/dtByRRAhKg/SA4zZTkNzO8/Vo
HoSTt2wijiRNQZjoxuKB/wyDo+LCw7Qf3kE2rfOqmsMopFIr3Pui3wMHXt6e
DRaBsjm9LHB8BgIntooqit5D6wXHhPsKC6BiGMMcsVqA3ansNivKB0hQ7WTl
nFyC5IsrwY3FS8AePFpH6foE8zmlj7w8xBDUHMM+x1wFWdO1MvrIJyg9TxzR
cvwM+c3CC4XfrkBOxJlpC3cZ/KDALaIkSSA6W3r446wsFjQbvddqXQUZ/ig+
u0TBokodqtL0GpiE+IYfZckja5JVJtT6DOPiNDdajQLyknMyKrd8AacJ/1+T
g5SQaddos7JvHVzGE0319VWwQB0m9m2VwelG9uW2RzR8w/RvYNyVwW1qrzfZ
e27Aqb3+b8NJWVQBsdfQEh2j402jltNk8cCcx7KRqyrO+zRvE6nL4UCDt6yH
mRpy/ymjXYyTw8q4phMMsRqWhfam3F6SQ1/50NGeHnW8+nGXLulDwVPBEZVE
hgb6sa+vDXRRcDvHtMfZayOuntgVeNmCir3qZrRQ628wRivpdkQGFZ8WRWea
UTQRUo1io9aoGCHL+qlrWBPlhbOsCrY8qgxdOhhY8S+s+tGzlNUijxP3DFOy
I7VwhzXpcNxQAVO2aFOfuGqj4KfozznRCpiY4dvqxdDBAd64jGRQAT1SjvcQ
UzqYKzDIgx2KuLIvX5Jdq4tdldFB4QmKKJqwC2+I1cM8ul+XnUgRc20tdbu9
NmHdArfura0SProWqsYx18crM9w+5yQljHU9dYgi1kfPSccipTEl/H4opyC2
2wBvTWhOh1kpY/rWzEfdhxg4/EDnD+04ZYyqj08/9ISBWc8dqIeHlfFHXdf8
DmNDXJJPIee2q+DewNZf1LiGGFfxNH5jpApm67GNu8SG+MdSoKSsWwWNG++n
uvxihM2GUzQlbRommjew+mqNsNzt6CstNg19l6gv21kkjujcjIgpoSG79AOD
e4NEy2OE+8wKDQOij0idkkgcmHZcNlulYeiRCgFxk8Tkak1u4BoN48ShCYmp
JAqFPlcWP9OwyFqylpZFYnyIavMnOQIlz9df3yskMcXlYMYXgsDEPiK+qZXE
m2qPuRRDAjPunvX7vZ1E9cA0T3sjAu+G9Ngf7CTR5owD8ypJ4GPNxNXOHhJP
COg8ORMChzw0/PivSHRy4RXKmBLIFGnbj4m+/hoC+9XvCLSouKSfN0Fi7QXv
XdY7CbS5NijxmSJRiTekF76LQGdmVsn7aRJLrFJqxNYEBp9h6C8ukiitc3Vb
2ENg5O4rkrIlEjc1BLzZhgRe2zDWHyImseDIry5n9xKYXnz3+soKiWR8Mn3a
nsDcy1RO9SqJ+u8yjm1xILDwsI9dpJTETKu8VN/9BFYYtWza8+Vrdy9pzjtA
YO2SiWR9ncR63eeTYwcJ/B8ZTix/
       "]]},
     Annotation[#, "Charting`Private`Tag$828571#2"]& ], 
    TagBox[
     {RGBColor[0.560181, 0.691569, 0.194885], AbsoluteThickness[1.6], Opacity[
      1.], LineBox[CompressedData["
1:eJw11nk4VH0bB3D7Mo6ySySMJUIoW+T+JUmRbPNUlnoQQmhDRRStIkoZKTwl
W15FIZWEErIkCk9NaWEMxpgxTWfG+p73j/ePc53r88fvun7nvu/vfR3toBiv
EBEhIaEm4vnf+zvlp2da0ig4PS0eFOtTQf93YHPDyZZWcXSiXvLYSeoopA1k
ZtzVEEVy6iY3DlaNwp/gtqDpH8Ko/LRX7e6OUdCl9VfF6wgjx+/xA84/R8HB
rbJWOEcIfXbMxy3nRuGJRs7van0hdLS4ZYWeEh0EzfJGajeXgCTFsFUyocPi
RTkJXf4i3IuQ9RN1psM/Q4N3XsUswsZui8SZfXTIDPA+GY0vQN+6Pfk/4unQ
vNnys0z6AkRcP93Ym0WHvsKBN25rF0CEd2/4VTkdSmJ5CvH985C3u13oUQsd
2FkbWRtS58Hi+ZR2wRc6DKUZepywnYd3GopbMn4T53NbpA7y5iAo2eZAouwY
5JFOVHvVzcHsj4DzkfpjUMaoPVqcMAdrS8vatu8ZA3nRF54P5OfgjXQPw+bI
GFhmSN26/WMW/A9xpdekjcGezMiGQzWzkG7u4CbRMAbSR3/NVQbOgu6N4Cje
xzHgziqmVNvNQsOfS1dHpsYgjtxt/0x1Fpgv+ntbVjOgCVkWbfwkgHOaAk61
DQNi+zeZHKkTgMZZTcW7ngyQtFiWoXtLAG7O4ZTkVAZsSnl5Kj9IACNlV+Oi
7zDAMn75Q6vtAkiUqaEG1DJgDFkf55oJoLJ38V+7MQYkUWMls0UF4Lxed85I
aBzcyCJSu1l8+HZzu8ZKtXHoesurEfrMh2V+N/bxd4yDb0ML6eMTPkSPGv6q
eTgOeT+nurwP8+H7vn+lmjvGIdV3h2L/fj54D10y7R4Zh7cRuW5iHnyw6Rw7
ObpyAtwzxZh7LfhQ4UQt5FhOgF7a26PRunzQbHRuXfCYgPKEp4rKqnwQrS6W
U7k4AeF3PrguLuAQZ0Sx0rk3Ac7Gdi83zODAKBLzN305Aa2D55kjdBx6coJL
nbkTsOlz2PKCDzjkJmo7xO+fhOKB0xK/K3Ag/ekNTj01CRFlt/+JK8LhdMyZ
y5k3J+FxrHO/x20cgoKGP5Z2TgI17Izw0hUcPn65OvuEPgmLPHy06xwO2ygO
Wk3CTFhuS1lHP42DsUt+5JA1Ew4ZGu1lH8ahoNnt2ogXE+h/Sh1oETjI283X
saOYoCWrmykdgsMfEz8R6ftMuHOgqna1Lw7hpaQ1yq+YENmlECVGwYGm9Xyn
9mcmDAaZ7tLxwKFZUe2WrdwURFia7xTZhsOGjPbGrWunoL78Jd7kiEOJxIkR
T+cpeCzQZFQ74JAuGFgXkTgF+WCUqGuNw+LRC5Q46hSIHCiwKVqPwxGmZULK
4ylgRPZFuJvh8Nfwjbd5jClwjbYX0jPCoX2PE7NElAXvTQsndxrgYNfHlX+i
SXh1v1+BLg4PXYusX9myIEU93EJZBwetVq+ATh8WNHXU+VWvxuG6g0jqYAwL
Ci549RxZhYN4fXXZrzQWGAtT0yjqOEw8kPs918SCRtV7y1NVcfDXbVKTorGg
X/iPeKcyDu/zY0AJZ0Hdbcd/LJRwcFRdHaKlMA3f6vdKP1PAoSarJ83YZBpO
u0YfC5DHwYCUVGXjMg0XtjarrpbDIS/VZMApeBpiWV5WC8twwBZocx5J06AW
mquMy+KQHJeuHXBrGmTkLUUwwjPTdtvCa6ZBo/qpux2Gw4HwyUOx76ehbdrX
+5wMDoM/866fnZgGfb2OKDoJBz1TPdpbETb0GP4SCiT8bWKe5SbHhgaxtONc
aWLeSj8K969iQ8qOSMt8wp4H/qO0dy0b7MV7awIIk7TPGQzbsOHTUtTBDYTb
7a+tS9rKhi1+pjHahC/sKbBe5cWGz+VbWVqEnY5XQMM+Nmzy4yZZEBbJqt/m
F8mGksA9LymEmypad83Gs8FQJsAljXBSW9/uW+fYcHiO2vyesP2v4f0219jw
ytqqW4+47+wiM2wwnw3J1iPy6YTrV87GxD1gw/DkUxsR4nvjrCRPKD9lQ/pj
9amLhDd4KZ2peU3cx+A5TYOoz0yU9iXvXjaEdkc8bSJcddk0a4bGht+nVq87
RtQzutgu99o4Gzoy+/D1RP0naZSy9yIciFv/kzK8HIcH/KCq6OUcEKpp8+8g
+nVQ6XC9rAYH2nMLqE1EP0dc09pdLTkwHZZd+EkRh3th1N6JzRzo2kZizhDz
8Hfq/aHL7hyQUiZFaqgQeXneyGgL48CNwGC57BVE/wc62aHHORDS4dAyrIbD
npkhvvhZDpB2Zb20JubvoyFXyimPA6WtpXVSmjh05RoYNnVxoKyNLmpIzHda
zQbz/f9ywGSF0vZ3eji49G62XRzlQGVVwZZYIg9vJP232y9x4M1X8/tjRF4a
4rLC681ngCdM8rO1wKHSR1BelTMD37bRaFFEPg8dlni8q2gGqn0TNlGdcDBK
V3zOejQDdl9uj7c5E/l9bfLOuGMGFjNNih1cif1hETRRNjcDl5J3eSf54HBV
rtPo7t9ceKG3s9vkIA7PrFfVukdzwUv1URyP2C8j+2JgPoEL82VXyl9HEXmt
VPTZTeVCBeuZ1bFjxH7c7n9atocLNcO7vqon47Alder9Sbvf4DCUl5dIxYHP
Wx7rpcKD+DS3zG+dxP774vNKtOsPiGe300KAD0dazwXFGMxCy9+XMZONAqg+
jHmv2L4AjBUNMZ/NZuFuQuSE2W4hdNPqSvB6NAcphfOev5nCKKnXv63Pfh6E
+r+jhlOiSGnZbtUe8wXQPx56wsdIHAm/VQlIsl6EER71L5mXEqjvnpOpq8ES
7BiNOH39iBTieMiraygKIfeRrLWamiRUlmPZ/ihDCE28DjrTXimDti/pWDUt
CCFT+YFVW/bLInao6gP6cWFEAl4gjbsMZejS0v/3P7JtyhfXocihUJqOXxdF
BA21HBD2NZZH2nVrOD6tIqj20pt9Wjx5dK7honnCWlEUKh77vadHAVmFJBlD
rigKPppQi+Upoq995Zki86JoXdjaHrdAJeTYtM/T0l8MvVcwlom1VUaR4c5+
Qy1i6MXDlNvGoiooaoVZhYK2OEoQNvLo+qqCjM2torLPiyMS7ZRLdI0qIpv1
7Kqgi6PREu0bhYkrUMMYdecPkEA31qiJPaOoobfJ1A7LQgmUlRfaFqi1EiV/
ONk++UcC+d4I6MHGViJX9+jNTa6SiO9ULChsVEcqud/VrpZIol+jjidaLmqg
XJ/zgfqzkujeJnP17sBVKEQ03DPHWwpVno+VDzPRRH77spUkS6TQRUqwqyhP
Ez196rbpB08KWdLull/sXo3Sb9+9cMRVGuUa3q7sdtVCTzYPh+3Jk0bJTRm5
rs+0UPaQ2dlBljTaqU4pfqerjaqXpWC9iIQ2R7f5yV/WRnoWpfihdBIq1AjS
7eJpIyM9V/3UrySk+7o0x91PB4mbpzAPrJFBWSYtRn2NOoiSk9a/7IgMCuWK
fegwIqO0MElL5VcyKKh6RutyJhkZ5k3G6Eti6FCK9/yOa2RUFq9yP1QKQ7He
NYNYNhlR5A+9K5HG0CVe7NWsHDLav6NgSh/D0ENbwRw1n4yenXC/qi+PIUHz
0kBJBRn9+3XvRrI6hrL6sIw3bWR0fifTRWEdhvKKog5e6CCjmx21rR5mGCo6
3rPFpZOMJCaHN2SaY6hOJWu2s4eMjrX6T8hswBDNV/Fg/ycyCvc1eCxmiyGD
X2pbfv4io8+Sx+q4jhgyqzmleX+UjAZ7ZH3NnTC08fwXQcgYGfU+IbOjt2LI
zSC/anyCjN5EtHHHt2HoaKSWJodDRvZnNPYOu2Eo0f6s4DGXjJjGjVka7hg6
L/vz43EeGcUrM57v3YWh3EdFV/h8MtInf6H3e2Lo3hmxsOezZCS4UsqQ88ZQ
hWeIY+I8GSnUi3zd6YOhGp23qxwWySjVhfU6jYKhRq6+YGmJjJZ/i8xv+wtD
/wVb5MBu
       "]]},
     Annotation[#, "Charting`Private`Tag$828571#3"]& ], 
    TagBox[
     {RGBColor[0.922526, 0.385626, 0.209179], AbsoluteThickness[1.6], Opacity[
      1.], LineBox[CompressedData["
1:eJwllPk7lAsfhzGW4mmxtBhheJRGtlaHlu/3kDaSioqoE2VIC2ocSQttpiIk
SWQpOipCQyGyVcc2lK3FeT2GeQlhjJEx4u29zg/39bnuP+Bz63mc3HVETkZG
JvAX/9/89JlrJqR3YOPL9Db5j/PRIONfX3Z11a3OtbPw2Hr28R+698DzTFPD
p0tSeNFMPRq1SYRtAhvlzdYimPC1bxeyksGrIActBgchRbad88M2FTTHuW5h
SX2wsT568VhbGrypbc4JbO+B3vjN5aM+j2BOgo1QXSKAm4d/uomk6SDRKI1x
TOoGc/MX48KIx+BSXs0KSeiCJql37LBuJmSyZsvMaeFD4Hsd86HcJ+DSscOz
dC0f6Leba7/bPIMMF/9QsrITSg9cZw20ZEGpfU+Rr2cneBghrZ/1HELfOEyp
LOgEOWlww2hIDgxnOK6QfqagmXLWHrXNhaAL8nUWmRRkvDP3Fc3OA7OKXOMz
YRQEPVMpHGnLg+ys7eFSTwq2xfxXcSTlBXhG1fi52VOwKKjcSejDheTWXv0w
KwoG3RPThlfkg0E3R8wxoaDM5s/hIWk+2ACVUmxAQQxz14ahqgKws3hJXdCl
4PAck5uDES9BQ6DIdtGmYI1Y6cv3Pa+AqRLd0vHLlb7yDb/rFsLGpP36xQwK
PpWVsAd6C2H/CnIqZTEFTzLiK/tzi+CcZ/GCXcYUhNw8pdofXAxy+sUW8aso
cAhwONhn8xrSzDa/2LiBAsY+ZtY3ogTIwF5js60UjKyXl/a2lECDqXHMKmcK
4mYWxfWw3kBV7XCYph8F3D+3BZxaWAZNnq7Z785TkNhnoSkKKYPALg0ZZiQF
JxrVWCO25VDnyAl/m02BWuLfcsK2Cvj2O7eYJ6ZAOrsg029dJfB+1PhcntEJ
3aEPHYdTKsHqmFiNo9UJBazzD4Z8qqDynTXnkHUnuK5cZTUofQvWGqzutJhO
SK1J9u/XrQYQ0ItuWvJhND7fqONmNQzNHXh9y5EPm1i1XR8l1XB6LPpWKosP
A7QfzkVNNXDkrntS7x0+/LbewYpzrQ6cuLRx3ggfGp9PyhkONYD1+Yuny551
wYUa423LDzZBScFJSYyWALKfc74eM/0C0pO2r+xaeoAFH+4NBHSBlLj92dJ7
AE4ImF3c7G9gmmK919RsGJT1Lht2/DYMeWdk2PHaIxA5t9Yo9Q8RCK+c8hdW
iMDjq9MbWt0YsK1SPxv4iMH/7WWPk4YTsOVJVcCB/jHI9SN2L9z6E04xO6Yy
N4xD6lnfPvO9Mmh2hNJcc18CYcmTO0cHZJFZZhTT1zgBMk0Uvg6mIX2uCyNP
JIUlp72CnIwU8Eb7GCdU/yd0i+/uUSlRxGT7iuP+K6Z+/fTouRj/GVh/nXnj
q8M0OHRHLdPRUUbXlD37dpjKYF+lx8W/s1Tw0ql1B23/kkFT1VZtm4OzMNRb
KCheKovKID7ULpqN82LUiX1Jsrj5u+sPfee5+GaW0O3wQjn8VHFY1tVYFV9c
K75Ej5TD/PCqAwyxKt496cx0kcihlwKb4vHUsJ/OX0LzpaFnwNl8IkEdiXR9
1baPNDRjLePZH9JAhwzX9Ptr5LFBzViFbTkPRRGzFApS5LE4O+y+MW0+uuQW
PG2VVcCzskaOdf/MR3Un4RTTRwGV24O3nOAuwMG67ctL6xRQkKEXmxyyEM22
DysTSxUxdqmmfKGzJu79lZ7jHEWMSvB6f4hBx8jRiqIOviK6xrrziB46fnKH
rWiphOMb0yXJpVpoxuN+iL2jhF0C66CKa4tQQHnlBPUpYdr65Vr1h7SxViut
38x2BmZdYauyTHQwMdaF8TJ+Bl5z9rSjiXVwLJvueOPbDFzdnpp5rV4XLUp2
3lPHmRjPvJ9Vb8fAVE7LWt6tmXihLCLerpCBJl+ue+sKZuJ2Lef0GgM93HTb
IKDZQhl/P/F+vypHD6cL25rVLitj8iIPgzqxHl5h5HVUtyijQeXjOIf9+ki/
a/dstZ4KRplUGH0s1cewBP1Qt6Mq6CWS/1BtRKK6R0FjxysV9MgdYXBukfif
hvbLbrIEHgvbPbktmkTV1iVXH8gRyN7NbSNuk5hSIQ2iaASGi9mRUXEkZixw
WHlYkcBsS4n0bhKJlgtqJ46qECgpn27NeEoimn5qZc8jMOojEVH1nkQ/w4LG
i0wCEx4e975aTSKfTlcqNyLw4WmezZZaEt19NpnJGhNYMD9qopZHYnDmtFOo
KYHtrureTS0kOiYxxy6uJNCwS9OG30XiKmPZ6HPrCTTnBus8EpAYOLe++/UG
Aq2ufJUc6SExjnXBaBIItDdMyvnWR2K74MGNYGsCA3wZOkIhidE7fj4K3Exg
yLpQSZ6IxL8mzMPztxB4ZRa/+bSYxMZJF/fRrQTGP394Y3ycxFS/2//42xOY
dlGeVTRB4vG4x+E52wl8uvOIdcgkiTFnXy0eciCQq/9Oe8MUiVqS91wTRwJL
RUsk09Mk5vS0rT62k8D/AbdngGk=
       "]]},
     Annotation[#, "Charting`Private`Tag$828571#4"]& ]}, {}, {}},
  AspectRatio->NCache[GoldenRatio^(-1), 0.6180339887498948],
  Axes->{True, True},
  AxesLabel->{None, None},
  AxesOrigin->{0, 0},
  DisplayFunction->Identity,
  Frame->{{True, True}, {True, True}},
  FrameLabel->{{
     FormBox["\"w (nm)\"", TraditionalForm], 
     FormBox["\"\"", TraditionalForm]}, {
     FormBox["\"d (nm)\"", TraditionalForm], 
     FormBox[
     "\"Superlattice Domain Behaviour (\\!\\(\\*SubscriptBox[\\(\[Kappa]\\), \
\\(s\\)]\\) = 100, \[Alpha] = 1)\"", TraditionalForm]}},
  FrameStyle->Directive[
    GrayLevel[0], 12],
  FrameTicks->FrontEndValueCache[{{Automatic, 
      Charting`ScaledFrameTicks[{Identity, Identity}]}, {Automatic, 
      Charting`ScaledFrameTicks[{Identity, Identity}]}}, {{Automatic, {{0., 
        FormBox[
         TemplateBox[{0., 0.}, "Spacer2"], TraditionalForm], {0.01, 0.}, {
         AbsoluteThickness[0.1]}}, {2., 
        FormBox[
         TemplateBox[{0., 0.}, "Spacer2"], TraditionalForm], {0.01, 0.}, {
         AbsoluteThickness[0.1]}}, {4., 
        FormBox[
         TemplateBox[{0., 0.}, "Spacer2"], TraditionalForm], {0.01, 0.}, {
         AbsoluteThickness[0.1]}}, {6., 
        FormBox[
         TemplateBox[{0., 0.}, "Spacer2"], TraditionalForm], {0.01, 0.}, {
         AbsoluteThickness[0.1]}}, {-2., 
        FormBox[
         TemplateBox[{0., 0.}, "Spacer2"], TraditionalForm], {0.005, 0.}, {
         AbsoluteThickness[0.1]}}, {-1.5, 
        FormBox[
         TemplateBox[{0., 0.}, "Spacer2"], TraditionalForm], {0.005, 0.}, {
         AbsoluteThickness[0.1]}}, {-1., 
        FormBox[
         TemplateBox[{0., 0.}, "Spacer2"], TraditionalForm], {0.005, 0.}, {
         AbsoluteThickness[0.1]}}, {-0.5, 
        FormBox[
         TemplateBox[{0., 0.}, "Spacer2"], TraditionalForm], {0.005, 0.}, {
         AbsoluteThickness[0.1]}}, {0.5, 
        FormBox[
         TemplateBox[{0., 0.}, "Spacer2"], TraditionalForm], {0.005, 0.}, {
         AbsoluteThickness[0.1]}}, {1., 
        FormBox[
         TemplateBox[{0., 0.}, "Spacer2"], TraditionalForm], {0.005, 0.}, {
         AbsoluteThickness[0.1]}}, {1.5, 
        FormBox[
         TemplateBox[{0., 0.}, "Spacer2"], TraditionalForm], {0.005, 0.}, {
         AbsoluteThickness[0.1]}}, {2.5, 
        FormBox[
         TemplateBox[{0., 0.}, "Spacer2"], TraditionalForm], {0.005, 0.}, {
         AbsoluteThickness[0.1]}}, {3., 
        FormBox[
         TemplateBox[{0., 0.}, "Spacer2"], TraditionalForm], {0.005, 0.}, {
         AbsoluteThickness[0.1]}}, {3.5, 
        FormBox[
         TemplateBox[{0., 0.}, "Spacer2"], TraditionalForm], {0.005, 0.}, {
         AbsoluteThickness[0.1]}}, {4.5, 
        FormBox[
         TemplateBox[{0., 0.}, "Spacer2"], TraditionalForm], {0.005, 0.}, {
         AbsoluteThickness[0.1]}}, {5., 
        FormBox[
         TemplateBox[{0., 0.}, "Spacer2"], TraditionalForm], {0.005, 0.}, {
         AbsoluteThickness[0.1]}}, {5.5, 
        FormBox[
         TemplateBox[{0., 0.}, "Spacer2"], TraditionalForm], {0.005, 0.}, {
         AbsoluteThickness[0.1]}}, {6.5, 
        FormBox[
         TemplateBox[{0., 0.}, "Spacer2"], TraditionalForm], {0.005, 0.}, {
         AbsoluteThickness[0.1]}}, {7., 
        FormBox[
         TemplateBox[{0., 0.}, "Spacer2"], TraditionalForm], {0.005, 0.}, {
         AbsoluteThickness[0.1]}}, {7.5, 
        FormBox[
         TemplateBox[{0., 0.}, "Spacer2"], TraditionalForm], {0.005, 0.}, {
         AbsoluteThickness[0.1]}}, {8., 
        FormBox[
         TemplateBox[{0., 0.}, "Spacer2"], TraditionalForm], {0.005, 0.}, {
         AbsoluteThickness[0.1]}}}}, {Automatic, {{0., 
        FormBox[
         TemplateBox[{0., 0.}, "Spacer2"], TraditionalForm], {0.01, 0.}, {
         AbsoluteThickness[0.1]}}, {2., 
        FormBox[
         TemplateBox[{0., 0.}, "Spacer2"], TraditionalForm], {0.01, 0.}, {
         AbsoluteThickness[0.1]}}, {4., 
        FormBox[
         TemplateBox[{0., 0.}, "Spacer2"], TraditionalForm], {0.01, 0.}, {
         AbsoluteThickness[0.1]}}, {6., 
        FormBox[
         TemplateBox[{0., 0.}, "Spacer2"], TraditionalForm], {0.01, 0.}, {
         AbsoluteThickness[0.1]}}, {8., 
        FormBox[
         TemplateBox[{0., 0.}, "Spacer2"], TraditionalForm], {0.01, 0.}, {
         AbsoluteThickness[0.1]}}, {10., 
        FormBox[
         TemplateBox[{0., 0.}, "Spacer2"], TraditionalForm], {0.01, 0.}, {
         AbsoluteThickness[0.1]}}, {-2., 
        FormBox[
         TemplateBox[{0., 0.}, "Spacer2"], TraditionalForm], {0.005, 0.}, {
         AbsoluteThickness[0.1]}}, {-1.5, 
        FormBox[
         TemplateBox[{0., 0.}, "Spacer2"], TraditionalForm], {0.005, 0.}, {
         AbsoluteThickness[0.1]}}, {-1., 
        FormBox[
         TemplateBox[{0., 0.}, "Spacer2"], TraditionalForm], {0.005, 0.}, {
         AbsoluteThickness[0.1]}}, {-0.5, 
        FormBox[
         TemplateBox[{0., 0.}, "Spacer2"], TraditionalForm], {0.005, 0.}, {
         AbsoluteThickness[0.1]}}, {0.5, 
        FormBox[
         TemplateBox[{0., 0.}, "Spacer2"], TraditionalForm], {0.005, 0.}, {
         AbsoluteThickness[0.1]}}, {1., 
        FormBox[
         TemplateBox[{0., 0.}, "Spacer2"], TraditionalForm], {0.005, 0.}, {
         AbsoluteThickness[0.1]}}, {1.5, 
        FormBox[
         TemplateBox[{0., 0.}, "Spacer2"], TraditionalForm], {0.005, 0.}, {
         AbsoluteThickness[0.1]}}, {2.5, 
        FormBox[
         TemplateBox[{0., 0.}, "Spacer2"], TraditionalForm], {0.005, 0.}, {
         AbsoluteThickness[0.1]}}, {3., 
        FormBox[
         TemplateBox[{0., 0.}, "Spacer2"], TraditionalForm], {0.005, 0.}, {
         AbsoluteThickness[0.1]}}, {3.5, 
        FormBox[
         TemplateBox[{0., 0.}, "Spacer2"], TraditionalForm], {0.005, 0.}, {
         AbsoluteThickness[0.1]}}, {4.5, 
        FormBox[
         TemplateBox[{0., 0.}, "Spacer2"], TraditionalForm], {0.005, 0.}, {
         AbsoluteThickness[0.1]}}, {5., 
        FormBox[
         TemplateBox[{0., 0.}, "Spacer2"], TraditionalForm], {0.005, 0.}, {
         AbsoluteThickness[0.1]}}, {5.5, 
        FormBox[
         TemplateBox[{0., 0.}, "Spacer2"], TraditionalForm], {0.005, 0.}, {
         AbsoluteThickness[0.1]}}, {6.5, 
        FormBox[
         TemplateBox[{0., 0.}, "Spacer2"], TraditionalForm], {0.005, 0.}, {
         AbsoluteThickness[0.1]}}, {7., 
        FormBox[
         TemplateBox[{0., 0.}, "Spacer2"], TraditionalForm], {0.005, 0.}, {
         AbsoluteThickness[0.1]}}, {7.5, 
        FormBox[
         TemplateBox[{0., 0.}, "Spacer2"], TraditionalForm], {0.005, 0.}, {
         AbsoluteThickness[0.1]}}, {8.5, 
        FormBox[
         TemplateBox[{0., 0.}, "Spacer2"], TraditionalForm], {0.005, 0.}, {
         AbsoluteThickness[0.1]}}, {9., 
        FormBox[
         TemplateBox[{0., 0.}, "Spacer2"], TraditionalForm], {0.005, 0.}, {
         AbsoluteThickness[0.1]}}, {9.5, 
        FormBox[
         TemplateBox[{0., 0.}, "Spacer2"], TraditionalForm], {0.005, 0.}, {
         AbsoluteThickness[0.1]}}, {10.5, 
        FormBox[
         TemplateBox[{0., 0.}, "Spacer2"], TraditionalForm], {0.005, 0.}, {
         AbsoluteThickness[0.1]}}, {11., 
        FormBox[
         TemplateBox[{0., 0.}, "Spacer2"], TraditionalForm], {0.005, 0.}, {
         AbsoluteThickness[0.1]}}, {11.5, 
        FormBox[
         TemplateBox[{0., 0.}, "Spacer2"], TraditionalForm], {0.005, 0.}, {
         AbsoluteThickness[0.1]}}, {12., 
        FormBox[
         TemplateBox[{0., 0.}, "Spacer2"], TraditionalForm], {0.005, 0.}, {
         AbsoluteThickness[0.1]}}}}}],
  GridLines->{None, None},
  GridLinesStyle->Directive[
    GrayLevel[0.5, 0.4]],
  ImagePadding->All,
  ImageSize->Large,
  Method->{
   "DefaultBoundaryStyle" -> Automatic, "DefaultMeshStyle" -> 
    AbsolutePointSize[6], "ScalingFunctions" -> None, 
    "CoordinatesToolOptions" -> {"DisplayFunction" -> ({
        (Identity[#]& )[
         Part[#, 1]], 
        (Identity[#]& )[
         Part[#, 2]]}& ), "CopiedValueFunction" -> ({
        (Identity[#]& )[
         Part[#, 1]], 
        (Identity[#]& )[
         Part[#, 2]]}& )}},
  PlotRange->{{0, 10}, {0., 5.705096597184653}},
  PlotRangeClipping->True,
  PlotRangePadding->{{
     Scaled[0.02], 
     Scaled[0.02]}, {
     Scaled[0.05], 
     Scaled[0.05]}},
  Ticks->{Automatic, Automatic}]], "Output",
 CellChangeTimes->{{3.766216392265366*^9, 3.766216411634536*^9}, {
  3.7662164580585737`*^9, 3.766216487396604*^9}},
 CellLabel->
  "Out[177]=",ExpressionUUID->"b00d2a17-00fc-4d51-b855-37ea86640a88"]
}, Closed]]
}, Closed]],

Cell[CellGroupData[{

Cell["Electric Field Strength, Superlattice", "Section",
 CellChangeTimes->{{3.7662208193924713`*^9, 
  3.76622082641763*^9}},ExpressionUUID->"4e1cc90e-ece8-43a8-a165-\
3e5c1823d1e8"],

Cell[BoxData[
 RowBox[{
  RowBox[{"Strength2", "[", 
   RowBox[{"w_", ",", "d_", ",", "ks_", ",", "\[Alpha]_", ",", "nmax_"}], 
   "]"}], ":=", 
  RowBox[{"ks", 
   RowBox[{"(", 
    FractionBox[
     RowBox[{"4", 
      SuperscriptBox["PS", "2"]}], 
     RowBox[{"\[Epsilon]0", " ", 
      SuperscriptBox["\[Pi]", "2"]}]], ")"}], " ", 
   RowBox[{"Sum", "[", 
    RowBox[{
     RowBox[{
      FractionBox["1", 
       SuperscriptBox["n", "2"]], 
      FractionBox["1", 
       SuperscriptBox[
        RowBox[{"(", 
         RowBox[{
          RowBox[{"g1", " ", 
           RowBox[{"Coth", "[", 
            RowBox[{
             FractionBox[
              RowBox[{"n", " ", "\[Pi]"}], "2"], "c1", " ", 
             FractionBox["d", "w"]}], "]"}], 
           RowBox[{"Sinh", "[", 
            RowBox[{
             FractionBox[
              RowBox[{"n", " ", "\[Pi]"}], "2"], "\[Alpha]", " ", 
             FractionBox["d", "w"]}], "]"}]}], "+", 
          RowBox[{"ks", " ", 
           RowBox[{"Cosh", "[", 
            RowBox[{
             FractionBox[
              RowBox[{"n", " ", "\[Pi]"}], "2"], "\[Alpha]", 
             FractionBox["d", "w"]}], "]"}]}]}], ")"}], "2"]]}], ",", 
     RowBox[{"{", 
      RowBox[{"n", ",", "nmax"}], "}"}]}], "]"}]}]}]], "Input",
 InitializationCell->True,
 CellChangeTimes->{{3.7662208945879717`*^9, 3.7662209281307497`*^9}, {
   3.7662212130443487`*^9, 3.7662214488542337`*^9}, {3.766221616382292*^9, 
   3.766221630679838*^9}, {3.766221694994151*^9, 3.766221727713525*^9}, 
   3.766221961141674*^9, {3.766222166630319*^9, 3.766222198321336*^9}, {
   3.766222486056897*^9, 3.766222564295972*^9}, {3.766232109074017*^9, 
   3.766232109996909*^9}, {3.766232168515685*^9, 3.766232179217532*^9}, {
   3.7663055344319267`*^9, 3.7663055345916443`*^9}, {3.7715654341340733`*^9, 
   3.7715654538663597`*^9}, {3.771565519680978*^9, 3.771565584598645*^9}, {
   3.771565617728004*^9, 3.771565636163333*^9}, {3.771565819652791*^9, 
   3.7715658313616457`*^9}},
 CellLabel->"In[63]:=",ExpressionUUID->"2bf43083-9674-44bd-88c8-ee4d6282fd20"],

Cell[BoxData[
 RowBox[{
  RowBox[{"contour", "=", 
   RowBox[{
    RowBox[{"ContourPlot", "[", 
     RowBox[{
      RowBox[{"Strength2", "[", 
       RowBox[{"w", ",", 
        FractionBox["w", "x"], ",", "300", ",", "\[Alpha]", ",", "2"}], "]"}],
       ",", 
      RowBox[{"{", 
       RowBox[{"\[Alpha]", ",", "0.001", ","}], "}"}], ",", 
      RowBox[{"{", 
       RowBox[{"x", ",", "0.001", ",", "4"}], "}"}], ",", 
      RowBox[{"PlotLegends", "\[Rule]", "Automatic"}], ",", 
      RowBox[{"Frame", "\[Rule]", "True"}], ",", 
      RowBox[{"ImageSize", "\[Rule]", "Large"}], ",", 
      RowBox[{"FrameStyle", "\[Rule]", " ", 
       RowBox[{"Directive", "[", 
        RowBox[{"Black", ",", "12"}], "]"}]}], ",", 
      RowBox[{"FrameLabel", "\[Rule]", 
       RowBox[{"{", 
        RowBox[{
         RowBox[{"{", 
          RowBox[{"\"\<x = w/d\>\"", ",", "\"\<\>\""}], "}"}], ",", 
         RowBox[{"{", 
          RowBox[{
          "\"\<\[Alpha]\>\"", ",", 
           "\"\<\!\(\*FractionBox[SubscriptBox[\(\[Kappa]\), \(s\)], \(w\)]\)\
\!\(\*SubsuperscriptBox[\(\[Integral]\), \(-w\), \
\(w\)]\)\!\(\*SuperscriptBox[SubscriptBox[\(E\), \(z\)], \(2\)]\)dx \
(\!\(\*SubscriptBox[\(\[Kappa]\), \(s\)]\) = 300)\>\""}], "}"}]}], "}"}]}]}], 
     "]"}], "/.", 
    RowBox[{"w", "\[Rule]", "10"}]}]}], ";"}]], "Input",
 CellChangeTimes->{{3.769318754437518*^9, 3.769318762762703*^9}, {
  3.7693189294093246`*^9, 3.769318934146737*^9}, {3.771565853438246*^9, 
  3.771565853682917*^9}},ExpressionUUID->"df5fa7ae-bce3-41fd-99a9-\
28f6e800e637"],

Cell[BoxData[{
 RowBox[{
  RowBox[{
   RowBox[{"cntrplt", "=", 
    RowBox[{"ContourPlot", "[", 
     RowBox[{
      RowBox[{"x", "*", 
       RowBox[{"Exp", "[", 
        RowBox[{
         RowBox[{"-", 
          RowBox[{"x", "^", "2"}]}], "-", 
         RowBox[{"y", "^", "2"}]}], "]"}]}], ",", 
      RowBox[{"{", 
       RowBox[{"x", ",", 
        RowBox[{"-", "3"}], ",", "3"}], "}"}], ",", 
      RowBox[{"{", 
       RowBox[{"y", ",", 
        RowBox[{"-", "2"}], ",", "2"}], "}"}], ",", 
      RowBox[{"ContourShading", "\[Rule]", "False"}], ",", 
      RowBox[{"Contours", "\[Rule]", "64"}]}], "]"}]}], ";"}], 
  "\n"}], "\[IndentingNewLine]", 
 RowBox[{
  RowBox[{"lst", "=", 
   RowBox[{
    RowBox[{"Cases", "[", 
     RowBox[{
      RowBox[{"contour", "/.", 
       RowBox[{"gc_GraphicsComplex", "\[RuleDelayed]", 
        RowBox[{"Normal", "[", "gc", "]"}]}]}], ",", "_Line", ",", 
      "Infinity"}], "]"}], "/.", 
    RowBox[{"Line", "\[RuleDelayed]", "List"}]}]}], ";"}]}], "Input",
 CellChangeTimes->{{3.76931889026542*^9, 3.769318890266687*^9}, {
  3.7693189376176147`*^9, 3.769318942365694*^9}},
 CellLabel->"In[89]:=",ExpressionUUID->"dbe829ea-9d3d-4dcb-9ee0-cce58456a13c"],

Cell[BoxData["lst"], "Input",
 CellChangeTimes->{{3.7693189454193087`*^9, 3.769318957528433*^9}},
 CellLabel->"In[92]:=",ExpressionUUID->"7176e301-099d-4cd6-8a36-80130f932310"],

Cell[CellGroupData[{

Cell[BoxData[
 RowBox[{"Graphics", "[", 
  RowBox[{"Line", "@@@", "lst"}], "]"}]], "Input",
 CellChangeTimes->{{3.7693189069394217`*^9, 3.769318906940686*^9}},
 CellLabel->"In[91]:=",ExpressionUUID->"2d1d329f-4a53-41c2-a25f-1b2ed57f1035"],

Cell[BoxData[
 GraphicsBox[{LineBox[CompressedData["
1:eJwdlXk0FXgfxl3XzkV5LSeNymRvpE1SeX6VFFniLUyKXo11Cik5JEJkyV4M
Sbq4xMi+XjcXWXpl3xNdJlKmXnv2Xs33nOc85/PP89fnnO8OW1czO24uLi7/
jfxoy1bTg2a+NeD658SJs8qi6YtbNehN4SSPjIiR7upsew/FGggyjj9iUMUI
p2gXW2hrDSSnLd3uDoqSmYf7BMLEa5DsX1qYnC9KmsIG3AqW2Uj16M14f0uU
WCm5ZY9NbrBTUBbRFyXKm/ZFXx1ko/gSra1cWpR8teB/3fiajSu2mp6szzRC
3dvvpFvChupoAYerjEZMOa9l59LZiFUWD33uSyNv338QWUhgQ3pkxbDcmkZy
6eY+ync39i4My9TspBGVuDpdmWts+Mp97Lo2JkLypST8jtqx8bNO+3pbpwhR
U9npPqrPhk6XkKl/rAhR7Vi5nLSPjUyjloG1MyIkd79Gh+l4Nc57VUzGVQmT
wHSZI/JPqmH26koNxUWYnJRU1rX3qsbeQIZLqowwubX5vqGKUDUO8k/W92UI
EffewEfzuS9hX1K1J0BfiIh/72wO9XuJYvYd6YAPgiR3W5hnluJL5B/K2hUT
JUjo35nLd4tZ8GZI0rkVBEnL9S6mrBcLepylxKQ8ARJTSs1VPsJC8vuJ0Eov
AZJ0RC2QmV+FyASXzYFcAuQA/WJjvF0VPgfWp4548ZOReMs+xTNVqCoMFjX8
jZ8Mr6QdLKEzQQ9pDKC+4yNGy3vSthky8b8Ep28sEz5ywSEt0kWXid+Vz9kZ
n+AjL2ztqx6HVaLUa/tsYBkvuambmeCrWQlRp88PE4/wEvek4oJiyUpQsssp
o8K85DTj+rFqxwr819nrCk8cD/FT/+tCr0wF+GzLc+dVeMiQbZ/MnYFymHPC
i590UUlHnmxkwtFyDFt1dt1zoZLDggURwnNlMI19t1AnTSV8eidVs6PKoC0u
ke6XxE0Kqm9wmgTLMGOopstrwE1OmC2P6r4uxbjHMnWGl5sYvJfUVNcqxR+5
x+aDL1OIme9uNeXWEvDp3CsOUqAQwy3r3HOJJei5IlHhOMdFLnWGBPN1FWNi
stynSIGLPJ2Wn2KFF2PL7qGdfBQu0iAR8WrYoRi+xZ3XpBu+I+iQwtLuy0U4
T0sWF+pew8mte1wbThThIrmqSqtYg7me4xPlA0UQahu+fz1tDY0RtX80pxTC
bU99UsTDVUT7fUg0DykEO9t6rMJ1FTn0mmDJLwXg3/7sd8/AFfzZFmAU+L4A
QfJywqJuK3gwJDtbyynAyZRxnS1WK9Bczf75cVA+GCoGXs4OS9BJ6l+accvH
C572SVGlJXz72mbBa5kPjWb3U1wji9A8PFu2yzEPtfPKF6O4F9G5Xzte9vAL
rB9qG3c98w3n5OSm5b7konfc/43Y8AK0jygKaUfkwjXT+GO73QIahp2T7dxy
QJmzpG7bPY90oQz3l/PZWG/alyv+aA7OVBeWh1U2prbZHS38NItu9eenR72f
Y3Plg59i3GYhs81evqMwC/Ny7ssrm2ah7ficL5mSBaWcsYhNhjMYTrVOMdia
iVTtxzKsq9OIkjerjRRmgFtCtOLG7BQuibBv0aQzcDZiQ3DqFOIb8+Z6WtNg
YyGQ2DD0BYYm4fTfMtPQtMphKbC+QOO0mHVtUBpquAwmMzO+QEtPo+P9azpu
+1KCDtv9DWZpzmbXnXRMDcemKN6cRFlzrWyIXypkUy4red78hLd+VtLvfFKh
4SRvGjAyAQ+LxDG/oic4lrZgozw6jjePxVWyPZKgECW1KnlmDGmMyEdi9kkw
H+Z9c3z8L0Tdfpa/ujsBsQ4XdqieHUV6zS8f98olYKDOOqjWcQSjio4D+irx
CPmlVWV0jYN9lM5K/aU4VOqLcKvxc/Bu8qnHWlMcFv/M1x/oHoLCv7JDOzPi
YKDurqBdOYSQrsYN9+NwL0H+zariBhe2C4hpx2Iq7rFNacogGhIfJuhsj0WD
hU+9hc8gpPRpMlEbfLOeZ6nJfBB9Pnm9TvYxeHu650C/xVsYdHtYhrCiwfxI
kz8TNIB+SnjenafR+HpInWG5bwCFIzuUNt2ORov/LFNqoB/66zNWCTGR+OlJ
a9y4cx+O99tdK1ONhNRWTvCvn3uxGjLlF5oTAcaiX76zVS/qKAXhJsxwTE4n
Dhib9MC7dkB4z/Uw6KzHOFx41o1/M1oiF23CIHl0ZEfeUBf6P/lm8KyFwKBP
Q+vg3i5Q4rK7eLTuw4Fz4rSVZSfMEts/MsTvwy1Z5F6ZTQfSWFsa1C8Fo7xM
UUlLogMu9auFc/z3EP1DeLF2bF/OyeqrCoTxeer5gIkWcI56OnhVBiKToXki
vbYF463BendkAuCmbyJR+aAZZiGTRt5+dxGdIm+n+fI1ekz0/r527S4ONud1
rDU0wfG+qVldwR2waUXdzOUGKKVObnVM8QZTnM/zVGw9xgcTM+ONvcGyzgrb
/6YOK1ONvr5GntjUKRXPcqyFMqtaZ9zhJixlmovKrtTAplnz5FrPDbRb2qoY
ZrDA59/Tts7rhle75l/45jLR/2zilszCVchL9htv+U8lNnvLnQr/7AzVp94M
tZIixCuyYl1t7GH347+EFoKzRlGNgi0Gt+25HDNRAK2D84eUX1lBY6q6fL9/
GnbR5bi2+1qA5iPgJNxMx+l+Y++9cudwLgNn9KPoWH0+3WlkexYzKr8uiYnR
8X8bEdk1
    "]], LineBox[CompressedData["
1:eJwdVXlUDPofnalp2sykkLK8hFLGEUL0w/3aXglPyquUlO1lKcnytL3UtIgW
aUjK0k4ytIqJp6ZRmUb7XlPTjFKEaFf45X3Ouefzz+ecz+fce+7n6h50tzoi
R6FQLk7iV9/Tq/eg9J0MlP9qKrkdIjhXnSNDmoeK9VCEGrFcMfFvUpwM365o
mS2wVyNh3+1NTjnLMOOL3Sn/ViZpHZ4Xp8iSIZAW33bWjUloGxWOalNkUPxf
8DhHjUk0fDvi+XVSLJZmSSj5DGJqdmnc+5kUDczeDS8DGKRq4U7e1Qgpcu3b
tYoWMsiL5exLP/6Qoq9S/7Z12hSiW9q0aKGZFCur1/FPxkwhJTYOVMetUmyo
VdkdED2F2Hwpur5vkxTTehM+G4VPIZ9myf0TV9WJ7wYRtSZcVfJVXUTWZHfC
SnCoiHpSlTzadi3svW8npvHilL7QVMkFXtTawr2deO720thQoEKiTzb/VJjd
ib/yni9nb1MhIvqziOEOCao9jZ2j25SJxZx7PTO5EugxF/kHeCqT0zXrg+Mv
SOCdNiNJTk+ZDM5ZudHi8OR8mUdf35ASSZhlJF5Il2BsYK3CB3MlMqOL+mNu
ZQfoyisnKtSUCM1S2FL8sgORN05qBFKUyMOSq7rLUzqw1TRlo0+3IrFVLrfR
qWiHn3yoMYelSLwz1OYle7YjKbSULd9GJw3Dak5yTWKIG9jJPX/QiZ6wxcm+
QoyRWsGYkhmd7JqbEhlpKMYTr3kDgfkKxF3YYmYtaMOsmF2n1Y4okIO1KiPm
o62wuvhB9Uw2jRDH3sbj1a0QHvc6ROPQiBUj3f9jQSsCb45e4bJphK749ECM
dysumPw14LqdRqL09rqcnd+KPbLUeAGFRry7HdaHZ7TAWbCfa5EkT2I/Navf
9GhBu0NNbdBJeZLOVDzhTWmBWmBy2YiaPPFyqCn8FNeM9jqVluEiOaJF+bZC
W6UZX3ewtihYyJHOxcx6+6AmKAwP8ubJqMQL392j+xvRY9tYcs6FSkxUwg2T
4hpB3xCUG6xHJUKapsNc10YoKa6j59GoRNSkrizraUC15bdYURyFZJaK7KI7
GhD1JLNvK4dC2MV7Iq7uaoBc8azRfYsoRO6xQebn+Q34TzYqhaAgfqvG63rs
DlfKmnX6JyQzT/EDl9VD5K/xzuL6D4zqXEo4klqHfcR1MePZd5Qe3LHamlmH
c+c22bmJJxCd3lZmElaLPX0/BmarTGDZ1GUpufNqETz/N1XmqXGsiMqWD+mt
QWj5jBXt+uOQFp1PmrGvBnHTzvtEbv+G6AcnMo1sa/AxxTAzYcs32CWMj+nw
q9FeVhge7zEGf7Hj30tiqvGIVvWBuWgMSw3ovqZrq+FlKjFUjR2FDcvPtS+2
CiH3ZjzFixGc42jRbJhVSFxXElLRO4w+wYaZqfQqNHQHiNTah5Hl/P5tTnPF
5D0mHtYqw9ARcisHH76BYWDe6di5Q9h83Fuc906EH2XG3KnXBxE8YXqXHyCC
lf/H9fa2g8gcvfx49HI5Rhr51/xuD6CwJpXqsqscGrzwuVdPDcDq3o0Ph3SF
aPJID/VN+4qRcLuSsLzXWJTRFaG+4ys8lR1zpRVlMH86t4Vy+wsM7uZykkpL
0dm098DIQD/+Fr612TpWgoAdu4TK9v3QtWCrUYJLYBkxaSD5ftT7pTfynV6B
c0aiPXjpE3pSte+slBYjxaKeEbS8D3Lc1LxrlsXob4++o3/2A/J83lmtUirG
+evJlZULPmDdrQ0/rrrw4XPghZfG6veISOweXZNbBK2iLRcWsXoxbn685rfY
QpiLHUT9r98h6B/CjdQuxMbkYScDaTcoRrZ+19tfQBwvZ9mj1wVGUDLbKvI5
+EmTFDm/Ba1t2fYXGQWYFiv7nM+T4bcQWYct/xmiXex1F1tKscagYLXozVP4
7mbPSYrtRNi2Exz1pnwM1fLu6E1IYO6kGV8X+QS8bVPkWIoSMKY+KXF1y4OP
YoZxTnw7Dvs0DW9tzoHny8D1LQvbQLuYctFwbw5KbH1f2fq24uVd8fOrmjkQ
hG5KW7WqFVEX3t60Cc3Gmy0Zq5YcboFy5SG/dbwsfFq7NM3OuBned6pii1Iy
Mdu9m23c1oipebpHA3QyoTlHErL3fQOkMTssJOqPoT890VhftwHHrhjV/PmY
i/78Nvcu9XrMuUc7NKDExS9W7RPrENvR11CX+xBb0jISzrjX4WGSL/v3jxmI
fn9oNrWnFt6zmG79b9LhItls7mBXgzVdXgP6vPvQDMw1CwmrRhiVYeo9cA8Z
msyQDkY1ZH71zllxaYjiDxnsU6uCHev59JMhqWCVW/HtCytQd3591WBxMnQR
ek2kLEKRm9kJ7cPJOLVt1zReeDlerXr38/aKZHjreyba2pVjze/LqjteJ0Fc
cmKKWaEQlxenskteJSKWRR3kbX6NpY6fXeX/TYC+soeIRykDq/GWxJiVgEJG
Tl3BtxJsyiauTjdu4+g2E0bguAB5zsII665bcM+tW+p7TYAJo+mTyXkLZ4q+
psptFGDsUrrAtOsm1Gs0Y14c5UPXg/pVX3oD9GBuouPmIjw63L1K4xYHLTtD
V6jXF2D/fqef9704ECwZeuTHLUBTT+79Tcc4CB90i/7zbgFCa0snfycHPiTy
fIZnAd5q33KZvj4Kv7b6z87HDr3rWQ8cw8FPV73B08pDcQM9v3jBZRz5lXeX
smHwaXjOTOsg+BnpscSGXDR3Z9F/xgci5rFqxU2Lh4ijD73ffSUQayOylXQi
MiCzEtqSUS8wfJWOqZYnQSv9xrxKljv8PdtjmY13MZH+pWbnQUsIN9prpbE5
+D8/3hBB
    "]], LineBox[CompressedData["
1:eJwdVnk0FfoTt69ZbraSiJ61eiXySq8+30iIUD1L27O020V51M8WpZtkKZ6e
epaSXGt2IrIllD373rUvl6i49OPNOXPmn5k5c2Y+n5mRtXE6cZGNhYUlYlXX
rGGXj9xQOwMs/4kwCbgvoPstlgHJH/4zHv5CpDrcOv2gFwMpUtH/GqgJkU6p
hkBZcwbEGBbOPp2C5BdKY+UlXQbUdRNSQgoESfnooIyHwmp8zkRyvqsgucbD
Zkkfn0FnZp51JEOALLB6mpk0zkBlIKOPJVeAWOd8V/r0cAZJ15In1ZUFCIeA
Fv/ZwBkYV+1Pbt8gQF4kWMmcOTqDg018x33D1hGLs7y3LXfPQNjo0U8Vm3VE
488C/XVsM7giwVzgWeEn1JspqXcSp9HhahBX9w8/qfMVlFbwnsaJ8vOlrI78
RI9lL5ODdRqSb08nOU3wkT2i0vSlsSmoRzgEbmzlI/PznfFmF6ZwKfuNqp8+
H4n1FztZqDIFagqbbQmFjxi9kB0+WDiJfU0ZxwvjeInXojXd5Ookht0XDjGP
8RKKk1DUd61JeCaIxbHJ8xLHn05uSVUToGmbRu+i8ZAtX06K3E2YgGW8edsw
lYfsUFSbrJCaQHCk4/rbLDxEdeGioGj/OE71um9WquYmqsEfNS9eGwc1a4B6
w5KbGFnR9wRIjqNUzd10gZub7L/x1Ld7egxxgVV+7F1c5ME4Zb3Un2P4IDEr
1nqci/zUH+PpPDGGN0uV5IQuF9kkfiartmgUOR5b5m7nchJz9eP2xwJH8bEk
dEkmkJOIut8Mvq88in0HO9MjVTnJyycehllvRqBjHuTjWs1BBF8oHG4JGMEH
W4/zHOEcxLtXfuzXmWG0XzL99QA/B2lUzNzrUzKM+XcOyq497ORY9BTDQXcY
PWcam/wd2Ym9zfz2nbLD+Fuka/NhI3byzVJpFQl0qOhkisiJsxOF9Xfv55nQ
0Wbsd58rjI0omVHN9nHSMWu47TDnUTaS6R1h7eD9BYnPfjus1spKpmY1xfzp
Q2C/xq7cY8hKxO601y7nD4HroH9WgDwrSTa092pPHkLbstAFjk2spEOvZU9b
5BBkHUhIAw8r+ZjgQUsWGUJITvqETjgLUWhOd677PIh3Bo4pFGsWEvvxf30D
joOQ3Nn9CxcrC6kQexjPyzYIbZ+yvHmjn6AshrGLlw1Az1ikIKh7BUWqfvdW
jAZw3JlX1WnjChgR1DPF2wYgs7jviXHXMoTp/LYxGwZwltirCOQvg+vTCsW7
rh+qAYpXAn5bhvOcy/NXJ/txlCHI42rHxK8JFpmhKv04PxVRdV6BiV1xVJfL
pX0IkJPmF3ReguedefEBjz58iJO5os9chA5/qYW6SB+eiKwO0mARMf8V3ofH
uYnrEjQW8SEq8ZM7emFnMeTk9eAHymSSlVNrepDKUT8uqPgDW9fSlnXjb3de
1SCj73AWd16/QO2GZEC70kfp7zDcU+S5e6ILOySsUkcjvkGrwqw6dl0XWum+
tUI9C3htbq040NiJH34rYsMZC+DizrOO8OzEvzv0aJlXF7DRnBrjS+vA2OeO
30Py51Gce2dMfUMHIt3NSg2PzEPht6vRLkfasfJeLUX48VeMTl9YZWI7nG6U
S1ICvqIi35iWea4NeQJu9tEdc4h5up/2Y+gz1hcEbQ51nkNtG4V3cKQVezo1
rPxezsLMELmyz1vxSMzU1s1xFlzFjw6VebVCkfblAcVwFuWWAra7u1tgKGeV
vKuSAb9ygXMKI82omuTb6cvOQFpp8VnemGYkpu4cZlTPYHsCWoSymmDyYJWw
7DOIzym7r6DchLy/hEO2qE8jLMkufad5I65fPOpT1DyJOMmkW236jXjP7CuS
L5oEfcmzWMuuAf3SHTQ5qwlw6rt1GdDrMdMT9kzBbRzXwzdwmAnWo050x9Wt
8mMITeD6A5af8Hp+aHTw3uhqn4Nt3DTrMLFljvdr/jDc/QatebbV4lD8wiqT
6BAXSzn9abgGIvE3KQWZdKR/p6Z9p9bgtdcByoIdHSt3DNiXrKthG5BIlKOG
8E+6Tcsj+/dYttv87HrvIG58GDLT+VEJC81oRmHWAKZfFvvz3K9E2OXTsiom
A3h9fbEkvqMCJqe3KteX9MOlfTJZR7YCazBN2taPzZVk0GauHBr6PvXb+fqh
lF+rvam8DGtbeht3H36PPrgSevkdbsg5GEsI9WCa7NJiupWiwY+Pb9mxC1Zx
71t3LJSg0vxWhfmtThRwqxcOubxFgla1tHxUO+IUFi3/li7CusrWmcb4z8hh
f3bITPMNxKX67pwaa0X13SOG/EuFCBW0YKa9awVH1y6DIlohKILVlCcBrXD5
GlQlZ5+PtSpOxzYjp7fy3CHvPPwxsE0rc6oJH1Kos7ySubhwioxfr29Eknv/
vc7HObjcp613xqIRncMrzT/fZuOxz3F5A1oDHom+d2aqZONWQ3Rep1oDotqN
n13iykbUM8e2gxsbQNdYoNPqMhHybl7prFA9QryHoswCX8P7i2JIgvZHzP+p
M5R6NwN8vuv3XntQi8tMBbVClgw4668tlBrcrvp6OCUiDfuC+dJGcqthsaRb
lDKYDFXd56bfrldBT3EjRd4gGSUCmc2Fi6tz0raMtpJNRvfpfKmUvkokx93y
OzJJw/NlSbWGvErUDqcFa/u8wsgarzLKUVQb1t3xNBH7TcWpwcLluObWqhx+
5iUkNlb2PuQuwxSHrONFWgIojeIRRVfe4SvTzTVd6gVKuGr2aaEU2YcbaS/6
4qGZ9f5GsUwJ9h7Z1dBbHYdXNUfDftKKoedywjE6NhY3kzT5WlreIFvBjjND
LBbl2+dTvVIKwdwpuvpJRKPsL8+tfDK5OPmZUlTiEA2N5af/1krlYvpYuGed
fTTWvHw25aIyagRvr0SjQPivU5kSuYicLvx9L0skLq7d63uvwck0KRI1fwyG
u89+K/8MBDZVrd6OcEz4HLjM3psGDYrVgR7TUNjPETr3NA1HD0l7ffsjCM67
00VbJ1+u4vZK9njMXQjc4rnKXxMHpakFKYmT/thj66FrYRALrjl2P61fPGGR
cOAf6sMnkJNQoV2ydsU53pjPm43CwXzFaDxmY4KcjGlBWZcg/B8OwYZc
    "]], 
   LineBox[CompressedData["
1:eJwllnk4FGobxmcYgyyjLDmFIsqWSkUcdb+pREqoIyEdqWjhOKXSptOINpWl
Yy0VUSERk11IZDmyRLZk34Uxw1j76Huv673ev54/nvf53fdzKx75y/IYH4VC
iZy78+8z34m8dWlToPw6EkQraLmCROgU3m41KNOrYZCiyoMvdrtOwSi2P2NX
GIO4ukW5vTCbwh0PzU25LgwS+VA4YZ/CFFq1gm55ajBI/rM90podk5AesXb7
p1GcUER3GMg0TUJKTdAzvkKcpJz7y6QnchI3l73YfoYpTjYZra38bjIJv+b2
BikRccJJKV3zeeUkNFa05ko2iJGrdBvDNrFJqLcltVBSxYjga/FE4dgJlJ7e
kuCgLUYy2R2DQdYTiK3RufPyoyj597uywzbtCWypXmBxPUCUfDT+WBWsOQFH
73U0u7uiJDaDPnVGZQJ8M8+v7meKksNNPZYeCTy87KkRpHWKEFaSkczQfh4s
CxzzqK4iZPza4lMJa3hw9LP2tIIIkVvzTZlO5eHSxumCFJoI8VrS+/T3xHHs
jxJqswhbQE6biilsPDuO46ysdUyTBWTIb/aB4tpxiLeqB3O4wuReVLJZaNMY
lpUKhjy4J0yCfJQHHN6MwTunttfAUpj8XHh3kcK9MVyKkY7kUxEm0qpJXrOr
x3DEPURE7Y0QmV089/NpXGxq38mKkxMiTewVhhNxXFwWrZRIFRUi9fY2G1Mi
ubgf7LrIiyJE1Jf8vcfciIvupf2PntwXJIo7RJj71LgoGW+M6DwpSHQtz4mN
qXBhklAQ2HRckMTc5b98mMVB5K0iJn8Tneh7GIaJxnAQktRjzyqmEzffPyPf
B3JQcEx5uiqZToihjfL9zRxoUjkZH0zohCknEKKqxAEdF7cpqdHJq0JT3dtU
Djxy1lnp89FJ4e9beYkFo3h3cfmoV6oA0VqwqPfV41HI8mKa1W4LkDaKbpnl
X6NQfJcj93GfADHVmlkZKDsKD4vkoOJeGlHt/Xyzo5KNkpMXHWmBNMJQt1na
HcBGE6/p2ewuGtk3107nLjbu3VG3us/jJ+f8dhS8FGWDvqeWWhjPT4ayWXqf
60fQbFtVfcOVn5gdND/Y6D0CmbB6TzkGPynobV92ceUIpncspdyO5COHdD+b
M2eH8efpg5Gzf/MR6licQPm3YbB3a2wX2MVH5ON8jz07PwzT5WZJzjVUomOf
YSLKNww37Tgfewsqkd6bpHexaQgaDSoxVnpUUt1qun9B1hDoW26keKtQicnq
2tDEkh+QDHVQL3hMIdxiVmlF2g/4vUsc2BFIIWbRit1bMgcxtemCeyiNQo6b
iO9kpw7ik+fIg3g+Com5ETMA1iCW/OKSQp5mK2vd8hrEhLzHT4uSn7hBSeHs
fD6A76ykCemKWbR3OLtpx/fDjpxWF0ufgdNX6Gc+6Ed++G+7WOEzWHe/XP/Y
mX6I+aTP3L06g6iZhMADl/qQv8XhoYbzNKz+yKaff9wLbyUFEXG3KVjlb7ZT
O9qLYx+uXzm9cQpSFy7fv6vWi9fUQ6PBE5Ogbv/0fvOeHnCVimpO8k/Cp98i
TUGgB78FsQbOv5tATxs9RcO7Gwm0in7xVROIfqSSFrmxGyXq56Jlq3gYP6w6
p/wuVIZ6WD64wMMTNSlJF48u5HNV7R7w8eD6eAO/k3wXEh0zNZ2ejcP5y6zI
jqxOuDA6ugb1xlEpXTfre7ITtV3XyxjNYziqu5kRRutEQ9/+aaO/x9BgXLOx
LrgDVdpvqk7NcMHdY1z+3LYDfV8bDPzSuXjIHW8w7W9HAb+X1MutXOzOjjt8
6mw7KHeu3mrJ40BeLda63LQds5/Wv5b4l4MX0ycKfSvbcEB+g9SlRRxkr2Pe
njVrw6x437DizVEs3bns5Irf27Aow1fe320UhxV/WriktsKkffBifDsbWjHW
yf7qrVgjYPmctoeNZp6+SLZaK1bFdd5buJuNNkvVkplHLZjS38DTYo2AbKws
mJJtgcGjLbP+q0bw9BcILbgrr3LirdQI1Au13ofTvkN6+f5vIz7DKBoxpmUz
mmF+b84g+IexYn6MH77hxZ/Un0XpQzj+ONy+rrwJCtLpMv8l/YDOzfuprQON
+DTdkq2SPYiM6i8jmcmN4HpTvafnOKMLpjkEXWrEYp6zTt2uQdi6O5iwQhpQ
l+2/WsZqAPU5ab2BxfUYbg6IWOnej96ho3POWA/TlP3mDk19kPU0OOFzpA4X
mDISpyZ7IWQzqjwZ/RWyeduvrdLoRVndQuH2nlqEDiut0nPtwTOjXCU9zVpw
6jtsmiO6oTUYqKrNrMHWqLE5UrrwJi/HTvjpF5Q+MU8ilC5Mp7rrNnCrwciL
MnXc1gme0qlX5vbVOOn9kqiFdiAg9lTimgNVKLo7InY0oB30f3Z6Kr+vRL9+
NWMOTrxXFBI5ol+JACcbRXXzNpwLlKVZiVcgQCzLJVS5FVWOly8KLPqMC586
q3x8W5Bf7tT8VbMc8y6gIdiCRN6dN7w7pZDfZB2R4/INyhytELnoEthuyX1o
eKQJdV5yEs0dxSg8cOXjgSuNOF/SYbVjohBDPO3g8wF1KO+xF1LeVAilIL31
N+O+IueQrkHFo4+QkWvxOdhXi33p7PoIagHSLHxPaJvX/J8Dp3z0Z7kzL6RW
Y0Nd/jeJ0jzIMta7dnGqUHPvOl3CMA9OLduMba2rsMx7XpC5OLOepAjoVEJL
8Qn1q9p7dOn0la0LrYClmPaRgwY58JsXHKMCtKa1ptlxmXhvt3lJvt9/sGsq
CxvKyoBxio548OUyfHBuvBHISYebyV7JDN9SlLy+wxZekoqn5m+XslifMNCd
y+btfYfw9LKC+oIijAt4bP8vnoVcseQvmZOF8LvWEWp16y3qtKIiGI0fkMsL
Od/dlgTGdR0LXfEPKFbbqWxnkYSFVTJB2c75OOvsP3gFiYh+G6hcaZ2HvWfX
pIVZv4GuIdd9/G0utqc5vdxsmwD9lE/nc5blIj7yCtNoMA56gqau0bXZKJaQ
CkF/LORbZhWC3mShckF7UKNkLAo0uQmerzNxxr1WLdD2BVa/K53in05D5xKB
y9FXY3DTkvHHlYlUONbE0CLKoiE1n3eWpuJXnimOhOdNyXCKUgpW2k4KhTMi
0Tewu7tqWzKeZ7VqhHo/w7H5fHD7LabXzFc+grabg6VTQAIkf344Y741HMIG
7NIVCq+x12yhyrerYTg9SroEh+Jwq7pobvcEImixc3h813NUNK+N8bcPgF3M
SqPL6VE4pJLscnTEH2JXhE6IlEZC9ceY3OJ9N2CTYcgouRCMXKHmdLODTKz9
8ugx3fhfMJiXWoNcruOQ8NOv8maBmH41UrXniDlCp56YnFNh4n8CHOSj
    "]], 
   LineBox[CompressedData["
1:eJwtlnk41Nvjx+0lIaRLC9WVpU24qUjvT5Ira+k29rQQpVDRiorI1ia00UJU
9lD2rp0skcaaZWYwGPs+zJi+4/5+53nOc/47zzmv835e573hlJu5Ix8PD08F
dy6u/z+Indm2s8eahYjJndIr6YO/IVZlY9JfIUSEqKQ5v7T7jboT58YmrISI
Sx5NKk9+cXCAIeC9fVaQcL3Zv25bNgdCRkcODLUJEjl6pGfSIRx8ub5+0i9L
kJBbnX2ZJMnB3u9mbBNbQaKnP+moYtYCfOWsLyXLCBIHPrOSpM8v4HFeXIts
pwBhn1NIVVi2gKpz108LPBEggn7/CHcuY2MuxFLU/IQAQbLz884JY0ORhyyT
oC1A5NZYORrLsaFEuXJijsZPCHisZ97wZaHTpuHnXVd+wnCh4EPBFRYcHokZ
SJ3hJyp+WL03dmXh1k2D7RtO8BO2r2i81zVZQJr2y2RNfuK+Xnvhn3XzyECs
ze4BPmK3/o4fXYfm0eTDXmN4j4/wzGaZOynNwy/p/Oyt83xEzvPNX1Tn5zBh
vEVP0JCPiNM2rjt4aw7Ky31St47xEgm5QqxLm+bw/LawFz2VlzhVaiSV38SE
VnVo/H4PXkJ5uYX/x/NMCO27m+m/iZeg5OtIlm9jgkF9OlDM5CHWqnYoCPEy
cUDT1PhtKw8hHNj08vjdWTDn8fGzNw+Rzjd6nzowAx3JBh0zMR7ifmyG6fP2
GfztkSn6SoCHYEUej3vSNgNSs8WoCD8PMeyWTRpsnsHq//blIS4aN9arq80g
Ieqc7Jj4b3D+CL62NXsazomkBS0HDtxab0ZevjcN6bftW/xXc9AcYiscdnAa
tsT5zaI5C8B7Pc0jHVNgvMuPpGxagHvoiZh/n0xh7PJ+hReFbGgHWVuUqU/h
9Sr/5eLqbPQ4EXp3Eifhv1FORMydBdvlHmEV9yZBtW233QAWaDy7aszdJvGs
GelBctx3+dKlPkydgNzBn/k7js3DPI/WRGqfAL+p7kdZk3kc9RSd6TWcAHFS
eX0bl3uar/CyJLUJvJju5PhbzUEHa5+8E59AikD9oJjSHLYejjVJDBhHGyNy
36szTLzoKiIf3DeO4mll24d8TJQOdMtfVxyHc1+OJIs6i9aluZ+Mf41hb5T1
oUses0h0urDX/dIYmuh3asQ7Z7BdNULFX3UM2fqCWjJ+M9A8nntoOd8Y5L1K
RCr1ZxA7ZZBwW2cUjOa2vY9yptH6tqsrWGgUVRelo1PCppEw4Jb8WWQED//y
fhHaOwXTuA19+/KGcSM+0K0iaQoVV8YlfiUPwzuJaucZM4UzViLBrS+GwanU
SF4RMYVCWeaKhsgh6IWbaetTJnH8Yvf+HtIQWCOPBPzSJlH1JrtOY34Qkrmh
6x67T0LtwXctx0uDGD+98GFIisv93iBFf4GBjIPRTruKJvCmcs21+/8woJTY
e1/CeAIxfHEOTBMGykcXbBL/ngBfJCM+Cwzo2AXS63QmoDuuRnv5bgDV0nTL
ufpxrLx680GIygAYxcHU9V7j0JOtzfBn9mM07i77heU4OkdSPFMz+rk893Ee
K42jqDSapmPcj1rSGn1XyhgCBo9kywn2Y3dzbsautDGcKhEv1ejqQ/lKF03z
iDHslGfNFrzuw9mx/KTrzmP4uknHpP9SHz6qTUdcNRyDa/0eQ0XRPhy+/9RV
kn8MvA/pwpwJOr7d/7kzmDqKWXtl2icKHdccN3ie/zYK+aAfsa+96RhNXaQ1
CtTvIR/Vp4N0J+LV9PgInMkckYP5vUjxG5JaojGC/UO3/yFe9MLn28ZADd4R
RB/U3dt3rheVbErBpoJhtBk07mx52gOOlFGjX9QQ6H1pS3339yBDxHpJ5/oh
aG1v2Ewq78ZYZ9grRY9BWCCupjS8Gzwhh265qQ3CuCDR3uVyN96GB9v6Cg4i
I84yRWqchsX4vjdjQNZr/bXsPhpCrIzVX+sycHc2cuovKg0utemFqloMlHwd
NWn5SoOd30qbgWUMFKj5BnFMadBydQuXdxtAkH5VwQVtGnIZis+MzAfgLEDq
UpKnQaZI75bSlgHMuFyQq8ynItTFKJAd24/woGNGhx5SEXbP4mziyX60nzti
4WVMxdb06NH3Qv3YHm+Z8XgzFf0GVbG5LX1wir3/cIhGQU3FafLNi31YKjaB
Qm8K9sfOcMnT8RfzKb+hJgVR1vn9zXfoePOfiCiIPLTC/Zkul3uP0z++Zl0g
hZvVfyjohdI+gdrXkl1Ysy50c3dYLyQtEi5f5u+E0Jbn/+5o7cGfixop6QBj
+ErAsaQe6JzdXfcwuwOt8iVqy971wEP72PffHzpwzv8DofK8B+Fh1F38r9sR
MG4UoEfthp+9Qk7miXZomK7axk7vRv0XFbdawXb4XOH99NGjG0JLsk9G3viF
MwWnGv9Y1Y2Vp2evWgv9Qu53N68LpTR84bH/R/V4G8KcrDdsPkzDtcX4k9rQ
YWQT98OQBqNeu262XhvMp2Ls2ftocD8fzZFJboVBMmu8jEzFwKjD53y1VnR/
q0yevkWFsJMkjZzXgkWsCVuoeOJEWUs/1oK9z9VTxLspsHbQ7jITbcFjESMW
OZOCa8tcY6ykm7FonS1LKBCNE+nVYDVBITxx8tNAF2paJIS7+5ugvG71gT9+
dqG5JIKpEtIEqZM3aM3mXTC9xhj2jmnE2aUelUbCnYhaIGX4XWxEtGdVD6ms
A6lFX22F35DxtdyLZ/v7doh3/NvTZUhGxZIr0Z8V25ExLyDuW/MT5RZeZRZe
v7BeMyIg6uZPbLxb2xG24hdIh0QChEcboCZBf//IuA2xIrbZWdUN0Fu4GnN1
LZdbgkuaqkUD1rwJPxJ5oxW7fxQ6pio2YGQPN1kareBd1SkT+/wHogL2soMd
WyAgr9tWrP4Dp9NzrAt6mmF6fLfSR796rFpLCbBicO8p7K+gj3oobn3Dezmw
CZ5PZARIYvXQPWpsIGvahN6OJBmtDd8xTOyWrRgho1Z8sSnUYnvn6vDsLDI2
OmfS3StqsUww5X1+MhmVAXlUsS+14NrKyfotGWnM4FRmcDX46MsGj2/8CcmA
0Qcjq6phtsDffL6mAcfvtptHeVbBiXLAwMayAU+4cZPX/YY+f2+fzJAfiHdQ
jLdxqMTFMM2cbcP14B5uW/q6SmR+vXvyr8J6OEgE2LLXV+DR4ockXo+MG00l
r4UrUJxDt+fl1OEK91kOzpXD0sh+tHGgDtOF33uK4srx8HBdXvzVOoR8Z14U
/VSGNw+e9h5d9x39J54ZO3qXwcApWj2nsRZW3Fi5pJXCc6uS+3BBDRTWuLOc
rUqR7KEcWaVVA4PNrfStLSVwP2QmlRtajSolrgFDSrBL9tj4YaVqKKndENjB
WwLLI8+sz1lV/Z/HnYrxwNy70f7xN9B2LtjFqRfj2RbeqdwD36Bh53pK9kMR
tyY8fVx2vRIpK6SVNx0owp87/Td4sypQGfX4nv3DQhSKZpDz5stRdEo9O8Wk
EBRdX4FvUeWQ91/8EArxIkXoXMfpcvhINAUyLb6iendVrIJ0GbT/7s2I7SnA
Bf3rnLSiUgi07zAqSMwDWftwhPPeEuz4nPAudFcePqzbkzzdXgxSsJuC6Ltc
SDSsiixwLkaW8pLpzKBs8PtmLWUxC1GVHDwhvDoLMqnLvSvEC7Fko46tfdtn
HLv6tpq99SsUOL0DRxUyUbp1OsUnOQ/0DBfrMaUMZKn7FGi65uLRrZ7npMB0
dF+TrTX7nAObBkrFHdc0HNbU+eJe8AXOn5i6cn0pEPO+lRvs9xlJMV6++sOJ
4Bx2keM5l4FTsV4rZ68kwlBttUbr73Tk586JupMT4Mi1hG9QOv7r3zbvoaNQ
eFFUJw0mf9o57laJh7B3a0LP0RQs3FaK8DnyDucnCfqS0UT811+/xUBi7el3
PisSEGYQInWP/gZ7TUOr5h/Hg626ctzSPQqVTafKhutjUeh4Zo2yw0uIei09
K1IdgzWqeYqU4Kdg/347kSobjcCfFdyu+wR5pha1yyIisFpln0qDTQgs3Rrn
O4MC0bhH7LmWiyd2aJwmLz/hB/bH8QaTU4cxKb1fQtHJDf8DTf42GA==
    "]]}]], "Output",\

 CellChangeTimes->{3.769318907548922*^9, 3.769318947712427*^9},
 CellLabel->"Out[91]=",ExpressionUUID->"333d4a81-7d88-4a67-8aed-d1c7de9cf4c3"]
}, Open  ]],

Cell[CellGroupData[{

Cell[BoxData[
 RowBox[{"ContourPlot", "[", 
  RowBox[{
   RowBox[{"Strength", "[", 
    RowBox[{
     RowBox[{
      FractionBox["1", "2"], 
      RowBox[{"(", 
       RowBox[{"1", "+", "\[Alpha]"}], ")"}], "d"}], " ", ",", "5", ",", "d", 
     ",", "300", ",", "\[Alpha]", ",", "2"}], "]"}], ",", 
   RowBox[{"{", 
    RowBox[{"\[Alpha]", ",", "0.1", ",", "2"}], "}"}], ",", 
   RowBox[{"{", 
    RowBox[{"d", ",", "0.1", ",", "5"}], "}"}], ",", 
   RowBox[{"PlotLegends", "\[Rule]", "Automatic"}]}], "]"}]], "Input",
 CellChangeTimes->{{3.766221759936966*^9, 3.76622181584914*^9}, {
  3.766221863681594*^9, 3.766221884329651*^9}, {3.766221971572011*^9, 
  3.766221986216484*^9}, {3.766222578440908*^9, 3.766222601312869*^9}, {
  3.766222811389423*^9, 3.766222815396824*^9}, {3.7662228614029922`*^9, 
  3.766222879760179*^9}},
 CellLabel->
  "In[235]:=",ExpressionUUID->"187057b3-5b0a-4e0d-b9c8-1382733dde1d"],

Cell[BoxData[
 TemplateBox[{GraphicsBox[
    GraphicsComplexBox[CompressedData["
1:eJxtXQVUVcvXv5dL1w1Unt2B2A2oe0BRESwMLMRAFLsVxfZhgAEWionY/bcA
xUQQQQEVpRTp7u7vvKv7HGf8WKzl+jHnnJk9Mztn77H9/JW2C1VEItE0DZHo
v39Pn/rvJwDw3+cpxtzvRx5Pd31r5/r2G4+v7Tblfn/yuJOVF/ebxuML+jnc
bxaPW30xb/3FPJ/HEcqfIh4fuFvF/ZbweMx/n+tUzmP19RM11k+s5HGw3X8D
qubxrv+Gc62Wx6T1fx3W81j064ewdH5UjiORpxcx0osY6UWM9CJGehEjvYiR
XsRIL2KkFzHSixjpRYz0IkZ6ESO9iGm6s5n1zWbWN5tZ32xmfbOZ9c1m1jeb
Wd9sZn2zmfXNZtY3m1nfbGZ9s5n1zWbWN5und5HTfz8lPL2IkV7ESC9ipBcx
0osY6UWM9CJGehEjvYiRXsRIL2KkFzHSixjpRYz0ipV/ruLpRYz0IkZ6ESO9
iJFexEgvYqQXMdKLGOlFjPQiRnoRI72IkV7ESC9ipNdH+W89Ty9ipBcx0osY
6UWM9CJGehEjvYiRXsRIL2KkFzHSixjpRYz0IkZ6EdP8KyY0/4oJzb9iQvOv
mND8KyY0/4oJzb9iQvOvmND8KyY0/4oJzb9iQvOvmND8KyY0/4oJzb9iQvOv
KqH5V5XQ/KtKaP5VJTT/qhKaf1UJzb+qhOZfVULzryqh+VeV0PyrSmj+VSU0
/6oSmn9VeXoRI70D+v/3o8HTixjpRYz0IkZ6ESO9iJFexEgvYqQXMdKLGOlF
jPQiRnoRI72IkV7EtLzSJrS80ia0vNImtLzSJrS80ia0vNImtLzSJrS80ia0
vNImtLzSJrS80ia0vNImtLzSJrS80ubpRUzbG7qEtjd0CW1v6BLa3tAltL2h
S2h7Q5fQ9oYuTy9i2t7QJbS9oUtoe0OX0PaGLqHtDV1C2xu6PL2IafksJbR8
lhJaPksJLZ+lhJbPUkLLZymh5bOUpxcxLZ+lhJbPUkLLZymh5bOU0PJZSmj5
LOXpRUzzr5zhXznDv3KGf+UM/8oZ/pUz/Ctn+FfO8K+c4V85w79yhn/lDP/K
Gf6VM/wrZ+xoBaOPFIw+UjD6SMHoIwWjjxSMPlIw+kjB6CMFo48UjD5SMPpI
wegjBaOPFIw+UvD0/vpzE55exEgvYqQXMdKLGOlFjPQiRnoRI72IkV7ESC9i
pBcx0osY6UWM9CIOUb7/9vd8RDP2R/Rve6mBx/R8RQO+/+E/MmwM+PlDjO+z
+P/vP4DpL4D/Pjt+/N5Y5fy8+t3+Dv6bHY31jTzGdqX6vWJAsB0xvd7C+/h3
+vtC//g+trP+J34P/872j99T/t0phZ9f5XZ7nsHjq8r9VcHjhcrnq3jcUbnf
aniM3/v1/TRQfi6lmMfZygku4zF+H3Gy8oU6HtPrlQbK7ds68be8KOT7Qzyn
uKlDcdNcHsc/Xp7weHkhj3E8iLF/xEgfYqQPMY4PMY4PMT2+cn4+EdPjK2fG
U87PD2J6fOXM+MqZ8ZUz4ytnxlcOicr5+Pxbn9bw40WM84kYx48Y5xMxjh8x
jh8xjh8xjh8xjh8xjh8xjh8xjv8XPSJCr7+I0PMrIvT6iwg93yJCz7eI0PMt
IvR8iwg93yJCz6+I4Ph+7VcJwflFTPOHhOD8IsbxI8bxI6b5SUJofpIQmp8k
hOYnCSP/JLz8+zW/aoTeH2qE3h9qhN4faoTeH2r8+BHT+0WN0PtFjdD7RY3Q
+0ON0PtDjdD7Q42R35r8eBHT8k2T0PJNkx8vYhwvYhwvYloeahJaHmry41ms
/LsOP5+IcXyIcXyIcXyIcXyIcXyIcf4Q4/gQ43h+7U99QvOPPqHllT7DT/qE
ll/6DH/pM/ykz/CTPt+/0j/ZIeP7R4z9I8b+EWP/iLF/xDgfiHE8iLF/pf+b
Ief7R4z9I8b+EWP/iLE/9ntoD+D3EOP3EOP3ECM9iPH7iGn7NZqRz4mMvmbj
19GM/E1k4p2s/g7gv8/GU1l9zsZXsZ229wR9zsZPsZ32TwT9ycY/Wf3OxkOx
nfY/BP3Oxj+xnfZHCvnxsfod36f26x/xS1bfs/FKVt+z8Utsp8cn6Hs2font
tP9UzpwnCPqSjUey+p6NP7L6no0/svqejUdiO+3PC/qejUdiO84/O36M19H7
U8z4qyJGnosZf1XEyHMx46+KGPkuZvxX3Le4PwT9j89T8uWPeCFrD7DxQtYe
YOOFrD3AxgtZe4CNB7L2ABvvZPUpxs9o/aDBxIfUGH2hwcSH1Bh9ocHEh9QY
/aHBxIPUGPtLg4kPqdH6RaRN6xMOU/rkj/gdaw+w8TvWHmDjdaw9gO20PSXE
21h7gI2/sfYBttP2lRB/Y+0DNt7G2gfYjuPDeBItH6R8/2x8jLUPsB37Z+Nh
rH2A7fT+kjP2iJzZb3Jmf8np+Osf9gEbr2LtA2yn7UUFoeWLgrEfFYy8UTD2
o4KxF4V4FOpv2h8Q4jWsvYDtON+s/YDtuP6s/YDtGA9Q0luq4DE+b+jw3wtB
v8brYkDHE7nnsV35uXbC8/g+ygvEFkr5EsbHF3B+Eb9V4tTf8/8NpimbK3j8
a/5Kfn0vIgOOKCegnsfK4Vv9+E1fMQQp+8/jMX4PMR3fKAbl9H7J/L0+FXx/
iJso6avi8a9/Y36Prw7o8df9tkeKeOytfL6Mx5+UHdbyGMf7y15Ef7SExzh+
xDh+xEi/8nsPJATpQUyNh8PUeDiM84kY1+sXf6jz64MYx4sYx4sY5wsxjkcp
X2y0+PEgRvoQ4/wq5UFzXZ4+xNg/YqQHMY5XKd8y9PnxIabWO07Gjwcx9o/7
E/tn9ytiHA9iTaX8f8PzD2Llcn82IEr2vpbOx/PWKRe0hsdVSgGJ9l4yKJd7
YvJvfZwHyumyK+Zxv9/7CHGj8if7tzwv5b+HuOg/ceDQwONmyvWK+60PqgHH
hxj7Q6yczoRKHm9RtheAinL8jaB8fXcpj5E+xEjPL/mgQnC8iLE/xDh+xDh+
xG2U6/c7LtxcjZ9fxDg+xDg+xDh/iHE8v/hLg1DzzWGkHzHO3y/+0SZIH2Ls
HzG1vhzG8f7iFz1+fIip8XSR0ePhMNKP8hkx7kdqfFw7NT4OY/+IqfGWCucP
KC8Ro/zB/lC/IEb5j/sfx0OtD6dXcH/Qcf0Y/nuUfCtV0OdVHKblfxOePxHT
+qAJY49n8/4T+m/of7D5KWhPYn8o32j/W5PvH+UZ6kO0t1C+oryiz+f0+XaU
V/R5nT4vn7Cd9o/1+fFhO3U+zdk7OD6Ud7g+OD90vCqA53eUTyjfEVP8yOlj
+vliZn0rgPYvSnj5hfII9RFi2n6u4uUZyh/UH4hxffF5HB+2o/5EjPOF/I/z
g/yN64H8ivOJ64n7GdeT1p96/HohpvePHp1/wK0PdV7DrQ+Vj7BDRss7rp3K
T+Dakd+xnaKni4zOZ8mQ0+dTREHnt3DtFH8TBZ3vwrVjf9hO5b9w7ShvsB39
TdwvuB6I6fPDYma/FTPxqQrenkJMybM/5Cv6N0gvzgeuFytP6fmK4THSixi/
p/y+hzBfiPF5xDgfiOnzOQW9vhym1vOUIL/Zdlbeo/zF/YaYPo99x5yfJPLr
gfYHykPkV5xv5E/a3y5l4jWlTPxKxNtraA9Q9tsf8SHkT5QXyM8oH7Ad+0OM
+gkx7V/W8/Y99o/+KGKUf/g87j9sx/lDTOtHCaH2M2ef0Oe1Yn49ML5C+4di
3h7F99FfRUz7GxqEjneq8voO5RmVv9BciKfQ/Zfw7VQ+A4fRn0Z5R/sX2jzG
+AbtT2vw9KA8RXpY+Urn68TwGOeLjU+w/MvGK1j+ZfN7UF5S69FFRvsb3PNK
svl4ui7jD+kx+lWPb8f3MR6AGOcL+6PyAbvImPO+ND4eixi/j/IS9x9iev7L
gY4HljDnvyI+3of7nY6viBj7Q0TLQ87+o+MrIiYeJGL0qXBeivxC2xtiJt6i
yeTzaNL7hbOvaHr1mXivPs8PaA9R/JIhp+efw7g+qK8ofsmQM/tXzu9vfJ6y
Fzj7lIpncZiyt9qx8Y9kPl6O5y90fC6R96/weTq+kMz7Y6gvUX7j/qHPc7J5
+wz9R5TviOn4m3B+gJjSb3/4k6iP6fO+QqDjzyU8Pfg+0oMY7UOMl+D+Q/mL
84eY9s9EhM7PkTD5UhLGX1Gh/akHEkLPn4BRflL2LScvKXuEw5R9kaHB5KNp
0vbEH/4k7m+Kv/6wZ1Ae0/EYPd6eYO1F9jyVtWdY+5O1/1h7j7XvWP5B+4aK
93jImXh1Im2v9f8GtH8YzdRnRDPxkW9MfCORyYf5xvBTNr/fUF4iRv6g89PS
+P2Hz1PxAu57KD9Zexbfp/PpioGSFxym7aNCnh5sR4z8QudvFDPne4W8v4Pt
iOn6EaGdWn/OvsL5QkzFSzh+puVPOXO+Ws7Hi/B5xPg9+nytgjmPLef5F9sR
4/u0vqhg4qnC+SrqM3p/1QHtDwj5R/g8vb/qmP0lnGeivKHPW+uAiqdymPbP
RQy/iBh7XszkF4iY/FsRE58SML5P6zchnozv0+slYuJbAsbv0fpPRNcbcBjt
Y3q8f8fnUF5S9HGYjpdJaH+Rk7e0/SOh41UPBIzfo+WlhNbPIgmT3yph4nMC
Zu1zbKfzHSSE4ocHAsb3Kf3HtdPyRUIo/fZAwPg+Za9x7bQ+1mDkuzrtf0ao
Mfn8aoy8V6fjg3+c52I7bd9pMPFKdca/VuP1EWK6PkCIr+L7iFl/hj1fwPdx
/yKm5Av3PGL8Hp3vo07T/0c9B+pjyj/n9C9i9rwY26nxcu1U/J1rp/lT87d/
8fv8YYY2ff7wR/8YT6LqETiM7Wy+F/onuH/xecT4/B7leoX+tkelxEzZwRce
K6et/3ce0/apPiOP9Hn60L5GzJ7/Yjt1/thfTttb/eXMfpTT8jFORsuLP85/
sZ3yR//I98LnKfkWJ2P2j4yu1+LsGeq8hiiY+LWC9teIgq7n4t6n7HGioM8j
/jgfxnbkVyVZVwwYf7AJ3z+2I2bzw/B57A+fR8zG55XjDRH8E/Z8GfUrrc/K
gfbPS5l8rHKg5UEp0ONLAzr+kQ1UvIDzP2h/MY3R/9lA6R/ueTrfoYaph67h
z3sxPkTlG/L1nDF8O53fUcWPD9tp/S/i7X+0D+h4dg3Q+RD1/Pzg83T8U8Kf
j6I+RXqxPzrfQMzvf3yezq8TE+r8nGun/UFNpj5Fk9HvgjxFeYLyGDF93qxN
6PxCNSZ/WoM539ag8z/5erUY/nu0Pa9JaHtVmznf1ub9L+R3Oj4vo+XhZCFe
xJ4H4/OUvJwsY/KVdZnzcD16fNz7VL0fn39SwvtjtL2azPsTuL8pf4rjJ/r8
WIiXs/4zay+z5724/2h/T4OXF0gPykv056h4jIecjt9xmJIPHKbOxzhM53Mn
8vY++m90/ouQD4qYOk/m/C/cj9hOnSdz7bT9WQK0vVkMtD6vAlp/VzD3KdQA
ZT9y80znL4mY8z0R408L+YRo79HnwxKmnkCDjzegPUP7x5qE8lc4+wP3G/In
2qdoH6B/iPuNrlcQ8g9wP1H6nts/OB5sp/Pxhf3HxvPZ/ALcf8hPbDyHjc8j
pvWZCpMfrULbX83V6PzP5mq0PfBHfBwxFR/j+IGyBzl+wP2EmPJH/ojnIqbP
A4T7JVj+Ze9fYPmXvZ8A9xfKd5wfOl+vnvf32fMM1DfYP84fnZ8pp+1bDzmd
z+ghp/MXPeR0vqKHnLafOYzyGvkT5SVibGfjiYip8whun9H+Sh2TT1bHxIeY
/K0HEtre4TAt/9WZ+gR1xt5UZ+oRGP+I40fKf+L01S/+yPjLH0D+pPKrOYzy
A+1pxGhvb1US9Im336n8Hu55xPi8cjtrJPDPU+dBcTKaH/h8qXxe3lD+Mscf
dP0D439x9FL+2QNt+ry5i4yO93P9/dqXEb/m75aMPn/uIqPjqdzz1UqB95V/
ns4/l9L++R/nR8pu/ojfo32O9gHax5Q9+4f/R+evYf214O+w/g9bT472Nu4n
1v5HjPOB9gfSi5jOb49m7seJZvjlGy9vsX/Un4hxP7L+A9JL+zOa9PmJ6B2d
D1mqYMYXwOsTfJ6ODyro/cK9X2louKTdZuG+I5RfLS7F3Y3bEwgOpjbaTruE
+5hQPwYqVtflX0W7QUT2FgR7P3FJhXlOMW3bff3Oy9tR6Rm1+eK/79P5MfjY
T90XeXx/Mzba66pNz+fls0PXhtS2AdkQkeOeJRIL99Vg/y56S+3nDxPOx1sM
H5RbFCTc//M1xLDV9/7/1TO8rtpwK4aX1w1XDQf2HS3cD4PjSVZzD5kTVM37
C1vu3NN9ZF4NB3vvGn9XT7jPBekducM0MuW4cH/O3ZDy9KThDeBt0O/8EIlw
X4p6hnVJfZ5wXj3XqtJVY49wXo37KW9VVIOjgXA+vcK4KvBTFxU+v0MnarD4
U5oKkfgecTCa/4G3X/5nljq1x33h/BrHUzrLtlwqViMjLd6Pebn473x+9enZ
ceVLVIlX31WDB9i9F+7DEBeMeObxd/7924dNzt+x1eTlw4sPLpk6+7SJ9cVp
R8xLhPNl99ygg+2yk4Tz3Z5PTvkfyOMxrl/WqlnLihK0iZeFg/uHC8L5LtpX
6WPP24wq1SMjzHw3u9YJ+ezuQS16LirK5PXnyWMte0ftF+5LsEieXmqoI9Tr
n9/zvpmmNInHk5YGNBnhKdTrj2jTZVzxSiGfbVh7xaouu9LAfFOc/lGXRHjy
0UezSUYFuG1sXr5kdywYjorPe3i0BKwnfYl5fSQTVth+PWEwsx6GaB+w79Qp
E5p4wsIT73+A3yJ5z/WTi6Eh7N6DbZ3zgUg/TPxuXgLhMxYdGp5UAQsetmi/
wqIYnF3b1G31aYSQUx46/RYUw7tRmw2d1mbBpp7jzRucKkH3utaoin9LwD5g
VP8Osdw4FAndIzpVg2lAq6smbSphiOfp3puGfYV5bz9axZ+pg0EzX27s7ZQG
dSUrE5/OrYeiTu3fLY4sg05r+t2sCqqDTz+Pj+u6qRY2zhtQerZ1PSjubjj7
qF8ldHTbGzBsrZjMCJ75eXJNIyyb3Edq5SUmF+/WDbBplQRn7K5oWFZKSMbE
fQXnLpRB/eifkeSZhERcHLiu3c4PcLejd+fbhhqkhVfokpiGVNjlExjX/os6
CUg7+OCRZjU8LDRo9c85deJkE7RUO+09/JQH213cpEUOjqnZ23xgFhwJeLNj
irsWsR5UGnLU+iu06TFkcbUtt3+qrSwHqv8E43xLN4ObuqSrKDUnLTIP6psM
8bXbrUsKJ3h0OpCRCotH7Vv3o7uUFE71vWFgmgVOP0b33VQjI0GPevXa4FsE
Bsa7O2UayknnHRVEp+s3sLGd23dDhgHJKXhXpWvH7VeLJlcyow2II7xL3c3t
jwr1Fc4vGw3IzMCsrqse5sGUKVlHln4yIPZHjOtyj72CGd437dfdNSA3PWra
Jeakw5J/776eefc9HOkR/3K4dRWYxs356bIzCoyjbWLu5FbBwAdpYbPXv4OK
LSULy8VloNfQ2urK81SoPH1q3MwBZbDuwIYBy4alwqCStw8lNxrgsXngmMlj
0yE6te/SoClVcKizbonVoULw8qiOOqRZA3f7uG+IWpYHklkuJ3OuJ0C7dN3M
mKwyUNn8waRneDwUGMVZ9tCrgJQRLZ/d8M8BOz/PyXmBZeDdK6koJrsU1MI+
G038UgargvW3l28rg/dLtbfulJfB0YqDS76PrYHrNTWVC3LLIe/YAd2pY+ug
2Otr4TrNMiif4XTe0i4DLPPbdG49pgZye7U29+xXAVVHr/ca718D+7Re9V0y
uQIsa8wGHPeoAfPw3NrThxvAOPvgmb2p1SBvKnmQ5/UFDL0+j5h1vRFmVN6+
l18TDXfHRjhv2qdCJugtiziaUg4zdtV5+BxSIbc+eNyP3d4A2t7TrXU2qpDT
o+IMzf75Dr6HHnxP26JG5pMSd5jC9TNmQsYHVzVS3PWmuH+/eHj645STTa0G
MR3rdD45MgUeh1y6cHKqJlm4O/Pi68AwMDJLmm/1RJssHz1v08LLGdD6s+ag
5dN0yK0e8mVmazLgnqdi/uyTOqT3DIPvi70KQHLj3AlxnDYpiY3yzdIJhflz
LsaFl+iRrUsfT97lGAM1VXcXtvbUI45+a0I0FuRCw+T8B9vF+sRsv73akppg
GB/oab93vYz01e6beDs1GJ4m7L8/zkNGXgzPNJxj+hk+bNlvGbBRRux6hDdP
7/wZEhbP2XbUXUY+BHaLPFiUANdtzy8K3yQjq9ouhc6fEiDnWqVdS+79SSON
Z1zRSYXx+0XugWNlJCl00fjobcXwL6QqjoKMOLVT795h/RvYFDx27KFnchKb
cW7P5PZvwOns0+ONzRTEbauLqKowmpNLQQ4/rsnJjtirjmcdo6FPU8UZR1MF
ibVqtatDr3g4mX+1mfcJOUkuKnfb4J0Muv339pT4yUl9iaPPzi6cHNy8UyM4
WE5u/7B427FVEXh9t13d/LKcvNq0rpX9/XSwDK1t1rlCuB/m3xAfn/bhCbAm
Z94Z2VnhfBr1zf7L78a4RcTAvJDhkUGdhfsvdj4O61PbXKivRf/jUND93IRm
iVB95aBFnl8y7w+i/1Hi43ym5d4MPj9Nv09hy0THDFC7PmzFkJ9CfS3aS/L1
j8DLU7iPcGelZaPz+gze33b9MVT7sWYWxC3SLz7q2/hXPOWj2PSH6ZBC2FoU
bPvF7O9623BR4hdV+zI+PmKkeqNH+JQyeLz3nHOQ/O/62luLciY+CC+CYfcm
1vVL+Pv8OvDhoJBZVcVgPG3kxOLdwn0aGH84p9ZgSTKKefv1uqrCvuvnCph6
9LOFxaScv857h9kOeqLxsJqfr2aa7t2XdK+AkbtfLtz94e/zZ6cJ0UcCEitB
tDi35OAsoX4W4wv5swMXbCqthJkuS4ycFgj1srgfJJNnO2xtVg8Vi49nrBsu
1MMefdM3ZvanfCbfsBCSWmyUb4iv5e3BvcbHb2pDHe/Pzl/1w39QST0fP3ne
OSltfb8GqLV3Wd/8rBA/btAJX2kU9emvfKkq7dH7Eoo5u/bn5KqFa4Xz5OMu
Ept4N+G+i3vGDmn/3vy73rVgesrsS1VCPMql05QWQSNU+PPcKatNNF70V+HP
oxo+7LcZYyAhNRf2Sq5aCfWrPVq4BFlGZPJ40dLDvewtMv46nz15fKikrlDC
21fSfhul94dJSNioU2POLRTqVQMtTvUtqvn7PPVIcyvR9UmqZF3okZU214X6
VfQfpz1WmFw+rE6MKhO+9+sYycef+5D7zTrpJPD2Ja7nfeNhCTu7q5NukrXf
v2QI9atn5kjXNJgK55mew3p/73Aih38f+SFuc/eF516pk2P5V5tbBwnnlUuG
9Dix6tLf55GOJwqKUn6o8/H2vXutVM8MUSdzBo+Y0VD2d31rpP+PHrsHahAb
pzann/sK55HIH/PM0mQ9P2iS5ZlWGsmthPNG77dmPglX/65XDTrWflRQc22S
FbUi7ZSeUK86aEL5kCYxwv1zuB8MR3W7OWefFnlj79EtTUuoV+09+vZH51c/
mfh/Piw4u3RwtkKXlDU9vaVPhVCPushfGi56KtxHYXTki/Ggp6W8vY3re3HT
7Cf6k/+oR+3+cPLkJjLidrv9imw3od50xNy6djdUcnh7e8Ly971nR/9dX1o0
wvnrohAp+Sp72Gdks2De/nb5aDEpf+kn4byxb8129ZB4Hsc+nB3srCPUl6J8
HmP0cJ5NoowsroxOiskW6k3RH9Jc16R8dJ6M3NLupj7PRDhf9NlyP8TjxGve
v7237ZZbbhuhXvSwq0efqV7C+SD6LzbHX69vNc+A7PPzcn/+Q6gfjVJfYDSp
mVAvivt57N4Ql/oGAxL64uHJwknpjD+fD0cLD17JWmlAIq3tm6tvFOpFp6+0
/3Zi9mtILHgWqhevIN4RUaPCCoT60Dcr17/UWhHFY+0TYWP6zKmAfYMXHXg/
OwEkQ8c9VOXk9jjXjvsf7suGl3bmJwZ2r4fjffyazVyWCekXmkY67KkA/4uH
LXOvFoPvwrkR63o3whWLFvOXPSiGE1uPfTBQL4Hqj2Hvk/y4fTlnokfpiipw
GzpvXEl2JfSVJQQt5ezhF138ox/1qwW35sbjvicXwsayWce95tcCZxvoqo/P
Be2A95tn2YmIqZmt9ZchJbBxilvoAF8RcakIvPnSLhMKf8bWqC6QkLKU4/N1
PxaCyb5m/VoNl5AXa7a/38bpOc28L00filTJkMXFJd1k9dBLbhHr7ywh/imb
WrcNzIWvstN5VwapE+n7MKvj40qgr7nzdM9p6uSZ//z7hqZFcFh/TPPPFlqk
RdTdRNX6QvB8Ob2XzyUt4vl10KBynwrwynYZSgy1SPBz+ztnI75CV9HJhxce
65B7Wy81X+NUBuMNe9pc+qZDntn92B2+LQ3KYhf0CwZ9cqesafyNRSXQx8ff
6vQPfdLT+/mzyxYlsLLlNlFhaympu6e16hK3HzVXKg514PZbZR+Lk+FaP+Fz
9y1OO2cbkEWDrFfNvPYKXraz2RfqY0BM74il55NegV6oZWHSLAPibPr0+PXJ
r8D6QadVA+oMiEVg96NPOmdAyhaHS67Fr6E6YObEodurwWWuo3+FLBDaXBzZ
at7acmiVNFMnuDoJ+jvWpUxXJMPIh3Zvh4TkwpIeHgvnD/8J/ur7OwwxKoSb
0wxON+9TDNHdPZaGnsqF3W3t/im/VQsWIysv19/Phmk/DKYQ+3LYajlN6yin
x8dfC3lflF8Pp/3m9BdfL4H6Hc4nd0TEwlLjT8eOXq+CA10Lfbb2K4YdlT7D
zdWr4ciY2efCuX0z9tqHhh1xVSANCfrqvScfvCcVDv5fYT3ktwlZcX9LKZjV
7dLbkNsAY85ZdO15oxSmPb3a9/qZBmgXHbnke301hDstWHYxswH+8XNV/dih
BmbpHdrRIqABOo3rWqGikgwdY8O6mLRQIfZvy07Xz/wJJ1bV3JPmqhDtmH8M
CoZnw7Ftz5vaRolJ0fvJ35tocPLfcNXFl2liMnJ7XthkUQMsyu+oVx+iQuYY
ycOeDI+CnVuTuyhCVEn4ZP3s4ysjodW4d7nnvdXIC60c6V7vdM7+W9tqs1SN
vDV/9Pm8czq3Dru9K8zViK/HnLNq/8sH32kXBz67o0p01kvndV9ZClbVhoN7
NqqS6z07NS68UQv/Vure6eesSg5MaNHneno2TPq6R7o0htNHYeJhB7ZnQ8XZ
LKmJiSYJ/rrvY6ZZMYSHrHy08bUGsS0q91IPr4R14a38IVqDDGoSG18zpwqs
FumeDR6qQQ4v7zTSo30sHKpOPni7tTa5b7TgvuWQZLjbtXyJzyVtYlFyb1tK
82Q47+mxZ/5XbVLZ/q7G6M3l0KPQWLJnhTbnrzickwxOh/N+H66JB+uRl2PS
jyybWwoTbmfP87TVI5eTw1p4+GWD5+CCTrmaMlIwIe7bpvdRYGRo0qMiSUFE
t8PvXboaBX1rdffp6RqQmHkdv3pXRMLquy+lmgkGpPNbM/NUiyi4ld7v2fit
BmTco1nFY0/Gwu2qIxlLnirI0K/Os46lfwM3r5a7Lozm+CHNxarixE/YlDSn
2umJglyJnGc45lk6eIQ3Wj/LU5AzZS1e9GlXAHlTQsaNSVYQlTcdura9mQ96
1W+nJ3TH+KyIHLUcpDjaUqiXJCENtSWHxKTL90T/Dk8i+fjN8A8vPZLOCvf/
bZi+7JbDWOG+nqfuKzPDWv8Ew0lXeh0YYcDbX11m+zaEtTMgNy722dB3vlAP
ifZa/aaRm+KzhHwJVY3Ed72XCPfVbf3n+wcbv3JIXZ1WKLkr3N8VkTNF7rU7
EVwHR8x4l69GDm3yCD15Rrgfq5fm4IilB1JgtOXh6k/3NEnWlRK/hzphvD4f
quszw+niOzC7sf+kUZYOGZ65+PnQie/A3nDCxTbTdcnQ1oNsdkaF8Pp5uXUH
6eubIbA83Vve0lGfrPU7Zr836y10GpG/02iflMTudIprXfqFf34QxF8MvfEF
MhZ2X+t8Sp9snrfV8Gv/L7DGQMP26QwpqZwY0WO5yw/+ecMh+/yPpn6HHi0a
3K+91SfSN9X+hw5/B1FMHwPTDlLiOqp3N88o4T6pXVbdzMb9LwVO5GWkbPSW
kVdO4zrWThDuV8T53O0QszTG/yM4BHacsL2E8x+cW+00NXwHceaXXzfv3wBO
LkEV+dnp4GlhkneXk0f24yYaf15TBB5XSlr4ZFfD0lSziFoboR6S7HD3KLlc
Cj3rjuuqSOpAdu7y9aZWZeAZHPiG+NZDxuPXM+szSiC3TNwkrEU9XI+N7gZT
hfrI8TlO/SNvc35DXduPpdkVsEglTbYmWKiHbBn2/Jz18Wp4PfXx48vl9ZDn
PqBo0oYaWHPmfz+NrjVCd6Pzbm4pVTBR4+0O6exGCL0+wVylSzV4n9kReC3k
O6yT7jbfX6hKlicbizuSVBgRdnPI8RcaRBwbajXyZRiMnzfXVHRPmxxtWXhh
YU46vDksSrIYqUvepz71OeQTCq0CvffN6qRHbj9QsQjeEAPanX2mvF2nR64f
2LrF0ZfTG0broh/I9MgNa/FQzeIf4KM7zKrtYz3SQb/xaHHvYMgovjja+R85
ueJXHb7x8CdwMLU7O1cqJ7WjnkWe0UqAGSmvzN6qy8nKzlpl18ekwrZj4BbU
VEZm6ZbJbN69BvtOF09/nqcggeohXXfOjIZl5rKBNSMU5E2N1+PTgUI+u2SN
7UYN/TjwLTBM9HNUEDvri1ed7OOgw6wIyy7dFKTbnIxTvVJ/gmX9coXpAgUp
uLDa4HCTZHhmOT/6Xg8FeZLVxtXglFDfuP1sSdoz/UaYV3BS1C8oDTKCArdP
bSvUN/Ys0ijvxdk3a6LPnJo+q5A/X+i79YFl8IsKgBnLw2wuCPWOXisLPl24
XwO+ZTlxGnvKQa+r1WDv3UJ9I54vLpSNsEw+rUt2BI8Y1rrqDaidHlPlaisn
TVJGuL00/QQ1Xk4rbjvKyYQW86aOsYuHoy66Fxxc5SQ5s+to7aRkKHrcvTRm
jpyMfMc5QDpCPSKeN26ZFPTh9hwFGTR5eYnD21i+fX+i2odb94X7dbdeHmw+
Lf4bXA7N6G000YDYTYy6ZFsm1A9nHDX/OCSvEcKbXjpadyoVtIjFlT2utTBr
4+V2Lq/L+POVvub7VPxOl0H/ar8+BzqWAfE+sWRvZD3YvovufmGkUD+I58X7
LuSclyjqoY/Wx7M2/YV6woTPWQMag+vhQtzzTlGXa/h4ydrqleLoEzVwR3Ju
lFFsCXhPvfQ/Cy0RH98f8rrB9PXXRvA2s9KTrxLuNxilLr28eVQ15A/8XOma
8Ed94LXPe3S8GuFA5PJHJ3KEesE2O5zh8tBGsP+ydu0/qkJ9YFYPLVGrZKE+
cNlzs1p1T1XSu79/Y+S6Ikia4pN44JAKSbv71LXrrb/rAdu1eZDda50Gqdw7
uvnx+3mwY++jkxEr1YiR46a5s9sL9X8bPhqfcUosgRZngz9OvibU+7WcMVK0
xU2NdKrvILWyE+5H+Bm19/y7xZnwv33rRCJOX48wCSqODBPq/fC87669t8Xy
Mi0Sn3Glm1ZAEfR/unhy6x2avD+UZRKV0nO+Jgnd4dajfwfhPoWcHctOTc0O
/av+rzbS2HmxJaf/zR52tnEU6v2k0xfcmhX/9/1EPT/WNR61kZE+77/YdvQR
6v+KygY7x2p+4Z//X7Ncv1Vtv/P4QdcRk8ceSAOZuucBnV5CvXxfYz956w76
RDbUxWScRLifAec7VNzh5LIvUiLSCrTP4uztw+Z2N0q3C/V894s8T8RxeN0/
u2omrRfub8ja+NT24T+pfPzt/uyZ1oc/pMDQuVpddLTT+XjRlTEVK1x6FPH6
4YXMeKZJYC0URoRv0uv+hY/fPNzgnaNf/RnSdn5+3mauiNQ65Hbf91a47/T2
Lfvg2nMp4Py1y9o7dkL93XD5hptJ7iISWDyi6Y7QcF6/e/ptuvfUIRzC5idO
1NTTIhtb/rDeO0i4z1F31My7rbvnwhCvoE8DiD4pr37vGFcn3H94ttdma9Ps
DGg3ZPDt0WVykhVwr/npUOE+RMd/y47tusz5AQeOqi2okhPdqceK6uE1b7+c
mdr0mrzna9A9eL//Hk0DUjC1/PMJ0WuotTvsKjczIClPexnFT0mDcybZOTe0
fsCIVd2tj91MhSV2l3qq3Rbq5+58+vhu4MlUOBcXv9wksAwGZffTd0lIhttm
632X5ubD1tZ+pk/ci6GmZtJKXecCKHAIGzW6mVAvd+rc5sJDa3NBYtzlaaBq
DaQt2bD76do8aLjs8djgfC04tLn474d32ZBm0K/d4dgaUEwK1pKp5oKl6TXz
m2sS+Pjk25P++zcMiIeY830hIVjIXxHfHjpwi28ZRGttyWvP/Zt5eKr+x5RS
0Ncm/l6d6uDWz62qedPrYHvpyVqRSR1Yf/It625RB+LKWZxaioFtA/u//Hyt
AQp3uD9L3pcKi6b7xnwpbICZo4JO2GxLBQ/n9e//VWmEftWTX0WEVcKDeaVB
7etFZMTaQ+szkypBs/bzR+M8EXnfYJP1zDuaj5/dqSi7k+L9CZq8Dzg68IeY
2N9qaTJdJRoiczOtb4RKyIPOLzd//ycaak5/v9RwWchPM1v8c6LERo1U1FSv
esvNTx+t+QPGr1YlQaU/HbQaasDRYt0Bu2JVclt/RGnDsA/Qdnb5GPcZGqRg
8Dv1DR0i4JX0VtVBS00yfeNZr/Vecfx+tPJ98Th+SzzYZnXMeRWgQSoGvc66
vi4WSvUuDtgbqkVGGve3Ot8uDr6qqGzfqSXUy7k92e3fOFiHeLe3NbToJdQr
G7WOS7rmLdyfmhc+y6NndS40tb/lPt5Bj7jNJOcaCoN5e7DniLmzY/v+fR9p
umvFxi1zZMTr1bS8jG1CPZ1o9IugnukJ/PPZssLhG8a/4fd/jtHduU0f/V1P
lwmzDBpfyEmXLsM9l08T6un4/MSRdwu25slJjaVFxppDmbBet/KI3QY5cVlu
Luo4pAhEH//tcNBNTp5seVShPzIdlgR02bivVwyf33nmWNqmmtoo8Bg+POJL
rwpYU3EsYPSURL6+6aJb/MfPn36A3nLrkypWpSAKvqE1/lw6LCt0NmmaK9TH
Yf6Ml73u22iNdBjbM//xsZ110K/xypkm87LgUpPEdbpBwv+PhPl/vZcXD2/5
PYvPZ93kH3i+xkSoj2tjI3v1pGsJ9GuzY7X+g0KoezzaRyOjEKb3OPfwRKsK
iJq9a6BJ8xJ+vLtXvZ8a7F0CzSDOcOObBrBs3u5UkkoJbD5f02uzhVDvhvmN
pUaTvjWdWAJR5zv5qY0X6t1w/iO3+IQMal8JHbUUJY8GlkLG1/yDx6LKoSxg
Va+lV4R6N6S/490hXZ0XlIPW8si6sfHF8LPKZMTAnEo+n1Hiunf3/0Kq4PGQ
Ad84QQfDV0ZOH1tZyeczWhsvfv3oZBXMtm87RaIm1K9hft+5b68n6LQqh4Vf
+500mZEOosVr70/+UAuX97hPLhAL923j+lpUfov5Z2otbH1d699yezl4rD7V
Z+zjWujdJ9jlXUfhfm2cP5vj2h0frarl7avxCvPswHRunTxLDps01EHEdFf3
+tW1ULrE7lTk+2SQTTAYbDVQzO9HlyeWLQa9EurVRhcf+VLlJSJguNI1v5lQ
v+adVth7p3kOuL1MaeUrE5OX/zu8ftI+oV4N83+22j7dfIYI9Wtyz42Zx7eK
iMvLIyZLt+X8Vc/W0H2F8aIVIlK6akhcyNlimHHsuNtN7n23HsemHhor1K/h
esT5Re3q5S4mz65uaHW+7O96NvEKH3OnWWLS/tLhGcGeVXD73qikNktFpN9G
l13LXgr1bBfHXx8n3h/Fn0cs6DQ1b+bIn9Ci3HXEdHUJqU4YXd51bQbUu57N
1RykytvjNXuPP73QqErGj3jgMFok3M+2emWki+Y/bH1aEczqpTanQ4QKUbFN
7bnzaQFcabN42Y5SCWnavvW0wc2E+jTMv1qvcjBLa4hQr3bIOu9pV1cJud7x
VNHJFkL9WuPDVq2i1cog5OCmU1qzVPl8uJvOLhP1slTJWo1QYj27DvbtNNjX
J0tCAnfNlBXeFv7/IOTnjAwrh5+qQn3a8Vvx940vSMh2w0qtMF+hXq1bRZXI
pfQjdJ4ya0FVnhrZc2Xp9aSJCXAo7EDvicXqvDxNc7qVuWukOvnYrOnzbt8S
+PzJZWanL4tD00B+aPy29wVCfZlGkVt1cqwasVCJjNgbngPjvSYMM5Fo8Pup
p5/5i0PPNMgJe6f4+/P/rif7Kl6zNbynOsl6GH3sxetiSFtgc6VYS7jvS2/z
0pH3TmsQ4ydJ64b3EO63C9W17GMyPJa3fwck7M2sTOT4IXCPh+NVoV7MwPVa
yM+tQr1Y5aBF3opUTeK8rfRoj1ZC/ZijW83FPM1sOGPba+KO25rkUNdeTfWf
ZcLTZ8U6u6VCPuihFab2CwZpEY9VQ8dN9fkJ/icszn3y0+HjQbPzdP3dx+mS
sPATPQZMF+rF3E4M8t19Ox+8B6j2+3JTh98vHXK7PnDQ1SGfPjwqbox6C76J
KZHDr0qJo7dozvCCz/DurvSq5hsp2b9/kvfJK5/hYIPDKrPWMhLQpoU8LDUR
Fg4ZuPhUnJScsOmy1vZyInSyWFuwUSYjjy7mVaxxzIH1plXvjLpK+fWI9dzs
HHVGqAdTiTVtOmeaPtmp4d7c5nSOcJ/VmXXqrTqkgOzd4JW9W8vJ0/nOVQ7O
Qn3XLY0FxyylnHx1t5iecEOo39q8rK6j93wZcW96eG6YdQbUhOnFBqwT6rMc
NYxmTmyqIMeuTTxrekCo11J7GDtdmlwAg2+uzTFfJtRnVfqdkSQ8++P+zvje
8KmZgtSQB4ttugn1Wj6hAz/lrxHqtVYUjI4saJcOtYbji99tFuqzNveb65JV
ryDjXw1xKF6YD8efxPdcPd2ANI2c4LVk62uOX62sHR8piK9P0nZZn+9wa8Fb
+THDUigJM/k6MCcX/umiIWq9qRQcrsOIJ7uKwM94Q1mTR/ng3rWon5FJNZSP
lobcic0HHbO2KQZzM+HQ0c4tQqI4P/tm7Q3Hbd/AS/dQRMW5GnB7fjXV/nAR
6B0Mz7PvVQNHCmWh1wJq4M28w2s6Ndbz9Uq3DW4u0e9YCz6pQ9ovdcyDdjsN
36SPaYTcW/2lZfsqwOCd7OXzBjE5NuzwsDZJQj0S5o93zIkac76LiNjG+9va
jcoC95PPh645oUIcrHuJA9/WQ8mYsgNr8lVI1EkLj0WLqmDRDkXYtgEaZPvY
oHY52wohwHNZaTMdbeKXv+PI976VkPS0SYeuazRJz9XLXw/u/Q3aviqyKx+o
Q8aVeBSfKyiD+HPXtWLa6ZA01xmvNx79DPdnhJq69pCRU82nRK1KKQF3A6PG
3c30idTf4dLU4mJY8iBm/pJbUrLUKNlhzelKGD92//7EY19gwpHEeVcKkuGY
mWj6W8cs+Og78M275GJ49u++j1ePZcP/houOjDH7Cdod+6r0HlgIB7XbDBd5
ZoPt6gOmm7QrwLZ70dS1dwrA7NHG5VWcHJz0oemRDiWf4KJumP6b1Zw+Kg/o
/ALKoendy/e0O0pI67kje8tuV8OEOTpXzuuok0v/Vq5dpFUBiz4Pc7n1Uovc
Wdiv29PkUnBdqJmZ6aVLXvXckWh+7w2fP/9kpWngC/1PPP564P7cFcPihXqb
pHZXU+4K9039Hz5MuFM=
     "], {{{
        EdgeForm[], 
        RGBColor[0.148, 0.33, 0.54], 
        GraphicsGroupBox[{
          PolygonBox[CompressedData["
1:eJxNlk9olFcUxV9m5puBKMalkI2CFNvSTV11o1BUSoRY3Ui7KZSCdNM/dKEJ
lLbQmawqOIltprSSGdOt05gsFJqaVLTSJpnUoolGjYUuElsLWQSMbaHn5z2D
XVzufX/ue/eee+77vh1vvnvknVxK6RdJXvJeltKn0quFlNYk38luSX9VTGlf
R0pdWl/X+Jbmf5V+sRDzZY3/0NprOuzPLMb7NV+RntGeZdkHSilt0iWdkp81
/4bmRqSbkinJt5IxySs642JH+P+je6va/6/0s6U4n3sWtbYzF/43tP6l7rgt
e0C6ItkimZDPHq3t0v6/JG9r/XfNL+TjnA90Rq0Qvm37TCFi46xh2UvSDel6
Icbsrfmuhm32f+KYjijGiuxjsrdLtyQXZE9q34r23TfW5DsPtpKjWp+TVD1e
ltxzrMR8UXrOc3dT4H3FmP8gue4zp63njT0YHpc9a787kkmPZyTbhcGs7wV7
sKxLXhVus1o7JH3JMXH/99b49yumPslVYXm4FPH3ZVHLS9475pjIdVsucCCe
ccllx37eetoxTNm/ZrzBGe4czgVfdptzcPSsZFAylIKX4PK+9GPFtCHp1bi7
EJyDx+TJHD4Nj7G/kZyWfO5aVI0DuXW7BzbZhrujvhOffcp9QT4fZYE5+cH5
gRT2iRRYzkhe6gj84Sb4UB9wOe7z9zjOcZ31jOYnsuhDcp2Wfk53zWvP89Iv
5IMDT3pSa1sl58z/Ltt9trmT3gPHchZ5tmN8uRQcOKH5nwqRCzmB8W73NnET
P7ksad9B2bfpqY7oF3qHHt2We8o5fNj/KB9nwdUP84EFa9zJOb3mMj0Pfuwv
G1+wrru/ht2D8LbuOmB3m4OMqUfZuW3OB6b4Ejv30kt7S8HDt7I4p+Hza7aH
jcGhXHChPwtutzlOz1TdP/TTkvvtvvuWPuf8vebFUb9x0+4H+A4ePa4rXG+a
++1+GDdHmu6jEfMSTq5L1iQPJT/mow/J/0ohMKWeW1133qAe9wu44rchWfU9
DfcQNaSW4LCrFPapLHqox77XHd9l51G3f/vdaa8R+4Q1Z496POo+6/LbDCe/
yOI7su53t2Yu0ecVc3iL3/OmOTBjzO+4Bu23DT3nOsw7rnueazlv8v/N2GHz
HpMj7wW1+CyL/ltzfTY8D0exB13jlu946DPAZtBcH/LZq15bsU1c9DQ9eM4+
K46T/MiZHHnnFo0B37cF8wfcBowdd08Z94rnOZNvD74fZ+G/aN+WeYYPtd3s
vgCzSXMMLl31+/N6Fr36oBh5nXWt27WktvQY7wg9BwfxP+Ze3u9v07LzILay
9w6ZO2PmfNVn19PTbwyxdjoe4uM9GfCdfLfJAZ5c8NvE+s18/Afccrzj/+P4
ed/HHr79+LL3pm1q+8j1HXFcTcc66vN2Cttr2nMyiz7r9XfitHnNPt6wU/l4
A/8uhv1Y+utivNdnivF+gz85wJN1c7LTucJp/jFuOLYuf2fBFjz63Dvofs/z
Vs35raEO11yL/wCOrIJq
           "]], 
          PolygonBox[CompressedData["
1:eJwtks8rxGEQxt/98X73gHJ0XNm0VnLYk4scFKXscuMoJRe/TiiWwo1aFw74
AxxI9mDLhdpI1jqtXwe5Su4W5fM0Dk/NM8/MvDPzTvPY9PBU2DmXAlEw550b
DDk3gPMFezlwri7iXD3IYVcIOieuG16A98Wca8Q3Qc4G8UlvmnKUuw5/RWul
3qm3Gqp1D1LkzuLrRU9TIwvvBFW0J97YQWuPWewnMUnsZ2+9leElcsrgyFkP
6iWH/oCWIOZEb4NM2Hw3xBTBJPFlfFl6OURvwt7mjR/4Bfoaeg3eQ70P9BHl
w3e99Zj+j5mBN4Auap+BCva4N1s1VXsLXJN7BVrIXYE/og+hv2EvgLuQ9ahe
fwPrpYjvCzvvbXb10EZ+wdsuNbNmP4bHw1Zj0dvMml1vrGIfUKMjYjveC6ym
aufxfWNnAtvFEnyU+FpgWj++Kvw9ME0zalb5pJXgl1GDbL2xH9hMmk1/fhu1
HWqXuindlnagXeiGNuHz3v5SM2gW7Vi71g3oFuLebks7TMD/AObXXiU=
           "]]}]}, {
        EdgeForm[], 
        RGBColor[
        0.4551748001324364, 0.46367165499861984`, 0.5514946861841269], 
        GraphicsGroupBox[{
          PolygonBox[CompressedData["
1:eJxFVltsVUUUPbfnzBxqyo9GQSOCEQUpoia8TMQY+lFjihIE7SOgglz8sGAv
LzXYCvj4UeltIvghmsiPmlJjoKKQmADyQaUlwRdogohRCKHGilKwPFzLtYgf
k9lnn5k9e/Zee82+eeGyOUsrkiSZVEiSFPNdWZJMg7wC8mj8+AryBsh7oF+F
+buQJPsgr4f8A+T78yT5Emt2Q1dTkMx/18UkGQu5EmsmwvBeyCuhb0ikb8Rc
h3kPxlrIw3LJS7H+CYzl0P0GmzdgbMf+DKMBMp0sYroRvu323mVBe2ljCb4n
eM1M6HYUZGsI/rRDfx5zLdYdg74X9v6EbiDVnQdhcy50T2P9r/hejLET8lTo
hrCmPdF/xoprTqfawzPboS9BfxjyNdD1YXThuxPjjoL84T7ub7CdeZYvws4F
jHn4/xr2bSkoRn3Q9WI0826Yc4z9WH8L/D8B3Zu4dxHzLug6MWZFnVeH+VyF
7NO/BdBtxf93MY5gz4PQPR6lP+Z/TVjbmOmMrzEOYXzPWOY6vw3rz/q+vHtH
pnUt+Pc2bP6N+XSQ7hvrJ+WSNwb5Qp94X+bwMuTFifLK/NK3bsyfOg6lTN+U
u71ms2PY5fg3VSjWWwuKP89kfPbjvPugfwg+r0kVk6JjxPN4X8b2IEYP5NeD
8t2NOUIXUq3tgc0y5p+gfzHo/N+hG4V7HcX6l6E7gO/3oP856OzcNokdrqEd
YjjYf+qi7T8bVBezYa8dcj/kU0E2em2Hc59l5oHfzDfzftK5Z1yZl3rIg1GY
XxhUw4wz625Erti2Qj87Cp+fZ7KX2yYx2JIp5uSBu80F43P5UJ0Ln/uM0cn4
P8UxmuXvdZAfgP338V0blTfaZH5pj3ZZj5dSySscM2Jvl+NGeadxwprnHTak
qusr9V2fKadppnPpwzNReWQ++b/Ba6Z4DX18NQjz5AD6xtwwL6zvqc7l6qiz
N0XhmVg/5P/TvObRgr7JCfVRXPRYVB2QB5gv3ruU/Y/hkrmsFXNbJl4d8jft
lIL4k5z6DmxVsy4wj8b3F5DH5MIRfSaOyZ+ttnMce+cgTkuj8thmzvoW+lrW
XVSseA45sz8Vf5Gbypnqh9y1IIrz50flgjhlXli/c80nxCtx2xKUR+acOa0x
969wnTHnrLWS65P1UWtszAmayXPkhNYofI+HvmT+6oi6b+Z6IecVzVd15n7e
5zb4cwBrxmG+M1cOyEmMw5D9IH82md+Yq5neT4zUG2OMQ4d5hN/Us3aY+7Lj
Q66Z5PeLdyp7PXFBPBAXjF+d303Gh/FY7/eIcWK85jvOq4JwQ5+ag94oYn16
QecT6/SB8a7xG0osp6411kqT62XAvMrzmlPFl7G9PRfXlWF/hOPPGuV6vn/k
4RlYcwbyvblqfsB+kz/PmENHVQifNY7PgPcSE2ddmyuNA+6tyvTGMP4ZOdDx
yex/2fgoGmfjK8RpRXPAYvMbcX3U7zFtZN6bWiYGiPEdzus6/1trrF/RfRJ0
flsQj7Pu92PeFuTnK0HvHHHYagwyjozh8Uz82o354yAueQ7zH459XyZ88g70
/+pc/dPWwMsjXqkwkOfqXTrds1Cmjx8F5fypIIzxXSPOWPd8L3j/vc4B4/tL
pth/5p5ojXuetb4j70oOYA1c4Zkq83Cj31He68OguC0K2k8+WOL5tHPaEISJ
qiC/ulwDtDfcOeZcZW5kLVames+azcnk5h5zAXlgIjFjrhwOuzX4PuUeY7p9
IBaajQFijP7Uu/com5Op67ee/Npijq0y/9EfxqHV3y84d8zh6iBuvjYoP7OM
k8w4bTeHXzCH0Ead9YOpfGUfUu23if0x3zTW/HK/pxcdf9q/ZAyw/9pjjqDu
sjn0R/N/yf4kfrP+67scF8aLcSMXnXdPexHz5qjz2acz3qwZ1gv7der/wf/K
XGezByQfzkiF3bHQPwL9mKC8FJ0bvpPUs0bJT6wx1hL5levoC3tortuOvZvc
B5KDt0XZHwfduai9fIvIefSBd/8A+slYMxL6kVG9xfVRNcPa6Qrqq5jDl4L6
MNb980F8xB6POD0clX/WKOuKNXUVfPgrUw97yP3XZPdgzFW1eZVYrnFPW2Wc
Pxn0f6LX3JQrnnxj78nFCUeiMM44Es9vBNU/e/MJ5nDGfWNUnZ6MiuUJv1/b
o/B9MFOdVNpOY5BPD0fx+jDniLnf4Hrkm7nFb9BbQXfkXfm/3efyTep3rV2I
2k+OuTWXnv3mItc+e8Ye98zsncuOJ+N60LXJGj3pu5B7/gUhq9mI
           "]], 
          PolygonBox[CompressedData["
1:eJwtlElIllEUhu8/3O/LIIIiNcg0sNSyICg0yqKBgsjKPxItsJKKNmoWaJk2
0LRqMEg3WdCqINw4NECBlYv+RBcGUUG0aNIyGpCkEnreTovDd97z3nPuufe8
95tVWZOojjrnSrE4dtQ71x1zrgtLDZ1biY3jb404Vw+XBX4Afg3OwE8ntgjs
sYbAuSYsBb8PmwN/n6L7qLuaTQZYewe8B/wdfin8RtYvh7tFvWL8XNZU4X/E
OsGbWLOQnIPk7ISrw57CZZIzBa4W/AicT73J+EfICWLWYyb8aWIV8JOosRZ8
ylvvCfJngrPAW/DfEDvj7cw6exv7NYF3YQUR60G9HAdfgysAJ8CHwc3gxeCS
0GLiSsk5obNgPfgz2COEe///LLeJ3fSWo9xicAN4Q2B38YMeikLrWb1rzz6+
j7ELzmai2SwLbW0jNkTubmoUkv8TvAJuGDwCrsXy8OcTG4R7To3L4EPe9tbw
V8Ed89a7B68BT/M2e2kiDfwZPApOkvIJv4t1Zfgj8IXwJdojYjNN4pfT07qo
3UEZfqW3sys2Br5Lfj/+VOwt/sTQ7uoha2pY+4I1VdQeI3YgMI1Ja5qxZj0Q
N63kwn+Lm6akLc2snPxqb7XWw6fANZIzIWYalVaVo9wPrDnH2lZiLmYabQns
TnW3itXj/8LqgBfBv/HHA/N153/wp2NnqZcNTsUfpP5ecD42Kg0Ra4/YmTcH
FvvHEWtl/3Zv2taMNesdgfUuzVfgdxPrjdoe6eB5nKk/Zm9mLv5L8k8qF/xK
5w9M6+/AVYHdse56O/YFPoFdj9gdL1Et+HvkF4E7AtOMtPMMvAD+UmCz0Myb
8XNCe+vS2OzQNCQtqYfeuGlQWtQ/QP+CISwjam92v94ONhCzM+Tq7XnrVT18
ZW2Ot140M81OGpPWpDFp7Unc3qr+QTfghwP71+iOt8Gf9zZbvfHs0DQtbevN
JuOmYWlZPeTBdXr7F+if0YHf4u3sejN6OyneZqs7S2Ovnrjdtc6ks13VTGKm
kbbA/kn6Nyl2BfwXW8as+g==
           "]]}]}, {
        EdgeForm[], 
        RGBColor[
        0.6852881049435202, 0.5445421455073074, 0.41622041115141306`], 
        GraphicsGroupBox[{
          PolygonBox[CompressedData["
1:eJxNWFtsVUUUveecO3PEHwSUYojyChBtNdGIaHhZUEKLoIBSVBQfqDwKiDEQ
LUWJQqItJhqsHzSKIAhUiQ8gEp4iKBSDYqDlJWpEDD4QLBo/Xcu1iH5M9pw5
+8zs2Xvttfe9PR6eNXZmWigUZiWFQgZ5OhYKZZgPzAuFvXjRA/MqrI8uFgq/
43kynq8KhcIEzH+GnArZE2sjoDMA8yWJvrkU+3SHzKEzBN8OxtiJ9+0x3kr0
zeNYewxjCg6eCv3jWJsC+SRGL8yPQE7C+24Y0/HcH9/WQ3ZJ9E0p5N04dxje
Dy3K3o4YTYnePYJ3V0NOhpzre/F+zUE2jAmyqQTzSuhcEjUPWN+b6dxNWF+Y
6syRmJ9N5YemguQZzycmmq/FfG0ie8osh3nenGpOOzn4bjz0KyBHYLRi7RuM
W6D7HNb7BN37A9j1HeZ34t00zIdDbkikV4vv5hX1XT1kHca7sL0Czzt4L4xl
ifxPn57GPlV4d96xKykqFmMhO2NU4NzlQXGsoMQ4h/lGyPY4ez6+uR7y01Rx
pf84BvtbyiE+i+d8hPEr5i/Bps62+xV83xPPr0a94x334Ns5xtcmz0cV9Uw/
E3/0L+97AnJkonveBbkY+r2w1pLo+SDGOIxGrFdnwhx9sCKTn8sT+Zrz2dB5
O9X9aT99wPlr0LkGOdAG2WAfPIHRAp2hUe/Lo+J+0Getwv5vZ9r/21R2Mo5n
fBdigzbeb32u8/sm43RbKqyeMA747QLIrRgNieLPsyYa0zca44dTYajVfhpl
XzFGZzLFgnEe5zs2Z8J3Nf0QhJXDkKcSrdH/pcSI79wpyJ/vRO1Bf3GfKseW
OjfnOmssdD+E3ht4Vwa5BWubM935uG2nH4jZGoxn7X/uSzz2TWUH435dFK+c
8J1GGw+NkEv9/dFUMac/S+1DcsKDsGMjnu+AXZ0xDmE+H2sN2LM37Hk9yl/9
sP4k9MsxX5PouR/ercLzDZADcvHJx0XdZWumeG1nfvmsbrnuVwP9K3PpvBC0
xrvTNmKcPifO/4zKh78g90fl2ogg3S3e/7ao/W+N4tMl5ljyU4P5anUi3BAD
yxxjxoW4JtZn2ydNxku1bWB86yHrMmFove9N/bGOL/HdwTgn3onB/sYhfUrf
PhTEQTyLWCVHkp8HGmP7fF/uvcZ2Mj6ltqcmE1+TLxkTyjLXhrdcd8gnvBvv
dVOu9Q2uG28m4s9PUtWeN823a73eIZWPHjE/b7Zvy4zP0qh8XeGcfQn3OUks
Y71PLn/VYj49U7yvtv+afa866/eA7nbzMfH8fBDWP4S8Iwgj37uOsZ6dNKft
zoTn0anw+TL0cuy1HOszgvJ6uW37HM+DyHtR/qFviIehqWJBf07NVFNZG+kf
zlmDLzzTJ11T2Uo7Z0TVs5lRvnvM+pz3sA9bo/Y9ZM4n1xN7u8wvlY7pdufC
siAMlLterTJnvYc91mWqR+S39zNxOGvWe16/y5xOP7CGcH9yVzv4ZCXWZwbp
UmexuXqnueipoLVfiorDBuP561S5TYwfgzyeSm9i1Pw+yOqgWlnEOYtS3a3S
+xP/F3Kui/NuhXmemKdc6Tm/5z7Tg/jpC8e0PNd8F9Z647wG7N8tqMY1uGfo
mMsnc7B+b5Stq6Jq5nrfhfdiXWDsWD+ZF/RPS6qegHGtjMJ8BeSsoJp0ca6+
gHxJe8iZx+wH+n2H8cBaR94nn5NDKlwrGX9iiPGlv+mXEvM++Z+5sKUoX4+L
yoeTzqd9qfoe4rUkF9YvC9qb+Ob+TUG4jPYTdWjnFbn4sHuunO5o7uBdX8wU
Y9rAOsW6TMyyryJum91j8VzmMHN5nv25KJNPDxlzPIv+oF9Y57o5R8mT56PO
aovyH/1Y6Vp2p+v3OvdbXO8c1S9e7l6JNY15yvpW4hr3bx2F7qWMTxBP/YS1
e4K4mjVnpXVYe+cG+YU4GuPelVx4JJUPWb/Yn1Q5duXOwV1RnD0+0zP3Huoe
o9S8QF/1zsVpfXP5pdx1kefTJ6xfn0XtszsKZ4wB8Rhy3Z19BLHzqPuGdtCb
i3nPXD3gG+4V2hwzYoY1gXcnP9Ov9fbtD1Hr9M3qqJ5pr3vcee4Z/nBPxv60
0T0w+eQU9J+GnT9G5TZzvEOu2FUa56zTrM3PkNudj8zLXc7ZdUH1qMY1aUKQ
rSej+KfePTZxwnow3bxV5/yaZ7z1DcLXUefauSjsnYV8IKpHnBTlb9rMM0qI
fdflj6J6of1FrdV7vc5zxv0Z36ULzvob88VYfxjz9UXVxeFRsayzPr9b7Dl5
uNZ+vbAvY8GadMr4J8ewf2bNoY9r7Wf+/mtzHEdF5flo9ixF8dF4zCdEYfQe
yNqgfGMvxjrMvCGupvh3H2sm8UJO5LnECjFD37K+3egaV+HfJuybyMcLzdVn
i+odNwT95mQda3EuLrJOSdS8nW3p5d6RfH6LOfYif8vfrxsdjwu+oR/pH9Zh
9gTsB4iPUtdK1k32IeQh1sNt7hl4RovvW+Pe9WX3b4Osw/rCXOWdvozaZzds
6RL1u3NjUZzOb6rMB0sdC/IgeY32rwmy+ZTPabTOHvcP7CPYd9BXkx3TRtcG
2k2uImfydyo5lP1YloufydPsw+e4Zi1wP8haUAziO/5G7Bj1rhPkoFz73B7F
qXMdX96TfSLv1uZcZk4fgN5k2PeVcdua/vcbjeusx+S8VvMee0xikTj8LWjP
Y7Dxd//e2gd5tzlrWlBPxHrGGF+b61v+n1HiPrOn62HX/9XZatfatqLqzAH2
BUH452/EfwCIeyPk
           "]], 
          PolygonBox[CompressedData["
1:eJwllVlsVlUUhe9//3vO3xoTaBmKMcyBPmBIZIgh0gdUsFhFUkJbCJMMD6UF
EoI0xEg0URK1GCVQ3xwINEUBZYwPEMtQwxSmQKGBgAIW0ASKreKj38p62Mla
ezhn33323nfk0jXVq9MkSTYgGVITk6QTxS+5JJkL/hnlD+BSdHfBM9AdA3+D
bpB8kRHg+nySXAPfCfhzzlH4sEKSdMBfTh1zkPjh8BbweqQI/0foRoOvcsb7
2EYQc4TYhfDh4Ap8DmCvRR5ivw5vxD4K+RI8FZ8X8D2DvQJ8lvO+T3xHA/bF
yG3wB+i6iJ+NNBBbge4U+KPgXHXnUOLL4Y2c140cIPYishzbDvwngvdgr8L2
E7pS/Kuiz2pD9wZ4fbDtFrqF8GXwz+Fl8F3gWnTXwV1IHXgf0kDs1/D94Kv4
rCXXzcT8Jx5d27no3sa2H7mZ8zc+5ltXYp+dWlcPfhf7Xvz3IP3Jb2nwWc3I
0+iclJtqsgh8GPsTYjs5r5fzmuEd+D7G3qjc4O3YZ8ID501Bdw++GN8aeMBe
Bt+GlGB7DWlX/yCvgkfh05Q65jN8B6D7MHVM/+geUi+ph4qw34PvAm8gh25w
OfFn8n6TseDn0H1MfBX5DgH/jRzC9gk+fdE5KTfVdCzn9UbbZhBzBf575loq
x+nYxkXXXj2mXusL7jXVpBf8LPJK6hmYB16N7FQ/IEXcVUnMSeyb9E3giO75
1DVrxHcQMgt+Dt4EPolPM7iG+F/B06Jrpx67BK7EZ2vOM3MB3hHt+xL8uO6H
96SeMc1aNfwg/pvweRL9Zno7+awCb4meldH4rI3uAfWCelK9qZqoNpr5dmrz
ZvQsnUXeUq+gq0yc03Z8b8CnJv6Gb+ET8NmY2udF8Kzo2Fr4aexDgme5E2nD
dh8pSf3GdcE7RbvlPfJ5gK04uJZ648HaJ9j7pZ55zX4b9sHwT+H/6O3h5al7
Vr2rnlPvacY1638idfoe+BfgedGzpxnTrHVF1+YR9im8XYt6JueY8fC9wW+n
mdfsVwf7nsD+OrHvwA/n3CPqFe007Tb1fHH0DGoWN3PfOuznM+8W5dwD/gqf
MXnvsCbwZXQrsI1D+jK/ud7+KPIjfBV8e947RLtEOtk0U6XaLcGzqh2gXbAb
mZZzTKHgHahdqB4uhpcgN/G/gcwnvjUazyFmZ/Q36lvV4+p11VC11EyOIfav
zN+mMxZgP6/7wJeRI9hqg3ej3vxudE+oN77TzgZvDN79mpEyzhuKzxV4K3xy
9Ixp1lqRNfh2Z96lqvkS+MDgXBWj2DnRd2smNBvPFByrGqgW6jH1mmreov7J
nIt6TL2mHa9dX488xb8nerbUc+o9vYneRj2yDT4pOlft4N/g/0b3pnaSdtMf
0btMNVFtTmeeBf3z9O9bGfyv1c7IF3yn7tZMZeD/ARTOBEk=
           "]]}]}, {
        EdgeForm[], 
        RGBColor[0.9024602890981795, 0.6261507227454489, 0.2976268962043567], 
        
        GraphicsGroupBox[{
          PolygonBox[CompressedData["
1:eJxFmHuwVmUVxr+zv73fYw0QCDTTEJRNNWFakyBeAoRJIALiImBhUZzTjHRE
DzNBOY6kmTOBh5lC/xM4oI1gwxQJSoaUhQQH7AIl1UyDaTdukQWU/1TT8/N5
Gv7Ys9b37vey3rWe9ay1vyu6ehfcVbVarfUdrVZb8mBptRZJOSA5Ri+OaHym
njnSByQX6DlTWW7U/BVNq/WY5pfOVmuTxgbr3S0t77FQzxCNDdG7HdLfIjmi
brXWaWyQniU6Y6fGh2l8lJ7vS3+75EPso+dG7fOI5Ju150jJrTqrU/rvtEdf
h3X275I8K3lI88fo3R+lPyv93cX6Oq07pfE1Gnte8r36vVNrFuus7Xo/VPoy
vdstfaT0XumPNz73Zc1/UfsskW2HJTdzH42/Q/JJzRkv+XeNTysef1Xzb9PY
CT3f0j7LtO6zbdu/VvJrba/p09oD0t8lGy7PfbjL29q+P/7hLM6Zrn3Gd9pv
U7TuS5rzvg77+ZTOPKmnC39pzjbJxZrTlxit15zLZFs3e2n8Cumr9K6RnKLn
Kxq/rnGs8PlV+FBymuRCPQ9LHxEb7m777LH6vUWyX89NHT4Te/Dhxg6vxzZs
Z49pictmndvTYX+w5/Ua3yU5rsM+v67T62fLnpG1Y4/fjsnO57R2quQuyU2J
99OS5yWPa+3H9G5Av2dJztbaWbVx+p7KsSAmi7OuV8+VWYsORrqCmSe0/hrZ
t63Yh+sr43y/fq/VnMmybZ72frxyPB4qljs0tqQyJokl2AJjNxSf2RN8Ykt3
sLG8MSbBJrEaSLwGdVr/gt531Y4B/j9XjNGlGp/cYR2/XSzG1nlw2NjfJ2rH
8/7E9Kd6t4F99P7z0v9KLIpjtSHxvqixrZUx0VeMxfXFsVqbeL2g3xM058fa
52+cJ/2X0gd3miNOSP85dmvun4uxMbEyPvZr/MMa/4nGf6bnRo0f0NjhDnMN
PPOSfq/UnAt6v7J2LJ6ojAvmYy+YmVIZN4fDT1/Wmk1t24NvyKHxlX0Ar5yu
nCvXFsd0tGSv9r+rNsddq3O3aPxqjU+C06R/UPqeylgBJ+c091GdMyD5qfDj
2cQHn+CnD2n8m9KvkdzbNv7A3vnaOD0quRDMaHyU5MM665jmXdVpbhiXPDrZ
GK+nJN+U/CWPa/1+q/TXJVdXzmWwBNbILzAM9hnHVu6I/8DVuOK1RyXnB8M3
tHzXNZXjOzr+GdHYrysqY/RpzZ9B7Bpz+N6s7a7Mv2B7X+U8hbfvlby9MvYm
1R7n7J21MQAW7q+8hvlza/Pg7fH355Kf/6lt2xDZdaHxeRcb51RX4sLee7MP
Y3syTg7dmbtfXnwu5x/S2MEq3KTfxypzMvJoZeyebnynScW52RcewB/r4hNi
9VLqxdTsCzfi776cu6/2fuTEqMR9mPRnKscXO8kZcuflxnlyNPVoWLGPmsb+
ITevJgfbjjexvq/yHO4+ujGPfVvrLpP+IHVT+vPFaz8gWYpx01mcG/dl7b9r
x2xwOOFg6jg5cW/iiL27wqFgFv4F0+fDxdxlhvaZXtsv+GRK7b0eSH6AIXoB
4jKQnN6QmvFo25jDtwOyv1/6vMa5vr3jkr+RcAS5DgeS73fqnBW193g9OQLe
wd7E4HV55XoCzne37XNiSx2bHC79RzEOFhRzw4rw0ri284K4Uuf7U5tXt90/
bI/PxnRcwtXNtWN5NPwHDuDCTamXn2x7D7h3aKe5bHVjLlmbuvt12TFcstL4
lcW1b2xqCnpPfP9M/E9eUzuXx+dfrVw71uT+3J01m6tL+Ea+v7jngDfBw4NZ
T7yw44HsQ9xWBNuTO83Fn5ZtrzTOj/HaZ0tj+2+S3N92fwJ/rQoXwlevFvvu
D5Kf0Lx7mAfP1a55+Ka/cf2a0JgXhqSWrYut/01cB8Vm+J754Pqxxria0Rjj
jJH/9He7Emv6hUPhAWpNb2oBNtDvDU+MsYW7HwqmiTOYAlvgjD6xOz3e3ryD
G5kH/skjOGpS7MWf9ED4dkbspD6PzDgx+l7t2klPRw4Tj+nFWAJX8AO9GPuP
zbpl2RPZFb074+xNPzUxNv+ieM5HiVvb+UPugJeetntP7vvF9HvfhT/pO+nB
9EyU/pTkjmLOgXvgPfKEHGHsZDgKrNH/odMf3ZrvAnp/6vuRYJn9e8JfrB/T
eO6izIcHVrWda78ptvPX9PjFdt7a2B9T45NXiuf/Pv3O2XD4vHDLR9LXE19y
kJzEp12pp9wR2+EV/DM59RBeAP9gkpqFbfR86PDz9to9FP310GL8DS/mLrgR
7H0nfcM3wjfTwhUfb8wPcxT33bX7HvriuY1jcrz4HrPT31LD5wVvnD83NsD3
c1NPORNepldfWjsWPcEqtZz82ZHvMr4z2G9E9nyjB49OnLj7zHDm9Ox5Pv3n
v+LP7uQveMJ39GZ/Kf5++FP665XJNXJuZXoU+h+wPT7n9MbP/dkH/3Pf+eE3
bJwXu1k3LWu539J8B8I5s/JNhpwd/XhlnxAT4gDnDI/sjs4d+E3u44P58cOZ
7El/Re9LHfqV5I9q1yV6WPiGbyo457XafeCufCtvyXfTcPn6KXJTclX6YOoA
sbuYWt/W783kRfIUn/6/98BfnPeZxnWQ74N/FvvgyXxfwr/dwfXdwfaF2j3W
nsa2bG07Rv2xDR1/90fnnLU5izqEb44U5zf7P5ueGH+8s9i3m3NHcgo8w4Fz
8h/BnMY8A57xLf0yHArW+P9gY+ZzR3IdrpuY70H8T73dlnFymFy+uZir+1N/
ydeNqevITdFnps/gXndozTnt9WLyA7uxeXruTp4yBka4O98Q9E7Ur+7wGzrY
w0fY80aPUZtvwQnxpccgZ8+Ef7Y3rkOvFb/fnTkjOu1DvjPa8TP1f0Lq4L74
/FTOpd7NavsdvEeM8ds9iTUc+MPiOT8ojtULideixGlx8X6nsyf2YCd2LAz3
guHnatdNaj7/p5Bb12tt02n83NG4Z4LLbglH8f1zW3oasP3bxvl3Nn0AOYH/
T6RXoGfgO3tIcoda/z+OACm2
           "]], 
          PolygonBox[CompressedData["
1:eJwtlVtsVkUUhc9/zj/zq6GF2mJiNGiNNaD1XhSl4iVWRUATtWCqYmxNKBcv
icUYA4riAxQeFH2yLW3R0ocakYIYpQoq0ApBbUyt0VBBVCSIKAUevMVvZfmw
krVm7TNnLnv2Lq9/4p7H0yRJmkEe3BGSpD5LkkfA5zFJLgedBEzB+5aAgL8M
/TwYh3cz2ArvA7fAd+BfD2/JJckm4qsYa+Hb1YxNhnfhj4MvZv4D6BL0SvQi
8Cf8Lb5p5tuz8Vfhb0MvTRxzH3oWMa341ehd8PWMXUXsBlAHLwZLU6/5Bvzd
6FLi6/D3wKcxtgJ9Df6n0XvS3jTWjrcPXYN+Bd2JnkHMgP7NWD96GL8Svgx/
Lfrj4LnWoN/Gu5T49tQxit2OX5V6T9rbvfiD6Hr8PvTq6L2OwV8JXwB+TX1m
+3Ue6F8Uj98DPx+8jtfEWDl8CjiIN5e5agtJ8ibfFKU+o7vgtwXvRXeyl9jp
oD/1nu7UWvjuUfjFYBReGn23U/nHmTpb8Ab6VeYYCy8CS1LvcTJzF8By+Iug
DK8s+K6vZk/dWjt6NvpdzQE/ARrg/cx/WOsj5iX07ejN/H8vYzehe/nfVvQR
MAH9GboJ7y/wGLqH+YvZbwXf78M7ythC5SP+HLwCugP+Gtii8wPH4b8TU5Xz
HfwB/xKclXMOD0bnsHJZOV6i3OGbrtQ51oU+wHqK0W18czdeScG5txv9AP54
9MbMd1QGv46xDco1xpqDz0BnsRlMi16T1qYzGYUvBB3EtoM83/egb2TuNnSG
XoLelPkfpegIOjPHKHYYPJd4joA3wnrPSH2HV/K/7/I+mzpwlNhqxnpT39Gh
4DVpbYN8vwY9tuCzHmD+MfBzwfuZc1K5OVfrwatB/4beCKoz7/kivEp0W+qx
XngFYwuIn4p+B/1N8N1qzVr7xGivVTkJT/lfS+Ya0Ij/VPBaZuEX4c0j5nDq
NZ2D3pN3LlSAY/BG/COp39R8+GwwBH+S+bbjH0I/y7eTmHM9c1+BXoffCE6h
L2DOHfgN+KfjVRZ8NkN8fzzvHFeuK0eUK5Oi164z1dleBjrg88BJ/Euic19n
orNRzih3lOMPwk+BFZlz9CR8Od98kHkP2ksBLE69Z+39h+ha2k38CHxmcO1V
DVAt+J6xpsxvSm9LMYrV2H7416o5md+w3vJXwXfZytj84Jqs2qw3p7f3UPDb
HI/uhh+L5sqBh4N7hnpHA5iO7ouulTPQH+n8VbNz7gHqBXPA05lrkmqTzkhn
pRrzd95zaC7l8DrVBvWLnO9IdzUU/Ra1h+HoO9Rdas6D6kegNnNNUG3Qnepu
1SP+Yf6fomvxM/g/w//N/1+LQTN6Z3BtUk/8An0t+oWc73RbdM1T7VMNO025
HN1r1ENq0C9H9wb1oCy4h6iXrEUPwEN0LdedxugaoVrxCSgv+A50F3oDeguj
0bmrHDkRXZNVm1XD8npbwbVCOV6Ld15w7qpGqlZuCa71qomqjTuja73OaBf8
w+i7Us9S71INUi1SjVkUvCatTW9iVXDPUe/Rm9bbnhDcq9STLmSuW6P3qppZ
A/8x+qz15u5XLgW/VeW4cn0k+G2rxqnWqcer1ytn3uM//wHKyBv4
           "]]}]}, {
        EdgeForm[], 
        RGBColor[0.9392196029657649, 0.7180490074144121, 0.4115807691938711], 
        
        GraphicsGroupBox[{
          PolygonBox[CompressedData["
1:eJxNWH2QV1UZvr97zzl3FloMqaBlF1i0gQVUUIi1FW3EwAxrIeiP3JXdxk3X
RhrZSbCsLXb5MJp0Ev5g7GMsUFypjP4AFb+mBqbMGUf6mFTIlt21gaafU2CF
sPU8Ps+O/nHmvPc97z3nPe953uc99zZ+4cur1uVZlj1cybIC/Wy0HHIT+h4M
rEfbC/nWmGWHoP9xyrJB6O5DO4rnz1dksws23bB5Gs9H0a+saJz6RzDxArQj
eN6PfibsX4a8IWTZXWivQm5AP4j+QKZ3abs9U7/ccifW/i7enY7+IOYZgTyA
tgTjz6DdA5u90D9ayJ7v7bV8vWXarMjl09jch/zuSsy7DWN16M/BnwD9Gezl
P5DPY/wSyClpzxH9f60fD/l/SfMwTk9B3wH9i5Bfh9wKeT/63XhugM2KKJ9v
x1p3YGwafFlWKPadsFsOuYLxD6H/JNrcTDrazIJcVKSvz9TfYJsVljn+BOa+
sdAe2iGvRlsH+dkk/WL48FJFsWC8n4N+Ieb4M9Z/C7rPwGaRfWulPeRXYXMN
xl6I0q20nv0qy5+1fhzmTLmeKf8qyeZqvDuh1Hm8HTXW6r3PQH8T2v0VxY4x
/AveW5NrD/T/W4V8WAD5hST736I/DPtVsL8RfZErFowDsTBgDFyUhLFtsGmB
/AvYfQz98xj/WS7sPZ4kfwQ2v4f8RYy9jP7WJJyWSZgbcV4QwxvRHnOuEM/U
M96c/yTeuRZzXQvdaxhbXMiec7HfYPkuy3z3GGzO4N2lkNsht6FdCJsdGO9D
24Gxp5Iw8QT6b1SUs4zhEFoD2gS0LdDVVHSOD8CHKuS/of+az/7xqLNq9Rld
xTjCtinp3D+aCW+34LkT41Nh/4FSOfzBUnnIfJwclX/XO49+6DP4E3w9HLTW
Uth/E+/1FsI8c+VLuexvg80m6NdBvrwiea3jxbj9NAgTNbnisBnjfYVsH4rS
H/McfZ7nH/CtH/LNUbp+65l3vZbpD/FELHUHPVN+fxQvPIQ5fhSF41cwvtWY
Zqx6K9ojMcacYe48ir62FN56ovDNmJxFvxtjB2B/TRK2iLE1pTBNjBw215En
uXZbLty/CXl3kv4nSbggHq7LNLbGefFG1Bw8w7NB/PEk5CbPQRu+e7IQrt62
zWbYfM/YuDpp/FQhniI/bTNH0Vf63Jw0ftI+0Pdu+/8mdNVCeThseWUmPuU8
E6J0tJvF8zTnE1sj0L1R6Lxbgp4pT6woH+jzGfSnC/HCuVwycfJYUl7tS9Kd
MTbG6hNr0EbnHvN0pmsXee+fQTGaV4oLj1i/2rnLuBXwu5G8hPkvg7yRdSqJ
I7c4v/ab53dAP71Q/pAPp5bKb/LHL4Ni9mvMMbkQv5O3z0M/HjZvRfVbXX9f
xzs9sDmO/jbX1rwUTzIfmJ/LvBbz9BXY7SEmYPttyFOgHyXugs7ksNelfk6m
9Sdb5hzTnfPsZ1j+VNS+WMdG0X8V89dm4lCe3WLyZdBen4/KH/rAc9mZi1vJ
q9uT9rovqFF+znGd7lgxP+aj3V1RXWU/1fcRxrwuE06bjPmborA5HBSbOt8F
fp6EyYuj1uBaT0NXicLT0qhzuyIXP5I/1ppj/5qEzT1R3HuzcZ7wXE9MYfzF
JP2yKDw1F+LkAfNkPfSPRGGwPQqr641bzr3eecE1270uW5trbpv1XJf1p6vQ
GfDONNP1mnP0eE7un3F4Ev3fg/B+JGgPXO9zUfxF7rosiXdvN/cOFsJanXOq
y74dJOfg+RDenRc1/ocgDmE+ku9ucZ7SviOoDrEGNQfxI+tQvXHGc3wm6X5y
KCl/eKaXRs133HNeHoXlPwadzdcrer6hlHwFxodge8K4Zc9n5g15oymIe1h7
yM+XYJ2uoDjy/Iivjlw4pr/cY25MdZor77Yd8c463+Nav9V3JN6VyGPD5rp7
os7meFQ8TzimM4Ke6+zn4Hvyjj1jMlb7yVPk3LlBXDfX+6BMXhyx/1U8/wvt
gkz32eWuucQ+a/AS11rWXNb5s65BE52v5NwDxhJxtN13hoO5zmthVJwZ71Me
[truncated: 182,101 more chars]
